# Supplementary material for: Single-cell transcriptomic profiling of halo nevi and normal nevi reveals CD8+ T cell activation in melanocytic autoimmunity
Source: Front Immunol. 2026 May 14;17:1771401. doi: 10.3389/fimmu.2026.1771401 (PMC13216749; doi:10.3389/fimmu.2026.1771401)
Supplement: Supplementary file 4 [file Table1.xlsx]

## Sheet: Celltype_top50 markers
Supplementary Table 1. List of genes upregulated in each celltype in single cell RNA-seq(top50 genes are listed in the table)
gene	p_val	avg_log2FC	pct.1	pct.2	p_val_adj	cluster
CD3E	0	7.78782	0.569	0.007	0	T cell
CCL5	0	7.56862	0.251	0.008	0	T cell
CD96	0	7.54891	0.34	0.003	0	T cell
TRBC1	0	7.52295	0.389	0.006	0	T cell
LCK	0	7.42509	0.36	0.004	0	T cell
CD3G	0	7.40232	0.532	0.007	0	T cell
TRBC2	0	7.34573	0.601	0.011	0	T cell
CD3D	0	7.29664	0.591	0.01	0	T cell
PTPRCAP	0	7.28955	0.604	0.013	0	T cell
TRAT1	0	7.24834	0.261	0.002	0	T cell
SPOCK2	0	6.96433	0.43	0.007	0	T cell
CD2	0	6.93459	0.474	0.01	0	T cell
IKZF3	0	6.57062	0.301	0.007	0	T cell
PCED1B-AS1	0	6.48846	0.328	0.008	0	T cell
ITK	0	6.45194	0.265	0.004	0	T cell
SKAP1	0	6.39566	0.38	0.006	0	T cell
IL32	0	6.37401	0.811	0.069	0	T cell
IL7R	0	6.04189	0.5	0.018	0	T cell
TRAC	0	5.94807	0.575	0.043	0	T cell
CD48	0	5.9477	0.501	0.02	0	T cell
AL121985.1	0	5.78421	0.284	0.012	0	T cell
CXCR4	0	5.59252	0.606	0.039	0	T cell
BATF	0	5.56357	0.36	0.019	0	T cell
PTPN7	0	5.54068	0.29	0.014	0	T cell
RHOH	0	5.52397	0.336	0.013	0	T cell
LAT	0	5.07041	0.268	0.013	0	T cell
RASGRP1	0	5.01051	0.309	0.026	0	T cell
SAMSN1	0	4.97078	0.427	0.024	0	T cell
LTB	0	4.96874	0.565	0.063	0	T cell
AL590764.2	0	4.94441	0.273	0.027	0	T cell
FYB1	0	4.82966	0.606	0.057	0	T cell
CCR6	0	4.80302	0.338	0.035	0	T cell
RAC2	0	4.75155	0.531	0.044	0	T cell
TENT5C	0	4.72475	0.4	0.046	0	T cell
CD69	0	4.70815	0.654	0.057	0	T cell
IL2RG	0	4.63422	0.515	0.062	0	T cell
HCST	0	4.53742	0.605	0.068	0	T cell
IKZF1	0	4.38986	0.43	0.046	0	T cell
AD000864.2	0	4.3821	0.561	0.068	0	T cell
JAML	0	4.29096	0.31	0.03	0	T cell
PTPRC	0	4.28589	0.832	0.116	0	T cell
CD52	0	4.27415	0.669	0.086	0	T cell
ISG20	0	4.19842	0.254	0.031	0	T cell
ACAP1	0	4.07633	0.391	0.062	0	T cell
CLEC2D	0	4.05529	0.345	0.051	0	T cell
CORO1B	0	4.05489	0.668	0.214	0	T cell
ALOX5AP	0	3.97874	0.505	0.072	0	T cell
ARHGAP15	0	3.91141	0.31	0.038	0	T cell
LCP2	0	3.89843	0.273	0.035	0	T cell
DUSP4	0	3.88783	0.331	0.061	0	T cell
RGS5	0	8.03852	0.689	0.025	0	Smooth muscle
FAM162B	0	7.77037	0.271	0.002	0	Smooth muscle
COX4I2	0	7.67813	0.371	0.003	0	Smooth muscle
GUCY1A2	0	7.59476	0.274	0.004	0	Smooth muscle
MUSTN1	0	7.27763	0.489	0.011	0	Smooth muscle
MRVI1	0	7.17412	0.421	0.005	0	Smooth muscle
CDH6	0	7.17119	0.323	0.003	0	Smooth muscle
TAGLN	0	7.12249	0.837	0.048	0	Smooth muscle
LMOD1	0	7.10533	0.42	0.006	0	Smooth muscle
ACTA2-AS1	0	6.97996	0.69	0.049	0	Smooth muscle
CARMN	0	6.97741	0.378	0.007	0	Smooth muscle
AC006254.1	0	6.91809	0.471	0.014	0	Smooth muscle
ACTA2	0	6.74133	0.728	0.064	0	Smooth muscle
STEAP4	0	6.72879	0.425	0.014	0	Smooth muscle
ADRA2A	0	6.70433	0.475	0.009	0	Smooth muscle
ITGA7	0	6.54669	0.398	0.009	0	Smooth muscle
AVPR1A	0	6.41238	0.366	0.008	0	Smooth muscle
MYL9	0	6.36786	0.797	0.051	0	Smooth muscle
AOC3	0	6.30069	0.284	0.006	0	Smooth muscle
GUCY1A1	0	6.02767	0.479	0.012	0	Smooth muscle
TPM2	0	6.01159	0.719	0.054	0	Smooth muscle
CCDC102B	0	5.99533	0.316	0.011	0	Smooth muscle
ABCC9	0	5.99145	0.464	0.02	0	Smooth muscle
NR2F2-AS1	0	5.98863	0.257	0.005	0	Smooth muscle
TINAGL1	0	5.86489	0.595	0.023	0	Smooth muscle
AP002956.1	0	5.8344	0.666	0.037	0	Smooth muscle
TBX2-AS1	0	5.69729	0.273	0.011	0	Smooth muscle
TMEM110-MUSTN1	0	5.64276	0.503	0.052	0	Smooth muscle
KCNE4	0	5.59639	0.251	0.015	0	Smooth muscle
TBX2	0	5.53559	0.391	0.017	0	Smooth muscle
NR2F2	0	5.45912	0.809	0.067	0	Smooth muscle
PCSK7	0	5.43806	0.841	0.203	0	Smooth muscle
SYNPO2	0	5.38934	0.543	0.032	0	Smooth muscle
ATP1B2	0	5.37075	0.315	0.013	0	Smooth muscle
CCL2	0	5.29843	0.647	0.125	0	Smooth muscle
GJC1	0	5.18641	0.366	0.02	0	Smooth muscle
C11orf96	0	5.18317	0.749	0.114	0	Smooth muscle
CLMN	0	5.1679	0.345	0.02	0	Smooth muscle
PPP1R14A	0	5.12928	0.329	0.016	0	Smooth muscle
MYH11	0	5.05221	0.378	0.081	0	Smooth muscle
TCIM	0	5.05129	0.333	0.02	0	Smooth muscle
MYLK	0	4.99924	0.628	0.056	0	Smooth muscle
AC087521.1	0	4.97415	0.341	0.029	0	Smooth muscle
C1QTNF1	0	4.93068	0.351	0.02	0	Smooth muscle
CPE	0	4.8371	0.758	0.039	0	Smooth muscle
RCAN2	0	4.83599	0.369	0.021	0	Smooth muscle
GUCY1B1	0	4.82253	0.293	0.018	0	Smooth muscle
ANGPT2	0	4.81555	0.378	0.036	0	Smooth muscle
LHFPL6	0	4.77092	0.705	0.082	0	Smooth muscle
ARHGAP6	0	4.7431	0.277	0.013	0	Smooth muscle
NRXN1	0	11.57	0.843	0.002	0	Schwann cell
XKR4	0	11.3584	0.597	0.001	0	Schwann cell
GFRA3	0	9.98294	0.486	0.002	0	Schwann cell
MPZ	0	9.84264	0.557	0.004	0	Schwann cell
COL28A1	0	9.67943	0.502	0.002	0	Schwann cell
SCN7A	0	8.98231	0.754	0.006	0	Schwann cell
PMP2	0	7.81266	0.277	0.004	0	Schwann cell
RELN	0	7.31057	0.289	0.003	0	Schwann cell
SOX2	0	7.30945	0.305	0.004	0	Schwann cell
SEMA3B	0	7.23732	0.486	0.009	0	Schwann cell
AATK	0	7.05728	0.431	0.013	0	Schwann cell
CADM2	0	6.97166	0.415	0.009	0	Schwann cell
NTM	0	6.8837	0.72	0.024	0	Schwann cell
ART3	0	6.76587	0.311	0.006	0	Schwann cell
FOXD3	0	5.89299	0.378	0.017	0	Schwann cell
NCAM1	0	5.70557	0.394	0.015	0	Schwann cell
CDH19	0	5.54631	0.84	0.057	0	Schwann cell
SLC35F1	0	5.50269	0.351	0.022	0	Schwann cell
SORCS1	0	5.47735	0.311	0.017	0	Schwann cell
RXRG	6.33359e-273	5.43039	0.268	0.016	2.6672e-268	Schwann cell
NRN1	0	5.36522	0.52	0.042	0	Schwann cell
EGFL8	1.89006e-283	5.33941	0.483	0.053	7.95941e-279	Schwann cell
ADGRB3	0	5.27713	0.265	0.012	0	Schwann cell
NRXN3	7.32264e-261	5.18249	0.302	0.022	3.08371e-256	Schwann cell
CADM3	0	5.06714	0.305	0.018	0	Schwann cell
MATN2	0	5.00807	0.702	0.094	0	Schwann cell
PCSK2	0	4.95094	0.674	0.051	0	Schwann cell
THSD7A	6.08007e-294	4.95057	0.292	0.018	2.56044e-289	Schwann cell
TMOD2	1.34833e-276	4.90067	0.437	0.043	5.6781e-272	Schwann cell
L1CAM	0	4.858	0.462	0.03	0	Schwann cell
SMIM5	3.88959e-180	4.78206	0.305	0.031	1.63798e-175	Schwann cell
STARD13	1.1719e-270	4.74675	0.357	0.029	4.93512e-266	Schwann cell
VWA1	2.62138e-279	4.73931	0.542	0.068	1.10391e-274	Schwann cell
SIPA1L2	0	4.72976	0.557	0.064	0	Schwann cell
CRYAB	1.93738e-185	4.68455	0.785	0.244	8.1587e-181	Schwann cell
SORBS1	0	4.65267	0.557	0.055	0	Schwann cell
TMEM176B	0	4.59927	0.468	0.035	0	Schwann cell
OLFML2A	3.28253e-269	4.54213	0.508	0.06	1.38234e-264	Schwann cell
TMEM176A	1.14898e-270	4.44914	0.351	0.028	4.83858e-266	Schwann cell
FIGN	3.34007e-170	4.40637	0.345	0.042	1.40657e-165	Schwann cell
MAL	7.85089e-237	4.39448	0.437	0.05	3.30617e-232	Schwann cell
HSPA12A	7.82744e-261	4.39018	0.557	0.076	3.29629e-256	Schwann cell
ASPA	1.5949e-208	4.37425	0.388	0.044	6.71646e-204	Schwann cell
PPT2-EGFL8	6.91058e-160	4.34826	0.514	0.101	2.91018e-155	Schwann cell
PMP22	3.59784e-246	4.294	0.818	0.198	1.51512e-241	Schwann cell
FXYD1	7.65281e-268	4.25478	0.625	0.093	3.22275e-263	Schwann cell
COL9A3	1.0829e-109	4.25388	0.302	0.048	4.56031e-105	Schwann cell
AC020907.2	2.1583e-260	4.24023	0.612	0.091	9.08902e-256	Schwann cell
KCNMB4	1.03404e-117	4.21737	0.283	0.039	4.35455e-113	Schwann cell
MIR6843	8.40605e-220	4.17259	0.335	0.031	3.53996e-215	Schwann cell
C1QA	0	8.08625	0.432	0.007	0	Mono.phagocyte
MRC1	0	7.83539	0.448	0.004	0	Mono.phagocyte
SERPINA1	0	7.45298	0.283	0.002	0	Mono.phagocyte
C1QB	0	7.41738	0.34	0.006	0	Mono.phagocyte
LYZ	0	7.3991	0.829	0.028	0	Mono.phagocyte
CLEC10A	0	7.24422	0.656	0.012	0	Mono.phagocyte
AC020656.1	0	7.21274	0.777	0.023	0	Mono.phagocyte
MS4A6A	0	7.03811	0.672	0.012	0	Mono.phagocyte
CD1B	0	6.83506	0.292	0.006	0	Mono.phagocyte
C1QC	0	6.7938	0.455	0.014	0	Mono.phagocyte
ALOX15	0	6.73518	0.282	0.004	0	Mono.phagocyte
LGALS2	0	6.6927	0.635	0.018	0	Mono.phagocyte
MS4A7	0	6.5004	0.501	0.013	0	Mono.phagocyte
IL1B	0	6.20756	0.463	0.021	0	Mono.phagocyte
CD1C	0	6.04166	0.594	0.025	0	Mono.phagocyte
NLRP3	0	5.98423	0.335	0.006	0	Mono.phagocyte
CXCL8	0	5.83149	0.486	0.03	0	Mono.phagocyte
CYBB	0	5.56788	0.407	0.018	0	Mono.phagocyte
TIFAB	0	5.48528	0.256	0.007	0	Mono.phagocyte
PLEK	0	5.48347	0.704	0.036	0	Mono.phagocyte
G0S2	0	5.4768	0.377	0.036	0	Mono.phagocyte
ITGAX	0	5.4531	0.416	0.011	0	Mono.phagocyte
F13A1	0	5.29952	0.492	0.025	0	Mono.phagocyte
HMOX1	0	5.25274	0.27	0.009	0	Mono.phagocyte
FPR3	0	5.23812	0.428	0.017	0	Mono.phagocyte
CD14	0	5.03094	0.265	0.021	0	Mono.phagocyte
FCER1G	0	4.99665	0.79	0.058	0	Mono.phagocyte
ITGAM	0	4.99186	0.251	0.007	0	Mono.phagocyte
BCL2A1	0	4.93302	0.415	0.043	0	Mono.phagocyte
MPEG1	0	4.89028	0.397	0.024	0	Mono.phagocyte
SLAMF8	0	4.62612	0.295	0.016	0	Mono.phagocyte
RNASE6	0	4.57176	0.52	0.032	0	Mono.phagocyte
IL4I1	0	4.51741	0.367	0.026	0	Mono.phagocyte
FCGR2A	0	4.43725	0.455	0.03	0	Mono.phagocyte
CST3	0	4.40028	0.947	0.586	0	Mono.phagocyte
FCGR2B	0	4.3601	0.508	0.04	0	Mono.phagocyte
ADA2	0	4.33095	0.497	0.031	0	Mono.phagocyte
TNFSF13B	0	4.3234	0.361	0.016	0	Mono.phagocyte
WFDC21P	0	4.32261	0.302	0.033	0	Mono.phagocyte
CD1E	0	4.24657	0.52	0.047	0	Mono.phagocyte
AL645941.2	0	4.21077	0.267	0.016	0	Mono.phagocyte
AIF1	0	4.20749	0.779	0.064	0	Mono.phagocyte
CYP2S1	0	4.20627	0.275	0.016	0	Mono.phagocyte
RTN1	0	4.17566	0.385	0.027	0	Mono.phagocyte
MNDA	0	4.16725	0.652	0.054	0	Mono.phagocyte
MIR147B	0	4.12682	0.351	0.053	0	Mono.phagocyte
FGL2	0	4.1023	0.764	0.089	0	Mono.phagocyte
HLA-DPA1	0	4.06997	0.957	0.216	0	Mono.phagocyte
CALHM6	0	4.053	0.407	0.032	0	Mono.phagocyte
TYROBP	0	4.02529	0.81	0.077	0	Mono.phagocyte
ALX1	0	5.40302	0.34	0.005	0	Melanocyte
DCT	0	5.30488	0.931	0.189	0	Melanocyte
MITF	0	5.28568	0.885	0.101	0	Melanocyte
BCAN	0	5.28275	0.694	0.034	0	Melanocyte
TRPM1	0	5.23562	0.701	0.026	0	Melanocyte
SLC6A15	0	5.21123	0.474	0.01	0	Melanocyte
ROPN1	0	5.13176	0.458	0.013	0	Melanocyte
GPR143	0	5.11129	0.458	0.014	0	Melanocyte
AC110285.1	0	5.11123	0.313	0.006	0	Melanocyte
CRTAC1	0	5.08573	0.379	0.024	0	Melanocyte
GAPDHS	0	5.06292	0.312	0.008	0	Melanocyte
SOX10	0	5.02999	0.503	0.013	0	Melanocyte
LGI3	0	5.02467	0.27	0.007	0	Melanocyte
TYR	0	5.01201	0.657	0.032	0	Melanocyte
LINC02367	0	4.96804	0.451	0.02	0	Melanocyte
DIPK1C	0	4.95645	0.287	0.007	0	Melanocyte
PAX3	0	4.85276	0.589	0.019	0	Melanocyte
SLCO4A1-AS1	0	4.84438	0.461	0.014	0	Melanocyte
IGSF11	0	4.81277	0.283	0.006	0	Melanocyte
TYRP1	0	4.80691	0.739	0.191	0	Melanocyte
EDNRB	0	4.78133	0.814	0.064	0	Melanocyte
STK32A	0	4.75086	0.273	0.007	0	Melanocyte
MLANA	0	4.74903	0.909	0.149	0	Melanocyte
PMEL	0	4.74038	0.759	0.212	0	Melanocyte
VEPH1	0	4.73212	0.346	0.009	0	Melanocyte
CAPN3	0	4.61561	0.559	0.043	0	Melanocyte
CRYM	0	4.59673	0.356	0.019	0	Melanocyte
ROPN1B	0	4.5939	0.38	0.01	0	Melanocyte
MCOLN3	0	4.59243	0.676	0.042	0	Melanocyte
AC012651.1	0	4.58734	0.538	0.04	0	Melanocyte
GMPR	0	4.49296	0.4	0.019	0	Melanocyte
FMN1	0	4.49127	0.648	0.041	0	Melanocyte
PLP1	0	4.48008	0.58	0.039	0	Melanocyte
SLC24A5	0	4.47772	0.51	0.026	0	Melanocyte
AIF1L	0	4.47356	0.344	0.013	0	Melanocyte
PCSK2	0	4.4495	0.319	0.017	0	Melanocyte
MLPH	0	4.41806	0.459	0.016	0	Melanocyte
PLPPR4	0	4.39743	0.317	0.011	0	Melanocyte
SGCD	0	4.30735	0.478	0.022	0	Melanocyte
QPCT	0	4.30131	0.729	0.105	0	Melanocyte
TFAP2B	0	4.28496	0.651	0.064	0	Melanocyte
AC005786.3	0	4.21576	0.376	0.033	0	Melanocyte
MMP17	0	4.21163	0.263	0.009	0	Melanocyte
LZTS1	0	4.19403	0.514	0.027	0	Melanocyte
MIA	0	4.18007	0.451	0.034	0	Melanocyte
CDH19	0	4.16929	0.397	0.014	0	Melanocyte
CORO2B	0	4.16508	0.282	0.011	0	Melanocyte
S100A1	0	4.11451	0.329	0.041	0	Melanocyte
KIT	0	4.05322	0.472	0.035	0	Melanocyte
MYEF2	0	4.0443	0.576	0.051	0	Melanocyte
CPA3	0	10.6315	0.734	0.002	0	Mast cell
CMA1	0	10.3146	0.329	0.001	0	Mast cell
TPSB2	0	10.2503	0.949	0.01	0	Mast cell
GCSAML	0	10.0648	0.273	0.001	0	Mast cell
MS4A2	0	9.99715	0.637	0.002	0	Mast cell
TPSAB1	0	9.94478	0.824	0.006	0	Mast cell
CTSG	0	9.89994	0.728	0.005	0	Mast cell
AL157895.1	0	9.73046	0.307	0.001	0	Mast cell
SIGLEC6	0	9.64681	0.293	0.001	0	Mast cell
IL1RL1	0	9.23992	0.484	0.003	0	Mast cell
RHEX	0	9.07786	0.388	0.003	0	Mast cell
CALB2	0	8.83382	0.251	0.001	0	Mast cell
HDC	0	8.72812	0.411	0.002	0	Mast cell
GATA2	0	8.7059	0.647	0.006	0	Mast cell
HECW2-AS1	0	7.26671	0.268	0.006	0	Mast cell
LIF	0	6.48065	0.27	0.016	0	Mast cell
RGS13	0	6.22022	0.371	0.016	0	Mast cell
HPGD	0	5.80174	0.78	0.156	0	Mast cell
VWA5A	0	5.2394	0.407	0.056	0	Mast cell
CAVIN2	0	4.95786	0.324	0.022	0	Mast cell
HPGDS	0	4.68388	0.522	0.048	0	Mast cell
CSF1	5.63169e-247	4.54204	0.255	0.048	2.37162e-242	Mast cell
SLC18A2	0	4.21174	0.522	0.071	0	Mast cell
RAB27B	0	4.12622	0.497	0.152	0	Mast cell
KIT	0	3.71061	0.495	0.082	0	Mast cell
LTC4S	3.327e-265	3.57134	0.397	0.106	1.40106e-260	Mast cell
DUSP6	5.52431e-145	3.41273	0.279	0.084	2.3264e-140	Mast cell
STX3	2.35057e-107	3.40424	0.259	0.09	9.89873e-103	Mast cell
FCER1G	0	3.35814	0.49	0.078	0	Mast cell
ARHGAP18	6.64137e-199	3.20262	0.399	0.135	2.79682e-194	Mast cell
SERPINB1	2.33436e-114	3.19256	0.426	0.223	9.83045e-110	Mast cell
PDZD8	3.46124e-173	3.08945	0.447	0.188	1.4576e-168	Mast cell
AC027290.2	4.61471e-139	3.01931	0.369	0.145	1.94334e-134	Mast cell
CD69	0	3.01545	0.584	0.131	0	Mast cell
VEGFA	1.65956e-102	2.93656	0.314	0.129	6.98873e-98	Mast cell
RAC2	0	2.93172	0.489	0.104	0	Mast cell
ELL2	8.08334e-87	2.88422	0.343	0.171	3.40406e-82	Mast cell
BMP2K	1.12818e-62	2.81927	0.285	0.146	4.751e-58	Mast cell
AKAP2	2.57691e-87	2.79972	0.252	0.096	1.08519e-82	Mast cell
AC020916.1	4.43534e-284	2.78147	0.742	0.446	1.86781e-279	Mast cell
ACOT7	4.69172e-106	2.77437	0.326	0.134	1.97578e-101	Mast cell
SGK1	9.20964e-238	2.69469	0.651	0.331	3.87836e-233	Mast cell
GLUL	3.25606e-112	2.68062	0.546	0.375	1.37119e-107	Mast cell
SRGN	0	2.67068	0.704	0.214	0	Mast cell
FTH1	0	2.62825	0.985	0.917	0	Mast cell
BEST1	0	2.51442	0.983	0.91	0	Mast cell
SOCS1	3.52043e-75	2.50204	0.332	0.166	1.48252e-70	Mast cell
RGS1	1.81376e-287	2.48886	0.581	0.196	7.63811e-283	Mast cell
ANKRD28	4.93203e-105	2.43226	0.426	0.223	2.07698e-100	Mast cell
RGS2	9.65045e-165	2.40689	0.478	0.203	4.064e-160	Mast cell
CHAD	0	7.47576	0.295	0.002	0	Langerhans
AC098679.1	0	7.44844	0.347	0.002	0	Langerhans
FCGBP	0	6.89182	0.841	0.043	0	Langerhans
CD207	0	6.78126	0.737	0.02	0	Langerhans
IL1A	0	6.64951	0.27	0.005	0	Langerhans
HLA-DQB2	0	6.54608	0.856	0.041	0	Langerhans
FFAR4	0	6.43976	0.372	0.005	0	Langerhans
CD1A	0	5.79222	0.7	0.031	0	Langerhans
ALOX5	0	5.72213	0.616	0.015	0	Langerhans
P2RY13	0	5.56209	0.441	0.01	0	Langerhans
LTR53B	0	5.5098	0.319	0.008	0	Langerhans
FAM198B-AS1	0	5.48314	0.373	0.007	0	Langerhans
SUCNR1	0	5.43281	0.337	0.008	0	Langerhans
CSF1R	0	5.25553	0.636	0.024	0	Langerhans
CLNK	0	5.11646	0.266	0.005	0	Langerhans
HCK	0	5.03887	0.496	0.018	0	Langerhans
CLEC5A	0	4.97143	0.364	0.012	0	Langerhans
TCHH	0	4.96766	0.312	0.016	0	Langerhans
ADAM28	0	4.95931	0.365	0.012	0	Langerhans
CD86	0	4.94299	0.552	0.021	0	Langerhans
MCOLN2	0	4.92748	0.516	0.021	0	Langerhans
HLA-DOB	0	4.85172	0.309	0.011	0	Langerhans
HPGDS	0	4.84526	0.545	0.013	0	Langerhans
FCER1A	0	4.83907	0.695	0.049	0	Langerhans
PRKCB	0	4.8144	0.679	0.045	0	Langerhans
CPVL	0	4.79282	0.694	0.056	0	Langerhans
SPI1	0	4.75661	0.691	0.038	0	Langerhans
SLC18A2	0	4.65814	0.644	0.03	0	Langerhans
LY86	0	4.61949	0.365	0.014	0	Langerhans
HLA-DQA2	0	4.52472	0.764	0.054	0	Langerhans
LST1	0	4.51279	0.719	0.054	0	Langerhans
APOC2	0	4.37519	0.296	0.025	0	Langerhans
APOC4-APOC2	0	4.37019	0.297	0.025	0	Langerhans
AC025580.1	0	4.36107	0.382	0.016	0	Langerhans
NAPSB	0	4.30354	0.433	0.018	0	Langerhans
TBC1D4	0	4.23655	0.7	0.145	0	Langerhans
HLA-DQB1-AS1	0	4.23127	0.789	0.108	0	Langerhans
MMP9	0	4.20021	0.457	0.025	0	Langerhans
EPCAM	0	4.17032	0.394	0.027	0	Langerhans
HLA-DPB1	0	4.16445	0.915	0.191	0	Langerhans
HLA-DOA	0	4.14503	0.365	0.02	0	Langerhans
SUSD3	0	4.13479	0.344	0.019	0	Langerhans
ACOT7	0	4.11745	0.558	0.101	0	Langerhans
C15orf48	0	4.11207	0.763	0.047	0	Langerhans
SLC8A1	0	4.10508	0.561	0.038	0	Langerhans
CD83	0	4.09826	0.833	0.098	0	Langerhans
ABI3	0	4.05242	0.257	0.012	0	Langerhans
HLA-DQA1	0	4.05028	0.932	0.119	0	Langerhans
SCN9A	0	4.02499	0.326	0.017	0	Langerhans
PHETA1	0	4.01884	0.254	0.017	0	Langerhans
FERMT1	0	4.7829	0.36	0.01	0	Keratinocyte
KLC3	0	4.59221	0.445	0.018	0	Keratinocyte
DEFB1	0	4.56894	0.575	0.044	0	Keratinocyte
CKMT1B	0	4.52677	0.316	0.01	0	Keratinocyte
AC011473.4	0	4.52585	0.442	0.02	0	Keratinocyte
KLK8	0	4.52448	0.464	0.021	0	Keratinocyte
LY6D	0	4.48348	0.887	0.201	0	Keratinocyte
CHP2	0	4.47435	0.266	0.011	0	Keratinocyte
DSG3	0	4.44931	0.365	0.014	0	Keratinocyte
RAB25	0	4.44083	0.512	0.026	0	Keratinocyte
DSC1	0	4.42916	0.277	0.016	0	Keratinocyte
KLK11	0	4.42856	0.489	0.025	0	Keratinocyte
SFN	0	4.41341	0.949	0.238	0	Keratinocyte
DSC3	0	4.41329	0.865	0.098	0	Keratinocyte
S100A14	0	4.41172	0.859	0.119	0	Keratinocyte
CCL27	0	4.40943	0.707	0.089	0	Keratinocyte
CAPNS2	0	4.40865	0.563	0.028	0	Keratinocyte
SBSN	0	4.38501	0.387	0.043	0	Keratinocyte
KRT14	0	4.37139	0.889	0.505	0	Keratinocyte
LYPD6B	0	4.36843	0.26	0.008	0	Keratinocyte
PERP	0	4.36803	0.984	0.372	0	Keratinocyte
RHOV	0	4.36485	0.375	0.019	0	Keratinocyte
GJB3	0	4.36131	0.254	0.009	0	Keratinocyte
WFDC5	0	4.35514	0.252	0.011	0	Keratinocyte
KRT1	0	4.35206	0.844	0.444	0	Keratinocyte
SPINK5	0	4.33517	0.267	0.023	0	Keratinocyte
SERPINB2	0	4.33431	0.268	0.011	0	Keratinocyte
KCNK7	0	4.333	0.354	0.021	0	Keratinocyte
DMKN	0	4.32894	0.893	0.351	0	Keratinocyte
MAL2	0	4.32888	0.303	0.013	0	Keratinocyte
PKP3	0	4.32212	0.514	0.024	0	Keratinocyte
MIR205HG	0	4.30876	0.826	0.104	0	Keratinocyte
KRT15	0	4.28651	0.552	0.195	0	Keratinocyte
FAM83B	0	4.28349	0.333	0.012	0	Keratinocyte
SERPINB5	0	4.2808	0.579	0.037	0	Keratinocyte
ANXA8L1	0	4.28027	0.541	0.029	0	Keratinocyte
CASP14	0	4.27902	0.35	0.018	0	Keratinocyte
CA12	0	4.26862	0.491	0.025	0	Keratinocyte
AL162231.4	0	4.26086	0.716	0.108	0	Keratinocyte
ANXA8	0	4.25734	0.37	0.017	0	Keratinocyte
ALDH3A1	0	4.25633	0.291	0.013	0	Keratinocyte
TP63	0	4.23943	0.528	0.027	0	Keratinocyte
ZNF750	0	4.23716	0.252	0.011	0	Keratinocyte
CLCA2	0	4.23507	0.397	0.018	0	Keratinocyte
TINCR	0	4.22787	0.496	0.026	0	Keratinocyte
KRT10	0	4.22733	0.959	0.716	0	Keratinocyte
AC245041.2	0	4.22095	0.274	0.01	0	Keratinocyte
TP53AIP1	0	4.21249	0.256	0.01	0	Keratinocyte
LYPD3	0	4.20373	0.54	0.063	0	Keratinocyte
PIK3C2G	0	4.1782	0.308	0.011	0	Keratinocyte
DKK2	0	8.1653	0.368	0.002	0	Fibroblast
PDGFRA	0	8.14926	0.578	0.004	0	Fibroblast
SFRP2	0	8.14662	0.403	0.008	0	Fibroblast
DPT	0	7.36547	0.469	0.007	0	Fibroblast
LUM	0	7.36268	0.642	0.016	0	Fibroblast
AL135926.1	0	7.35887	0.271	0.003	0	Fibroblast
COL1A1	0	7.33458	0.904	0.09	0	Fibroblast
TWIST2	0	7.26712	0.461	0.006	0	Fibroblast
OSR2	0	6.93513	0.309	0.004	0	Fibroblast
COL1A2	0	6.88555	0.945	0.092	0	Fibroblast
LAMA2	0	6.7165	0.377	0.006	0	Fibroblast
MMP2	0	6.66768	0.659	0.029	0	Fibroblast
COL3A1	0	6.58802	0.885	0.074	0	Fibroblast
PTGDS	0	6.5022	0.502	0.052	0	Fibroblast
CFD	0	6.48531	0.661	0.097	0	Fibroblast
AL807752.7	0	6.48114	0.489	0.047	0	Fibroblast
VCAN	0	6.3635	0.625	0.022	0	Fibroblast
MEG3	0	6.24653	0.561	0.015	0	Fibroblast
ROBO2	0	6.20159	0.316	0.009	0	Fibroblast
CYP21A2	0	6.16505	0.365	0.01	0	Fibroblast
MFAP4	0	6.13027	0.517	0.018	0	Fibroblast
ITGBL1	0	6.11695	0.285	0.006	0	Fibroblast
MXRA8	0	6.0763	0.425	0.009	0	Fibroblast
OGN	0	6.07105	0.26	0.014	0	Fibroblast
FBLN2	0	6.00249	0.499	0.014	0	Fibroblast
DCN	0	5.84325	0.869	0.187	0	Fibroblast
CLMP	0	5.73308	0.27	0.006	0	Fibroblast
SLIT2	0	5.69275	0.327	0.011	0	Fibroblast
OLFML3	0	5.68468	0.317	0.008	0	Fibroblast
FBLN1	0	5.62002	0.58	0.059	0	Fibroblast
COL6A3	0	5.4361	0.745	0.04	0	Fibroblast
BICC1	0	5.42381	0.387	0.016	0	Fibroblast
TBX15	0	5.27795	0.25	0.007	0	Fibroblast
COL6A1	0	5.24418	0.877	0.146	0	Fibroblast
LOX	0	5.23712	0.315	0.014	0	Fibroblast
ISLR	0	5.23315	0.303	0.01	0	Fibroblast
C1S	0	5.22168	0.614	0.053	0	Fibroblast
COL6A2	0	5.20606	0.862	0.124	0	Fibroblast
ELN	0	5.19844	0.288	0.016	0	Fibroblast
COL5A1	0	5.19498	0.427	0.022	0	Fibroblast
FBLN5	0	5.17549	0.307	0.008	0	Fibroblast
THY1	0	5.16851	0.337	0.012	0	Fibroblast
NOVA1	0	5.08526	0.331	0.015	0	Fibroblast
FBN1	0	5.06378	0.449	0.027	0	Fibroblast
LTBP1	0	5.02959	0.382	0.025	0	Fibroblast
CCDC80	0	5.01166	0.707	0.115	0	Fibroblast
CDH11	0	4.98515	0.437	0.022	0	Fibroblast
COL14A1	0	4.94007	0.403	0.023	0	Fibroblast
RUNX1T1	0	4.92648	0.537	0.025	0	Fibroblast
FN1	0	4.83511	0.563	0.046	0	Fibroblast
SOX17	0	9.61704	0.316	0.001	0	Endothelial cell
CLDN5	0	9.45895	0.617	0.003	0	Endothelial cell
AC244100.2	0	9.44367	0.408	0.003	0	Endothelial cell
PLVAP	0	9.25136	0.53	0.003	0	Endothelial cell
SELE	0	9.22225	0.293	0.003	0	Endothelial cell
DIPK2B	0	9.20535	0.333	0.001	0	Endothelial cell
CCL14	0	9.16723	0.548	0.008	0	Endothelial cell
CCL15-CCL14	0	9.15146	0.547	0.008	0	Endothelial cell
MYCT1	0	9.09865	0.365	0.001	0	Endothelial cell
ADGRL4	0	9.03749	0.548	0.002	0	Endothelial cell
TM4SF18	0	8.877	0.308	0.001	0	Endothelial cell
ECSCR	0	8.79245	0.571	0.003	0	Endothelial cell
ACKR1	0	8.75702	0.47	0.007	0	Endothelial cell
PCAT19	0	8.49996	0.437	0.002	0	Endothelial cell
AC142391.1	0	8.48776	0.283	0.001	0	Endothelial cell
VWF	0	8.43319	0.424	0.003	0	Endothelial cell
TIE1	0	8.41136	0.287	0.001	0	Endothelial cell
CDH5	0	8.02006	0.504	0.004	0	Endothelial cell
ROBO4	0	7.91741	0.285	0.002	0	Endothelial cell
FAM110D	0	7.62644	0.324	0.003	0	Endothelial cell
ERG	0	7.50252	0.377	0.003	0	Endothelial cell
PODXL	0	7.22669	0.408	0.007	0	Endothelial cell
PECAM1	0	7.21536	0.735	0.014	0	Endothelial cell
C2CD4B	0	7.11418	0.261	0.008	0	Endothelial cell
KDR	0	7.01302	0.386	0.006	0	Endothelial cell
NOSTRIN	0	6.89982	0.305	0.004	0	Endothelial cell
RAMP2	0	6.76002	0.735	0.037	0	Endothelial cell
PTPRB	0	6.74457	0.363	0.006	0	Endothelial cell
EMCN	0	6.67565	0.651	0.014	0	Endothelial cell
EGFL7	0	6.64142	0.62	0.017	0	Endothelial cell
RAMP3	0	6.60156	0.406	0.009	0	Endothelial cell
CLEC14A	0	6.59194	0.485	0.008	0	Endothelial cell
SHANK3	0	6.56739	0.331	0.007	0	Endothelial cell
HOXD9	0	6.53107	0.271	0.004	0	Endothelial cell
CD93	0	6.46495	0.474	0.011	0	Endothelial cell
CFI	0	6.40864	0.267	0.005	0	Endothelial cell
CD34	0	6.39373	0.627	0.016	0	Endothelial cell
ADCY4	0	6.19874	0.449	0.01	0	Endothelial cell
MMRN2	0	6.14269	0.375	0.011	0	Endothelial cell
AL096870.1	0	6.06805	0.303	0.006	0	Endothelial cell
S1PR1	0	5.79921	0.309	0.006	0	Endothelial cell
FLT1	0	5.5939	0.459	0.022	0	Endothelial cell
RAPGEF3	0	5.47123	0.257	0.009	0	Endothelial cell
GIMAP6	0	5.46233	0.287	0.006	0	Endothelial cell
SOX18	0	5.41278	0.515	0.016	0	Endothelial cell
GIMAP5	0	5.34412	0.292	0.006	0	Endothelial cell
ESAM	0	5.28136	0.404	0.015	0	Endothelial cell
THSD7A	0	5.27325	0.314	0.011	0	Endothelial cell
AQP1	0	5.27164	0.63	0.045	0	Endothelial cell
IGF2	0	5.26301	0.289	0.014	0	Endothelial cell
