# Supplementary material for: Single-cell transcriptomic profiling of halo nevi and normal nevi reveals CD8+ T cell activation in melanocytic autoimmunity
Source: Front Immunol. 2026 May 14;17:1771401. doi: 10.3389/fimmu.2026.1771401 (PMC13216749; doi:10.3389/fimmu.2026.1771401)
Supplement: Supplementary file 5 [file Table2.xlsx]

## Sheet: T cell subtype_top50
Supplementary Table 2. List of genes upregulated in each T cell subtype (top50 genes are listed in the table)
gene	p_val	avg_log2FC	pct.1	pct.2	p_val_adj	cluster
ZNF683	0	5.06168	0.629	0.022	0	CD8+ T-resident
FXYD6-FXYD2	0	4.57695	0.629	0.028	0	CD8+ T-resident
FXYD2	0	4.55478	0.639	0.03	0	CD8+ T-resident
KLRC3	0	4.31659	0.423	0.021	0	CD8+ T-resident
AC068775.1	0	4.22062	0.428	0.022	0	CD8+ T-resident
LINC02446	0	4.05564	0.316	0.018	0	CD8+ T-resident
KLRC2	0	4.03806	0.288	0.017	0	CD8+ T-resident
HOPX	0	3.32924	0.777	0.12	0	CD8+ T-resident
XCL1	0	3.1932	0.49	0.052	0	CD8+ T-resident
KLRD1	0	3.16004	0.267	0.022	0	CD8+ T-resident
CTSW	0	3.11756	0.777	0.157	0	CD8+ T-resident
KLRK1	0	2.88966	0.759	0.107	0	CD8+ T-resident
KLRC4-KLRK1	0	2.84016	0.696	0.093	0	CD8+ T-resident
TRGC2	0	2.71935	0.524	0.109	0	CD8+ T-resident
ITM2C	0	2.65855	0.508	0.099	0	CD8+ T-resident
XCL2	0	2.59376	0.39	0.055	0	CD8+ T-resident
FXYD7	8.64426e-226	2.58752	0.347	0.064	3.64027e-221	CD8+ T-resident
MATK	1.19709e-276	2.41749	0.45	0.091	5.0412e-272	CD8+ T-resident
CD8A	0	2.3497	0.573	0.098	0	CD8+ T-resident
CD8B	0	2.32458	0.485	0.079	0	CD8+ T-resident
CD7	1.07697e-211	2.08994	0.409	0.094	4.53534e-207	CD8+ T-resident
TRG-AS1	2.50572e-142	2.03734	0.324	0.084	1.05521e-137	CD8+ T-resident
DGKD	1.34017e-141	1.95869	0.289	0.067	5.64372e-137	CD8+ T-resident
AL390719.1	2.58725e-95	1.95747	0.267	0.079	1.08954e-90	CD8+ T-resident
CRIP2	8.84566e-151	1.78782	0.483	0.171	3.72508e-146	CD8+ T-resident
SAMD3	6.32003e-149	1.78771	0.287	0.062	2.66149e-144	CD8+ T-resident
IGHV1OR15-1	5.64643e-120	1.72975	0.367	0.117	2.37782e-115	CD8+ T-resident
CCL5	0	1.70795	0.799	0.197	0	CD8+ T-resident
CLU	3.60523e-138	1.69229	0.387	0.116	1.51823e-133	CD8+ T-resident
IFITM2	0	1.68269	0.977	0.68	0	CD8+ T-resident
LEF1	1.20265e-117	1.678	0.331	0.098	5.06458e-113	CD8+ T-resident
CD27-AS1	5.95274e-144	1.67518	0.359	0.097	2.50682e-139	CD8+ T-resident
RASGEF1B	3.12306e-119	1.65605	0.449	0.168	1.31519e-114	CD8+ T-resident
AREG	1.03412e-64	1.63661	0.323	0.136	4.35488e-60	CD8+ T-resident
CXCR3	1.31721e-96	1.60569	0.272	0.079	5.54703e-92	CD8+ T-resident
STOM	3.95473e-106	1.58334	0.327	0.102	1.66542e-101	CD8+ T-resident
LINC01871	4.43931e-121	1.58284	0.463	0.18	1.86948e-116	CD8+ T-resident
HPGD	8.40251e-84	1.54946	0.337	0.127	3.53847e-79	CD8+ T-resident
AC011479.4	4.15191e-75	1.54138	0.25	0.082	1.74845e-70	CD8+ T-resident
SPINT2	5.00281e-81	1.54039	0.283	0.096	2.10678e-76	CD8+ T-resident
TCF7	8.34895e-91	1.52699	0.303	0.1	3.51591e-86	CD8+ T-resident
CD27	1.63133e-158	1.50003	0.425	0.12	6.86986e-154	CD8+ T-resident
CARD19	7.25384e-82	1.45527	0.357	0.142	3.05474e-77	CD8+ T-resident
DDAH2	2.07449e-95	1.44265	0.518	0.249	8.73611e-91	CD8+ T-resident
LTR13A	7.56036e-61	1.4222	0.277	0.11	3.18382e-56	CD8+ T-resident
LITAF	9.69113e-80	1.3546	0.336	0.127	4.08113e-75	CD8+ T-resident
IFITM1	2.67166e-233	1.33354	0.946	0.614	1.12509e-228	CD8+ T-resident
AC000089.1	6.18807e-51	1.33351	0.297	0.135	2.60592e-46	CD8+ T-resident
PTPN6	2.03969e-69	1.30648	0.31	0.121	8.58953e-65	CD8+ T-resident
LGALS1	1.2989e-198	1.29367	0.94	0.676	5.46991e-194	CD8+ T-resident
CCL4L2	0	6.84627	0.382	0.013	0	CD8+ T-cytotoxic
AC034238.1	0	6.12433	0.641	0.02	0	CD8+ T-cytotoxic
GZMK	0	6.08695	0.658	0.021	0	CD8+ T-cytotoxic
CCL4	0	6.07243	0.726	0.029	0	CD8+ T-cytotoxic
AC243829.4	0	5.83534	0.26	0.008	0	CD8+ T-cytotoxic
GZMB	0	5.44671	0.316	0.012	0	CD8+ T-cytotoxic
NKG7	0	5.1521	0.802	0.086	0	CD8+ T-cytotoxic
GZMH	0	4.87178	0.438	0.025	0	CD8+ T-cytotoxic
CCL5	0	3.64838	0.906	0.164	0	CD8+ T-cytotoxic
GZMA	0	3.50036	0.692	0.105	0	CD8+ T-cytotoxic
XCL2	3.3699e-291	3.11496	0.328	0.053	1.41913e-286	CD8+ T-cytotoxic
CD8B	0	3.08663	0.447	0.071	0	CD8+ T-cytotoxic
CD8A	0	2.96164	0.522	0.09	0	CD8+ T-cytotoxic
CST7	0	2.80513	0.669	0.219	0	CD8+ T-cytotoxic
HLA-DQA1	1.22473e-248	2.51577	0.458	0.133	5.15757e-244	CD8+ T-cytotoxic
KLRC4-KLRK1	0	2.42376	0.484	0.102	0	CD8+ T-cytotoxic
TNFSF9	5.56419e-141	2.38802	0.333	0.111	2.34319e-136	CD8+ T-cytotoxic
HLA-DRB5	1.48067e-235	2.37802	0.497	0.163	6.2354e-231	CD8+ T-cytotoxic
GZMM	1.48848e-186	2.2789	0.427	0.146	6.26828e-182	CD8+ T-cytotoxic
KLRK1	0	2.26458	0.534	0.117	0	CD8+ T-cytotoxic
HLA-DRA	5.41989e-228	2.04422	0.552	0.206	2.28242e-223	CD8+ T-cytotoxic
PTMS	1.92005e-127	1.98477	0.374	0.144	8.08571e-123	CD8+ T-cytotoxic
LITAF	7.21661e-101	1.95297	0.316	0.123	3.03906e-96	CD8+ T-cytotoxic
HLA-DRB1	2.83364e-178	1.87167	0.656	0.36	1.1933e-173	CD8+ T-cytotoxic
APOBEC3G	5.52217e-106	1.856	0.392	0.18	2.3255e-101	CD8+ T-cytotoxic
HLA-DPB1	2.80841e-181	1.85428	0.554	0.251	1.18268e-176	CD8+ T-cytotoxic
CD7	3.38604e-67	1.85401	0.254	0.105	1.42593e-62	CD8+ T-cytotoxic
ITGA4	7.01879e-100	1.83211	0.28	0.097	2.95575e-95	CD8+ T-cytotoxic
HLA-DPA1	1.65971e-140	1.81399	0.512	0.246	6.98936e-136	CD8+ T-cytotoxic
RARRES3	9.89423e-82	1.79016	0.267	0.104	4.16666e-77	CD8+ T-cytotoxic
CD74	1.28337e-172	1.76074	0.763	0.482	5.40454e-168	CD8+ T-cytotoxic
SH2D1A	6.10531e-65	1.75952	0.3	0.147	2.57107e-60	CD8+ T-cytotoxic
CLEC2B	4.97858e-154	1.74226	0.48	0.199	2.09658e-149	CD8+ T-cytotoxic
LYST	2.03892e-62	1.73809	0.264	0.119	8.58629e-58	CD8+ T-cytotoxic
APOBEC3C	1.85422e-76	1.7054	0.38	0.2	7.80848e-72	CD8+ T-cytotoxic
C12orf75	4.69872e-58	1.66704	0.26	0.12	1.97872e-53	CD8+ T-cytotoxic
TRGC2	1.74623e-84	1.52263	0.308	0.125	7.35374e-80	CD8+ T-cytotoxic
TIGIT	3.58824e-75	1.50475	0.303	0.131	1.51108e-70	CD8+ T-cytotoxic
CD27	4.32556e-54	1.42679	0.272	0.131	1.82158e-49	CD8+ T-cytotoxic
ITM2A	7.46644e-61	1.413	0.525	0.375	3.14427e-56	CD8+ T-cytotoxic
HLA-DQB1-AS1	1.20111e-29	1.40806	0.254	0.155	5.05813e-25	CD8+ T-cytotoxic
HLA-DQB1	2.86608e-74	1.38139	0.471	0.283	1.20696e-69	CD8+ T-cytotoxic
PIK3R1	2.66203e-55	1.36874	0.422	0.265	1.12103e-50	CD8+ T-cytotoxic
ZEB2	2.56226e-54	1.3673	0.303	0.154	1.07902e-49	CD8+ T-cytotoxic
CTSW	7.97151e-120	1.26754	0.438	0.182	3.35696e-115	CD8+ T-cytotoxic
METRNL	6.49355e-31	1.26194	0.27	0.165	2.73456e-26	CD8+ T-cytotoxic
DUSP2	1.95538e-107	1.14212	0.813	0.651	8.2345e-103	CD8+ T-cytotoxic
ARPC5L	1.32657e-27	1.13471	0.324	0.223	5.58647e-23	CD8+ T-cytotoxic
HOPX	1.50054e-68	1.10109	0.34	0.157	6.31907e-64	CD8+ T-cytotoxic
CD81	5.10815e-33	1.08915	0.392	0.281	2.15115e-28	CD8+ T-cytotoxic
FOXP3	0	6.52646	0.449	0.008	0	CD4+ T-regulatory
LAIR2	0	4.61577	0.314	0.012	0	CD4+ T-regulatory
LAYN	0	4.31445	0.342	0.021	0	CD4+ T-regulatory
CTLA4	0	3.83339	0.545	0.051	0	CD4+ T-regulatory
PMAIP1	0	3.44635	0.441	0.058	0	CD4+ T-regulatory
CCDC22	3.0394e-264	3.41559	0.272	0.03	1.27995e-259	CD4+ T-regulatory
IL2RA	1.69322e-282	3.20856	0.371	0.057	7.13048e-278	CD4+ T-regulatory
TBC1D4	0	3.10568	0.393	0.046	0	CD4+ T-regulatory
TNFRSF4	1.75207e-203	3.06935	0.496	0.147	7.37832e-199	CD4+ T-regulatory
GBP5	0	2.8969	0.461	0.065	0	CD4+ T-regulatory
TNFRSF9	1.72688e-262	2.88296	0.376	0.062	7.27223e-258	CD4+ T-regulatory
ZC2HC1A	1.99245e-214	2.84969	0.301	0.048	8.39061e-210	CD4+ T-regulatory
TIGIT	0	2.81895	0.605	0.112	0	CD4+ T-regulatory
IKZF2	2.50057e-291	2.71026	0.422	0.071	1.05304e-286	CD4+ T-regulatory
CD27	0	2.53255	0.557	0.111	0	CD4+ T-regulatory
CD27-AS1	7.35816e-261	2.49431	0.45	0.091	3.09867e-256	CD4+ T-regulatory
NINJ2	5.03315e-166	2.47781	0.293	0.057	2.11956e-161	CD4+ T-regulatory
ID3	1.65223e-107	2.2634	0.326	0.101	6.95786e-103	CD4+ T-regulatory
LINC01943	3.17546e-187	2.25483	0.428	0.11	1.33725e-182	CD4+ T-regulatory
CARD16	1.43253e-174	2.24573	0.433	0.119	6.03265e-170	CD4+ T-regulatory
GLRX	9.33269e-168	2.14217	0.572	0.222	3.93018e-163	CD4+ T-regulatory
GBP2	1.62024e-146	2.07471	0.369	0.099	6.82316e-142	CD4+ T-regulatory
SGMS1	3.44456e-109	2.04899	0.254	0.062	1.45057e-104	CD4+ T-regulatory
VAV3	3.53959e-104	2.03977	0.268	0.071	1.49059e-99	CD4+ T-regulatory
TNFRSF18	4.00653e-145	2.01339	0.555	0.236	1.68723e-140	CD4+ T-regulatory
CTSC	8.29193e-194	1.92308	0.693	0.298	3.4919e-189	CD4+ T-regulatory
HPGD	5.31745e-120	1.92142	0.383	0.125	2.23928e-115	CD4+ T-regulatory
CCNG2	2.57326e-90	1.86468	0.315	0.105	1.08365e-85	CD4+ T-regulatory
STAM	5.72396e-117	1.85962	0.347	0.104	2.41047e-112	CD4+ T-regulatory
CASP1	1.14719e-112	1.83191	0.317	0.089	4.83104e-108	CD4+ T-regulatory
MAN1A2	2.77111e-115	1.74103	0.382	0.125	1.16697e-110	CD4+ T-regulatory
TULP4	1.23609e-96	1.702	0.285	0.082	5.20541e-92	CD4+ T-regulatory
HTATIP2	1.05212e-87	1.69611	0.276	0.084	4.43068e-83	CD4+ T-regulatory
TTN	2.66696e-122	1.68853	0.416	0.138	1.12311e-117	CD4+ T-regulatory
PTTG1	1.65485e-101	1.61502	0.47	0.197	6.96889e-97	CD4+ T-regulatory
DNPH1	7.32657e-108	1.59427	0.451	0.178	3.08536e-103	CD4+ T-regulatory
TNFRSF1B	3.56545e-134	1.56676	0.622	0.285	1.50148e-129	CD4+ T-regulatory
UGP2	9.66571e-115	1.53106	0.496	0.2	4.07042e-110	CD4+ T-regulatory
ODC1	4.51295e-60	1.46376	0.351	0.158	1.90049e-55	CD4+ T-regulatory
DUSP4	9.57314e-120	1.45413	0.635	0.304	4.03144e-115	CD4+ T-regulatory
CD4	5.72839e-90	1.42754	0.395	0.151	2.41234e-85	CD4+ T-regulatory
ICOS	8.88175e-83	1.42357	0.378	0.147	3.74028e-78	CD4+ T-regulatory
ISG20	1.22504e-87	1.34316	0.5	0.232	5.1589e-83	CD4+ T-regulatory
FOXO1	5.83121e-52	1.32607	0.278	0.114	2.45564e-47	CD4+ T-regulatory
SMS	1.5569e-54	1.32567	0.324	0.144	6.5564e-50	CD4+ T-regulatory
DUSP10	1.89849e-53	1.31704	0.309	0.133	7.99492e-49	CD4+ T-regulatory
CD7	6.05299e-70	1.31649	0.297	0.107	2.54904e-65	CD4+ T-regulatory
SERPINB9	4.28379e-60	1.30544	0.354	0.156	1.80399e-55	CD4+ T-regulatory
IFI6	2.37754e-63	1.29544	0.307	0.12	1.00123e-58	CD4+ T-regulatory
CCND2	4.70432e-83	1.28329	0.602	0.337	1.98108e-78	CD4+ T-regulatory
CD40LG	8.07464e-202	2.71622	0.29	0.042	3.40039e-197	CD4+ T effector
PLIN2	1.12186e-117	2.24978	0.266	0.085	4.72439e-113	CD4+ T effector
LMO4	5.81932e-146	2.01291	0.301	0.088	2.45063e-141	CD4+ T effector
CCR6	7.04598e-220	1.91968	0.422	0.127	2.9672e-215	CD4+ T effector
Z94721.2	7.88968e-121	1.62326	0.31	0.112	3.3225e-116	CD4+ T effector
AC058791.1	6.54256e-118	1.59868	0.358	0.16	2.7552e-113	CD4+ T effector
IL7R	6.92659e-219	1.49706	0.582	0.296	2.91693e-214	CD4+ T effector
RBPJ	2.77212e-155	1.44403	0.487	0.258	1.1674e-150	CD4+ T effector
RORA	3.7226e-175	1.41138	0.516	0.256	1.56766e-170	CD4+ T effector
ANKRD28	4.70088e-112	1.3067	0.382	0.179	1.97964e-107	CD4+ T effector
LINC-PINT	1.37589e-138	1.21594	0.598	0.412	5.79414e-134	CD4+ T effector
MAF	8.98264e-55	1.09897	0.373	0.245	3.78277e-50	CD4+ T effector
C1orf162	8.21725e-55	1.06881	0.255	0.128	3.46045e-50	CD4+ T effector
JUN	2.52672e-60	1.04665	0.512	0.392	1.06405e-55	CD4+ T effector
BHLHE40	7.18695e-93	1.02536	0.375	0.187	3.02657e-88	CD4+ T effector
LGALS3	2.37422e-112	0.990652	0.583	0.404	9.9983e-108	CD4+ T effector
AL450405.1	1.35625e-34	0.96908	0.259	0.163	5.71146e-30	CD4+ T effector
NR3C1	4.636e-105	0.964558	0.545	0.361	1.95231e-100	CD4+ T effector
PAG1	3.59492e-60	0.96294	0.313	0.172	1.51389e-55	CD4+ T effector
RBMS1	3.92438e-70	0.930482	0.401	0.243	1.65263e-65	CD4+ T effector
L1PBa	3.70676e-53	0.907598	0.439	0.315	1.56099e-48	CD4+ T effector
AHR	1.20158e-63	0.891112	0.415	0.269	5.06007e-59	CD4+ T effector
BIRC3	9.27368e-52	0.874062	0.509	0.39	3.90533e-47	CD4+ T effector
LPAR6	2.88047e-38	0.873159	0.262	0.157	1.21302e-33	CD4+ T effector
LTB	2.14349e-75	0.856535	0.603	0.47	9.02665e-71	CD4+ T effector
SVA-E	6.55275e-42	0.840382	0.448	0.339	2.75949e-37	CD4+ T effector
Tigger18a	4.42109e-25	0.831271	0.279	0.201	1.86181e-20	CD4+ T effector
TSIX	2.75146e-25	0.825144	0.319	0.243	1.15869e-20	CD4+ T effector
NABP1	1.97203e-20	0.824194	0.251	0.182	8.30461e-16	CD4+ T effector
XIST	7.46295e-39	0.808975	0.426	0.327	3.1428e-34	CD4+ T effector
VMP1	1.63726e-35	0.799705	0.388	0.283	6.89482e-31	CD4+ T effector
Charlie1a	3.80938e-101	0.78977	0.68	0.54	1.6042e-96	CD4+ T effector
Tigger2	8.03586e-61	0.758535	0.561	0.44	3.38406e-56	CD4+ T effector
AC020916.1	2.77175e-34	0.755956	0.361	0.259	1.16724e-29	CD4+ T effector
RNASET2	5.02171e-39	0.755109	0.317	0.204	2.11474e-34	CD4+ T effector
Charlie15a	2.46201e-26	0.752009	0.319	0.236	1.0368e-21	CD4+ T effector
MER8	3.27659e-21	0.745865	0.269	0.197	1.37984e-16	CD4+ T effector
NFKBIZ	3.24042e-35	0.739557	0.304	0.2	1.3646e-30	CD4+ T effector
Tigger19a	8.1891e-28	0.726045	0.346	0.259	3.44859e-23	CD4+ T effector
AC129492.1	4.24734e-25	0.719353	0.255	0.172	1.78864e-20	CD4+ T effector
Cheshire	1.22953e-19	0.715349	0.26	0.191	5.17779e-15	CD4+ T effector
MamRep605	4.98749e-19	0.714918	0.258	0.19	2.10033e-14	CD4+ T effector
RF01871	1.98708e-24	0.713107	0.343	0.265	8.368e-20	CD4+ T effector
DDIT4-AS1	5.90543e-26	0.710187	0.357	0.267	2.48689e-21	CD4+ T effector
Charlie5	1.0829e-24	0.693951	0.334	0.254	4.56032e-20	CD4+ T effector
Tigger2b-Pri	4.82433e-23	0.693575	0.338	0.261	2.03162e-18	CD4+ T effector
L1M3	7.60065e-56	0.692821	0.554	0.432	3.20078e-51	CD4+ T effector
MARNA	5.66398e-27	0.692504	0.364	0.279	2.38522e-22	CD4+ T effector
SQSTM1	9.87432e-30	0.690017	0.517	0.438	4.15827e-25	CD4+ T effector
Charlie15b	1.33934e-21	0.689887	0.299	0.226	5.64024e-17	CD4+ T effector
