# Supplementary material for: Single-cell transcriptomic profiling of halo nevi and normal nevi reveals CD8+ T cell activation in melanocytic autoimmunity
Source: Front Immunol. 2026 May 14;17:1771401. doi: 10.3389/fimmu.2026.1771401 (PMC13216749; doi:10.3389/fimmu.2026.1771401)
Supplement: Supplementary file 6 [file Table3.xlsx]

## Sheet: CD8_T cells_DEGs
Supplementary Table 3.DEGs in CD8+ T cells from halo nevi compared to normal nevi
gene	p_val	avg_log2FC	pct.1	pct.2	p_val_adj	gene_new	ENTREZID
MIR6850	2.69311e-13	6.23681	0.15	0.003	1.13412e-08	MIR6850	102465978
ENO3	8.05806e-14	5.77355	0.16	0.006	3.39341e-09	ENO3	2027
DCD	1.94656e-13	5.45708	0.157	0.006	8.19734e-09	DCD	117159
JSRP1	3.24475e-16	5.20453	0.19	0.009	1.36643e-11	JSRP1	126306
CATSPER2P1	2.09975e-09	3.93257	0.131	0.018	8.84246e-05	CATSPER2P1	440278
MYL6B	1.96965e-19	3.89522	0.261	0.037	8.29461e-15	MYL6B	140465
SNX32	8.05148e-14	3.68219	0.193	0.028	3.39064e-09	SNX32	254122
VIM-AS1	6.19571e-17	3.44371	0.479	0.268	2.60914e-12	VIM-AS1	100507347
HLA-H	9.95433e-09	3.15173	0.126	0.018	0.000419197	HLA-H	3136
CCL27	1.75124e-07	3.09854	0.101	0.012	0.00737482	CCL27	10850
NEDD8-MDP1	5.24155e-09	2.53935	0.152	0.034	0.000220732	NEDD8-MDP1	100528064
SFN	9.99708e-12	2.41607	0.219	0.062	4.20997e-07	SFN	2810
DSP	2.60376e-09	2.32544	0.169	0.043	0.00010965	DSP	1832
KLRC3	8.00753e-18	2.27075	0.285	0.058	3.37213e-13	KLRC3	3823
NDUFC2-KCTD14	3.57728e-09	2.2695	0.172	0.046	0.000150647	NDUFC2-KCTD14	100532726
YIF1B	2.30911e-07	2.24361	0.129	0.031	0.00972414	YIF1B	90522
KRTDAP	8.22465e-14	2.19856	0.242	0.058	3.46357e-09	KRTDAP	388533
LGALS7B	3.49788e-26	2.15033	0.458	0.157	1.47303e-21	LGALS7B	653499
LGALS7	9.36551e-22	2.13631	0.419	0.154	3.944e-17	LGALS7	3963
ABCB9	8.48597e-08	2.13309	0.139	0.034	0.00357361	ABCB9	23457
MTRNR2L12	8.00248e-07	2.12071	0.16	0.055	0.0337	MTRNR2L12	100463498
NOP16	2.05266e-10	2.04246	0.184	0.043	8.64417e-06	NOP16	51491
CRIP1	3.62177e-68	2.01235	0.896	0.582	1.5252e-63	CRIP1	1396
CD74	2.47569e-19	1.98978	0.688	0.498	1.04256e-14	CD74	972
CST3	3.09707e-10	1.98318	0.21	0.062	1.30424e-05	CST3	1471
KRT1	4.63374e-19	1.91076	0.45	0.209	1.95136e-14	KRT1	3848
LINC02446	7.76224e-10	1.86727	0.21	0.065	3.26884e-05	LINC02446	101060038
HCFC1R1	5.69926e-07	1.82146	0.147	0.046	0.0240007	HCFC1R1	54985
LSM5	5.47828e-09	1.8193	0.196	0.065	0.000230701	LSM5	23658
KLRC2	7.00266e-09	1.79513	0.2	0.068	0.000294896	KLRC2	3822
DMKN	2.63871e-16	1.79162	0.354	0.126	1.11121e-11	DMKN	93099
UQCRB	3.8998e-32	1.76053	0.595	0.243	1.64228e-27	UQCRB	7381
GAPDH	9.5176e-39	1.74635	0.902	0.732	4.00805e-34	GAPDH	2597
CXCL14	2.13809e-09	1.70488	0.197	0.058	9.00393e-05	CXCL14	9547
CRIP2	1.75199e-15	1.6777	0.347	0.126	7.378e-11	CRIP2	1397
HSPB11	3.3733e-07	1.67727	0.179	0.068	0.0142056	IFT25	51668
TSPAN2	5.94684e-07	1.66333	0.168	0.062	0.0250433	TSPAN2	10100
CCDC84	5.77244e-14	1.65753	0.479	0.295	2.43089e-09	CENATAC	338657
CCDC167	3.59791e-08	1.63395	0.177	0.055	0.00151515	CCDC167	154467
TMEM238	1.41284e-07	1.62189	0.196	0.077	0.00594974	TMEM238	388564
FXYD5	7.575e-30	1.61567	0.673	0.372	3.18998e-25	FXYD5	53827
TAGLN2	9.59444e-31	1.58859	0.737	0.486	4.04041e-26	TAGLN2	8407
LY6D	3.06346e-07	1.57668	0.191	0.077	0.0129008	LY6D	8581
IFITM3	6.73983e-12	1.53885	0.327	0.138	2.83828e-07	IFITM3	10410
LEF1	8.09044e-09	1.53011	0.18	0.052	0.000340705	LEF1	51176
E2F5	1.74635e-08	1.50649	0.201	0.071	0.000735421	E2F5	1875
HLA-DRB1	4.59876e-14	1.49763	0.526	0.335	1.93663e-09	HLA-DRB1	3123
XCL2	4.14515e-07	1.48714	0.372	0.231	0.0174561	XCL2	6846
MRPL33	2.72227e-08	1.48382	0.215	0.083	0.0011464	MRPL33	9553
HSPB1	3.85555e-14	1.46866	0.38	0.166	1.62365e-09	HSPB1	3315
CD7	2.1732e-08	1.46742	0.339	0.197	0.000915177	CD7	924
HIST1H4C	1.16611e-15	1.44994	0.407	0.182	4.91071e-11	H4C3	8364
ATP5MF	2.53339e-15	1.44752	0.4	0.175	1.06686e-10	ATP5MF	9551
SNORD72	1.87554e-13	1.41849	0.336	0.129	7.89829e-09	SNORD72	619564
UXT	5.41456e-13	1.40167	0.408	0.215	2.28018e-08	UXT	8409
SNRPD2	9.71646e-21	1.39797	0.578	0.32	4.09179e-16	SNRPD2	6633
SPINT2	7.70076e-08	1.37966	0.169	0.052	0.00324294	SPINT2	10653
TMEM256	2.80728e-08	1.37832	0.241	0.105	0.0011822	TMEM256	254863
COX7B	6.77968e-14	1.35467	0.398	0.188	2.85506e-09	COX7B	1349
SNRPG	5.24385e-12	1.34958	0.342	0.151	2.20829e-07	SNRPG	6637
NDUFA3	2.63365e-09	1.34797	0.269	0.117	0.000110908	NDUFA3	4696
KRT10	1.15775e-27	1.34745	0.718	0.465	4.87553e-23	KRT10	3858
ATP5F1E	9.5266e-51	1.34581	0.86	0.542	4.01184e-46	ATP5F1E	514
SNORA52	1.93541e-22	1.32909	0.665	0.412	8.15038e-18	SNORA52	619565
CTSW	3.11984e-19	1.32722	0.614	0.375	1.31383e-14	CTSW	1521
GPX1	5.66788e-07	1.30444	0.223	0.105	0.0238686	GPX1	2876
PFN1	3.62615e-40	1.2944	0.889	0.674	1.52704e-35	PFN1	5216
C8orf59	1.45278e-08	1.28298	0.25	0.108	0.000611793	RBIS	401466
C12orf57	3.83488e-15	1.27551	0.532	0.317	1.61495e-10	C12orf57	113246
COMMD6	9.81383e-26	1.27377	0.692	0.418	4.1328e-21	COMMD6	170622
SNRPE	1.6341e-07	1.25261	0.23	0.102	0.00688151	SNRPE	6635
SMPD4	1.28794e-10	1.24991	0.421	0.249	5.42376e-06	SMPD4	55627
COX6B1	8.62465e-18	1.24307	0.561	0.32	3.63201e-13	COX6B1	1340
BANF1	9.81826e-07	1.22834	0.247	0.126	0.0413467	BANF1	8815
IL2RG	1.95213e-16	1.22796	0.597	0.385	8.22081e-12	IL2RG	3561
COX6A1	8.61688e-19	1.21736	0.561	0.308	3.62874e-14	COX6A1	1337
ATP5MD	1.4937e-15	1.21161	0.477	0.237	6.29029e-11	ATP5MK	84833
HIGD2A	1.07101e-11	1.20351	0.448	0.262	4.51024e-07	HIGD2A	192286
HSPA8	2.24027e-15	1.20069	0.686	0.508	9.43423e-11	HSPA8	3312
NDUFB4	9.29031e-12	1.19896	0.38	0.191	3.91234e-07	NDUFB4	4710
NDUFA1	5.51968e-16	1.19842	0.411	0.166	2.32445e-11	NDUFA1	4694
PLP2	1.2717e-14	1.1967	0.523	0.305	5.35539e-10	PLP2	5355
PERP	1.23728e-08	1.19566	0.326	0.172	0.000521043	PERP	64065
SEC61G	2.02143e-11	1.18817	0.41	0.225	8.51265e-07	SEC61G	23480
COX7C	2.94191e-26	1.18355	0.721	0.443	1.2389e-21	COX7C	1350
PPDPF	4.11902e-20	1.17866	0.62	0.366	1.7346e-15	PPDPF	79144
LAPTM5	1.30806e-12	1.17232	0.506	0.298	5.50849e-08	LAPTM5	7805
UCP2	3.78575e-07	1.16829	0.315	0.185	0.0159425	UCP2	7351
UQCR11	3.21339e-12	1.15043	0.457	0.258	1.35322e-07	UQCR11	10975
RSL24D1	1.14174e-07	1.13811	0.287	0.148	0.0048081	RSL24D1	51187
RGCC	1.30973e-12	1.13612	0.665	0.505	5.51553e-08	RGCC	28984
AGBL5	2.57235e-11	1.12237	0.515	0.348	1.08327e-06	AGBL5	60509
S100A10	2.49072e-30	1.12089	0.921	0.809	1.04889e-25	S100A10	6281
MEA1	8.39413e-07	1.11438	0.166	0.058	0.0353493	MEA1	4201
COX17	4.23863e-07	1.10993	0.262	0.138	0.0178497	COX17	10063
TMEM258	2.52381e-12	1.10331	0.438	0.231	1.06283e-07	TMEM258	746
ATG10	1.11542e-53	1.10268	0.977	0.902	4.69725e-49	ATG10	83734
KRT5	2.8963e-08	1.10165	0.294	0.142	0.00121969	KRT5	3852
EIF3H	6.02106e-11	1.09138	0.397	0.212	2.53559e-06	EIF3H	8667
NDUFB9	1.01052e-06	1.09098	0.275	0.151	0.0425549	NDUFB9	4715
CD9	3.64452e-07	1.08612	0.293	0.16	0.0153478	CD9	928
ITM2A	8.33163e-10	1.07936	0.547	0.391	3.50862e-05	ITM2A	9452
COX7A2	3.6648e-15	1.07736	0.564	0.348	1.54332e-10	COX7A2	1347
TSTD1	1.66263e-07	1.07679	0.3	0.16	0.00700166	TSTD1	100131187
SEM1	4.02922e-10	1.07621	0.372	0.191	1.69678e-05	SEM1	7979
COX8A	9.58117e-14	1.07299	0.547	0.345	4.03482e-09	COX8A	1351
RAB11A	9.04284e-08	1.07278	0.276	0.135	0.00380812	RAB11A	8766
EEF1A1	9.90396e-56	1.06904	0.998	0.978	4.17076e-51	EEF1A1	1915
KRT14	4.24415e-08	1.0677	0.487	0.345	0.0017873	KRT14	3861
ATP5MPL	6.36241e-08	1.05786	0.295	0.151	0.00267934	ATP5MJ	9556
MIR1282	2.27443e-10	1.05503	0.456	0.28	9.57808e-06	MIR1282	100302254
OST4	1.96323e-18	1.0534	0.674	0.455	8.26757e-14	OST4	100128731
GYPC	9.38451e-10	1.03998	0.398	0.222	3.95201e-05	GYPC	2995
SERF2	2.14999e-34	1.03312	0.899	0.726	9.05405e-30	SERF2	10169
ATP5IF1	5.02878e-12	1.02931	0.47	0.268	2.11772e-07	ATP5IF1	93974
ELOB	3.16063e-16	1.02399	0.571	0.323	1.331e-11	ELOB	6923
COX5A	2.52247e-07	1.02134	0.325	0.188	0.0106226	COX5A	9377
COPS9	3.57721e-08	1.01594	0.346	0.191	0.00150643	COPS9	150678
HINT1	8.76623e-22	1.01402	0.752	0.538	3.69163e-17	HINT1	3094
S100A11	1.90625e-22	1.00627	0.789	0.554	8.02758e-18	S100A11	6282
KLRC4-KLRK1	4.20089e-19	1.00597	0.607	0.348	1.76908e-14	KLRC4-KLRK1	100528032
CLU	6.9069e-07	1.00337	0.227	0.108	0.0290864	CLU	1191
LSP1	7.1667e-13	0.998449	0.555	0.345	3.01804e-08	LSP1	4046
CD27	1.34419e-08	0.996784	0.359	0.197	0.000566064	CD27	939
TPT1	9.46739e-43	0.993057	0.972	0.868	3.98691e-38	TPT1	7178
SH3BGRL3	3.74604e-31	0.992414	0.932	0.788	1.57753e-26	SH3BGRL3	83442
TPI1	3.14892e-11	0.986207	0.513	0.329	1.32607e-06	TPI1	7167
POMP	6.22375e-08	0.976142	0.318	0.166	0.00262095	POMP	51371
ATP5MG	9.24402e-22	0.967897	0.767	0.563	3.89284e-17	ATP5MG	10632
ARHGAP15	9.4014e-07	0.964427	0.279	0.151	0.0395912	ARHGAP15	55843
ROMO1	1.1143e-08	0.963436	0.313	0.154	0.000469255	ROMO1	140823
DYNLRB1	1.19714e-07	0.961994	0.353	0.206	0.00504141	DYNLRB1	83658
CD52	6.34168e-21	0.961679	0.775	0.585	2.67061e-16	CD52	1043
TOMM7	2.07483e-19	0.960598	0.701	0.468	8.73751e-15	TOMM7	54543
KRTCAP2	5.88204e-12	0.959654	0.548	0.351	2.47705e-07	KRTCAP2	200185
HOPX	5.31522e-11	0.957087	0.551	0.375	2.23834e-06	HOPX	84525
MICOS10-NBL1	2.38844e-07	0.950428	0.373	0.231	0.0100582	MICOS10-NBL1	100532736
FXYD6-FXYD2	8.3963e-08	0.948592	0.36	0.209	0.00353585	FXYD6-FXYD2	100533181
BSG	4.10045e-07	0.944498	0.257	0.126	0.0172678	BSG	682
NDUFS5	1.57391e-11	0.942101	0.522	0.332	6.62804e-07	NDUFS5	4725
UBA52	4.4105e-29	0.939656	0.899	0.751	1.85735e-24	UBA52	7311
FXYD2	1.39063e-07	0.938908	0.366	0.218	0.00585623	FXYD2	486
UQCRQ	5.66397e-08	0.937846	0.335	0.185	0.00238521	UQCRQ	27089
PET100	1.92695e-07	0.934944	0.291	0.148	0.00811476	PET100	100131801
TCEA1	1.0044e-07	0.934168	0.348	0.197	0.00422975	TCEA1	6917
NSA2	4.79162e-08	0.933396	0.318	0.166	0.00201785	NSA2	10412
ATP5F1A	2.96566e-07	0.924557	0.281	0.145	0.012489	ATP5F1A	498
RAC2	5.10581e-17	0.917162	0.683	0.477	2.15016e-12	RAC2	5880
TIMP1	7.57084e-07	0.913282	0.344	0.206	0.0318823	TIMP1	7076
FAU	1.26834e-35	0.911706	0.971	0.898	5.34122e-31	FAU	2197
SELENOH	1.59719e-07	0.909211	0.38	0.24	0.0067261	SELENOH	280636
NDUFA11	1.08271e-10	0.908063	0.394	0.197	4.55953e-06	NDUFA11	126328
COX6C	6.29291e-13	0.907519	0.546	0.342	2.65007e-08	COX6C	1345
TMSB10	6.75331e-34	0.906545	0.975	0.862	2.84396e-29	TMSB10	9168
MIF-AS1	6.74776e-20	0.893663	0.783	0.569	2.84162e-15	MIF-AS1	284889
MIF	7.76395e-20	0.891785	0.783	0.569	3.26956e-15	MIF	4282
PRDX6	2.09659e-08	0.88683	0.291	0.138	0.000882918	PRDX6	9588
LGALS1	1.57278e-18	0.87952	0.834	0.692	6.62331e-14	LGALS1	3956
MATK	2.40869e-08	0.866188	0.335	0.175	0.00101435	MATK	4145
HCST	6.03089e-26	0.865395	0.855	0.662	2.53973e-21	HCST	10870
CYBA	9.30629e-14	0.863061	0.746	0.6	3.91906e-09	CYBA	1535
TBCA	2.63081e-07	0.855469	0.371	0.231	0.0110789	TBCA	6902
KLRK1	6.77974e-15	0.854552	0.656	0.458	2.85508e-10	KLRK1	22914
ALDOA	3.68618e-12	0.850886	0.565	0.366	1.55232e-07	ALDOA	226
ARHGDIB	3.71843e-16	0.843353	0.77	0.575	1.5659e-11	ARHGDIB	397
ANXA1	6.15667e-14	0.843207	0.848	0.732	2.5927e-09	ANXA1	301
TRIR	2.31504e-10	0.836972	0.562	0.385	9.74911e-06	TRIR	79002
SLC2A3	1.7306e-09	0.834561	0.594	0.443	7.28789e-05	SLC2A3	6515
CST7	1.83377e-08	0.828254	0.656	0.486	0.000772237	CST7	8530
SNHG6	1.15582e-08	0.824405	0.464	0.302	0.000486741	SNHG6	641638
RGS10	6.82227e-08	0.821537	0.434	0.292	0.00287299	RGS10	6001
ZNF683	5.98833e-08	0.821054	0.329	0.175	0.0025218	ZNF683	257101
UBL5	1.78677e-12	0.818213	0.594	0.391	7.52445e-08	UBL5	59286
NDUFB11	2.48463e-08	0.817196	0.426	0.258	0.00104633	NDUFB11	54539
POLR2L	1.51221e-10	0.815485	0.426	0.228	6.36823e-06	POLR2L	5441
EEF1B2	8.59123e-18	0.814854	0.773	0.585	3.61794e-13	EEF1B2	1933
SNRPF	4.71654e-07	0.810944	0.377	0.237	0.0198623	SNRPF	6636
IL32	3.97015e-16	0.80934	0.891	0.846	1.67191e-11	IL32	9235
TMA7	2.24267e-16	0.809211	0.754	0.572	9.44433e-12	TMA7	51372
ATP5PF	3.46506e-10	0.809132	0.429	0.243	1.4592e-05	ATP5PF	522
MZT2B	8.06729e-10	0.80796	0.555	0.388	3.3973e-05	MZT2B	80097
ATP5F1D	4.0099e-09	0.807691	0.517	0.354	0.000168865	ATP5F1D	513
ATP5MC2	9.87539e-16	0.800795	0.741	0.538	4.15873e-11	ATP5MC2	517
RACK1	1.20828e-22	0.798679	0.893	0.748	5.08832e-18	RACK1	10399
BTF3	8.93426e-19	0.797643	0.806	0.609	3.76239e-14	BTF3	689
GNG5	2.14517e-08	0.79119	0.469	0.302	0.000903374	GNG5	2787
FTH1	1.42514e-13	0.788633	0.946	0.868	6.00155e-09	FTH1	2495
ANXA6	1.97843e-07	0.786312	0.402	0.243	0.00833157	ANXA6	309
PPIA	4.12931e-19	0.78572	0.847	0.662	1.73893e-14	PPIA	5478
ANP32B	1.12981e-07	0.781481	0.418	0.262	0.00475784	ANP32B	10541
NDUFB2	3.14471e-08	0.778179	0.421	0.265	0.0013243	NDUFB2	4708
SSR2	2.43266e-07	0.778029	0.504	0.375	0.0102444	SSR2	6746
UQCRH	6.13629e-09	0.775268	0.479	0.305	0.000258411	UQCRH	7388
PCED1B-AS1	1.32257e-07	0.773124	0.481	0.332	0.00556959	PCED1B-AS1	100233209
PFDN5	3.60715e-18	0.767888	0.852	0.671	1.51904e-13	PFDN5	5204
PSME2	2.85536e-07	0.764962	0.398	0.252	0.0120245	PSME2	5721
GPX4	6.50196e-07	0.75885	0.402	0.265	0.0273811	GPX4	2879
NME2	2.37898e-10	0.752913	0.595	0.428	1.00184e-05	NME2	4831
LCP1	8.01508e-11	0.747437	0.639	0.468	3.37531e-06	LCP1	3936
NDUFA4	5.78015e-11	0.744147	0.57	0.378	2.43414e-06	NDUFA4	4697
ACTB	4.08273e-21	0.741539	0.987	0.978	1.71932e-16	ACTB	60
IFITM1	2.89917e-17	0.738715	0.881	0.785	1.2209e-12	IFITM1	8519
SRP9	6.53181e-07	0.737438	0.286	0.151	0.0275068	SRP9	6726
ZFAS1	4.87408e-07	0.728102	0.444	0.302	0.0205257	ZFAS1	441951
PSME1	6.13745e-10	0.727704	0.555	0.375	2.5846e-05	PSME1	5720
CLEC2B	2.54041e-07	0.724117	0.494	0.342	0.0106982	CLEC2B	9976
PTPRCAP	6.72496e-11	0.716822	0.764	0.637	2.83201e-06	PTPRCAP	5790
ATP5ME	1.50142e-07	0.715042	0.373	0.212	0.00632279	ATP5ME	521
CORO1B	7.29752e-12	0.712078	0.806	0.68	3.07313e-07	CORO1B	57175
FOS	1.11161e-10	0.711182	0.807	0.683	4.68122e-06	FOS	2353
TXN	2.04981e-08	0.709279	0.549	0.388	0.000863218	TXN	7295
ITGB2	1.62985e-07	0.707701	0.515	0.357	0.0068636	ITGB2	3689
UBXN11	1.3437e-07	0.707418	0.749	0.658	0.00565858	UBXN11	91544
SSR4	1.95333e-08	0.706764	0.584	0.437	0.000822584	SSR4	6748
CAPZB	7.27563e-08	0.704819	0.505	0.342	0.00306391	CAPZB	832
RNASEK-C17orf49	1.806e-09	0.703444	0.679	0.548	7.60543e-05	RNASEK-C17orf49	100529209
EIF3F	4.72208e-07	0.7005	0.461	0.323	0.0198856	EIF3F	8665
CORO1A	2.30466e-10	0.692532	0.69	0.538	9.7054e-06	CORO1A	11151
NME1-NME2	1.12195e-09	0.684504	0.598	0.434	4.72475e-05	NME1-NME2	654364
CD3E	6.05431e-09	0.682434	0.664	0.52	0.000254959	CD3E	916
CD37	5.2376e-08	0.682327	0.603	0.449	0.00220566	CD37	951
MYL6	9.22969e-16	0.680376	0.885	0.775	3.88681e-11	MYL6	4637
RNASEK	5.11807e-07	0.675942	0.607	0.492	0.0215532	RNASEK	440400
CLIC1	8.42749e-14	0.674507	0.825	0.689	3.54899e-09	CLIC1	1192
NDUFA13	3.4868e-08	0.660395	0.526	0.366	0.00146836	NDUFA13	51079
NACA	1.04833e-21	0.657553	0.957	0.886	4.41474e-17	NACA	4666
DYNLL1	9.13607e-08	0.657413	0.611	0.474	0.00384738	DYNLL1	8655
H3F3A	1.51208e-15	0.654967	0.834	0.671	6.36767e-11	H3-3A	3020
PNRC1	2.30012e-09	0.642454	0.801	0.689	9.68626e-05	PNRC1	10957
ENO1	4.0782e-07	0.624905	0.478	0.32	0.0171741	ENO1	2023
DBI	2.88955e-07	0.621399	0.525	0.375	0.0121685	DBI	1622
PTMA	6.03525e-25	0.619099	0.98	0.935	2.54156e-20	PTMA	5757
GSTP1	2.03821e-07	0.61734	0.522	0.36	0.0085833	GSTP1	2950
PABPC1	2.15801e-10	0.615314	0.706	0.578	9.0878e-06	PABPC1	26986
B2M	1.18109e-29	0.613077	0.999	1	4.97379e-25	B2M	567
EIF3K	1.06287e-08	0.609149	0.649	0.498	0.000447596	EIF3K	27335
SUMO2	2.81785e-08	0.599058	0.653	0.511	0.00118665	SUMO2	6613
EMP3	5.73509e-11	0.59905	0.769	0.631	2.41516e-06	EMP3	2014
EEF1D	3.73427e-09	0.598263	0.84	0.745	0.000157257	EEF1D	1936
S100A4	3.47528e-14	0.59474	0.955	0.914	1.46351e-09	S100A4	6275
S100A6	2.71574e-14	0.591763	0.945	0.895	1.14365e-09	S100A6	6277
GABARAP	1.42892e-07	0.58548	0.514	0.36	0.00601747	GABARAP	11337
COX4I1	8.10605e-10	0.582738	0.76	0.628	3.41362e-05	COX4I1	1327
RHOA	1.6307e-07	0.570781	0.608	0.465	0.00686721	RHOA	387
SRGN	1.44485e-08	0.554456	0.865	0.8	0.000608457	SRGN	5552
HLA-A	6.53954e-15	0.531734	0.957	0.902	2.75393e-10	HLA-A	3105
EEF1G	1.92872e-07	0.530687	0.65	0.498	0.00812221	EEF1G	1937
HNRNPA1	5.73525e-07	0.528944	0.703	0.588	0.0241523	HNRNPA1	3178
BEST1	6.496e-07	0.510997	0.932	0.865	0.027356	BEST1	7439
NPM1	1.02654e-06	0.506579	0.689	0.569	0.0432298	NPM1	4869
YWHAZ	9.19912e-08	0.505581	0.761	0.643	0.00387393	YWHAZ	7534
YWHAB	7.99564e-07	0.504761	0.666	0.529	0.0336712	YWHAB	7529
VIM	1.59863e-08	0.49876	0.962	0.942	0.000673215	VIM	7431
ACTG1	3.92954e-11	0.498701	0.931	0.874	1.65481e-06	ACTG1	71
IFITM2	6.85233e-09	0.46138	0.901	0.837	0.000288565	IFITM2	10581
CFL1	5.13167e-11	0.460121	0.872	0.757	2.16105e-06	CFL1	1072
CHCHD2	9.47732e-07	0.450563	0.657	0.511	0.0399109	CHCHD2	51142
ARPC2	4.44687e-07	0.427335	0.763	0.628	0.0187266	ARPC2	10109
TMSB4X	4.91846e-14	0.311827	0.996	0.991	2.07126e-09	TMSB4X	7114
GZMH	4.73038e-07	-0.294755	0.246	0.397	0.0199206	GZMH	2999
JUND	1.09052e-08	-0.317703	0.915	0.935	0.000459238	JUND	3727
GZMB	7.04693e-09	-0.471005	0.189	0.335	0.00029676	GZMB	3002
KLF6	4.34372e-08	-0.597787	0.694	0.785	0.00182923	KLF6	1316
PPP2R5C	3.06162e-07	-0.634597	0.486	0.606	0.0128931	PPP2R5C	5527
GZMK	4.85684e-12	-0.654552	0.368	0.572	2.04531e-07	GZMK	3003
L2	3.54558e-28	-0.702845	0.8	0.96	1.49311e-23	PPFIBP1 /// ZACN	8496
MIR	3.11085e-34	-0.719491	0.924	0.982	1.31004e-29	MARCHF8 /// MLXIP /// MYLIP	22877
ARL4C	8.05844e-16	-0.73583	0.66	0.794	3.39357e-11	ARL4C	10123
NEAT1	1.58599e-07	-0.763846	0.51	0.64	0.00667892	NEAT1	283131
FUS	1.35217e-09	-0.767181	0.461	0.615	5.69425e-05	FUS	2521
PRDM1	3.44187e-11	-0.80448	0.16	0.314	1.44944e-06	PRDM1	639
L3	3.90111e-30	-0.847688	0.697	0.917	1.64284e-25	RPL3	6122
ARHGEF39	9.89741e-07	-0.84933	0.231	0.338	0.04168	ARHGEF39	84904
TRA2A	5.26118e-10	-0.856919	0.27	0.428	2.21559e-05	TRA2A	29896
MER3	1.87664e-13	-0.883011	0.416	0.594	7.90289e-09	HFM1	164045
MTATP6P1	2.06466e-18	-0.918625	0.39	0.652	8.69469e-14	MTATP6P1	106480796
ZEB2	4.89221e-08	-0.929126	0.215	0.338	0.00206021	ZEB2	9839
MER2	2.65298e-19	-0.931741	0.49	0.683	1.11722e-14		977
FAM	1.05726e-16	-0.976522	0.38	0.582	4.45231e-12		8239
ATXN1	5.62703e-10	-0.980896	0.153	0.289	2.36965e-05	ATXN1	6310
MTCO1P12	8.5545e-32	-0.9942	0.376	0.692	3.60247e-27	MTCO1P12	107075141
SH3BP5	9.14716e-08	-1.05944	0.102	0.2	0.00385205	SH3BP5	9467
TOB1	3.0963e-17	-1.07032	0.364	0.563	1.30391e-12	TOB1	10140
SYTL3	5.63216e-15	-1.07374	0.254	0.44	2.37182e-10	SYTL3	94120
SRSF7	1.63185e-09	-1.08285	0.485	0.575	6.87205e-05	SRSF7	6432
TTN	2.28213e-10	-1.26118	0.135	0.265	9.6105e-06	TTN	7273
MAF	2.54363e-11	-1.34163	0.144	0.283	1.07117e-06	MAF	4094
LINC-PINT	3.36164e-21	-1.34587	0.344	0.551	1.41566e-16	LINC-PINT	378805
CCL3	2.54662e-10	-1.41328	0.128	0.255	1.07243e-05	CCL3	6348
PMEL	2.00772e-09	-1.44043	0.176	0.295	8.45491e-05	PMEL	6490
IFI6	1.63761e-07	-1.48547	0.158	0.262	0.00689631	IFI6	2537
A2M	1.04353e-09	-1.49142	0.107	0.218	4.3945e-05	A2M	2
MTND1P23	2.00738e-60	-3.41927	0.112	0.437	8.4535e-56	MTND1P23	100887749
