# Supplementary material for: Single-cell transcriptomic profiling of halo nevi and normal nevi reveals CD8+ T cell activation in melanocytic autoimmunity
Source: Front Immunol. 2026 May 14;17:1771401. doi: 10.3389/fimmu.2026.1771401 (PMC13216749; doi:10.3389/fimmu.2026.1771401)
Supplement: Supplementary file 7 [file Table4.xlsx]

## Sheet: Melanocyte_subclusters marker
Supplementary Table 4. List of genes upregulated in each melanocyte subcluster
gene	p_val	avg_log2FC	pct.1	pct.2	p_val_adj	cluster	gene_new	ENTREZID
CRABP1	0	3.28773	0.495	0.071	0	0	CRABP1	1381
CLEC12B	0	3.15752	0.458	0.044	0	0	CLEC12B	387837
PCSK2	0	3.08441	0.629	0.088	0	0	PCSK2	5126
KIT	0	2.95789	0.886	0.163	0	0	KIT	3815
SLC6A17	0	2.95182	0.375	0.04	0	0	SLC6A17	388662
SLC1A4	0	2.76378	0.682	0.101	0	0	SLC1A4	6509
FCRLA	5.7283e-303	2.74208	0.264	0.028	2.4123e-298	0	FCRLA	84824
CA14	0	2.6952	0.426	0.049	0	0	CA14	23632
GPR155	0	2.66045	0.843	0.179	0	0	GPR155	151556
RAMP1	0	2.64181	0.401	0.059	0	0	RAMP1	10267
PHACTR1	0	2.62354	0.611	0.116	0	0	PHACTR1	221692
LINGO1	3.22808e-302	2.61546	0.274	0.033	1.35941e-297	0	LINGO1	84894
CEP72	0	2.55334	0.464	0.082	0	0	CEP72	55722
OCA2	0	2.54513	0.473	0.064	0	0	OCA2	4948
HEY1	3.47991e-287	2.48387	0.286	0.043	1.46546e-282	0	HEY1	23462
ADCY2	0	2.43763	0.42	0.055	0	0	ADCY2	108
S100A1	0	2.38274	0.537	0.173	0	0	S100A1	6271
PSEN2	0	2.36944	0.42	0.068	0	0	PSEN2	5664
MFSD12	0	2.36864	0.858	0.286	0	0	MFSD12	126321
LGI3	0	2.36665	0.49	0.106	0	0	LGI3	203190
DTX4	9.18157e-246	2.34487	0.26	0.042	3.86654e-241	0	DTX4	23220
BMPR1B	0	2.33386	0.355	0.048	0	0	BMPR1B	658
TYRP1	0	2.3267	0.958	0.576	0	0	TYRP1	7306
IFI27	0	2.29081	0.88	0.383	0	0	IFI27	3429
IFI6	0	2.25314	0.693	0.247	0	0	IFI6	2537
TKFC	0	2.23656	0.77	0.239	0	0	TKFC	26007
PRELP	0	2.21743	0.697	0.222	0	0	PRELP	5549
PMEL	0	2.21509	0.983	0.592	0	0	PMEL	6490
CYB561A3	0	2.21506	0.808	0.261	0	0	CYB561A3	220002
CDH3	0	2.2087	0.75	0.193	0	0	CDH3	1001
CAPG	0	2.20281	0.473	0.118	0	0	CAPG	822
MC1R	0	2.17593	0.33	0.054	0	0	MC1R	4157
TPPP3	0	2.16247	0.623	0.155	0	0	TPPP3	51673
CAPN3	0	2.15677	0.902	0.303	0	0	CAPN3	825
PDLIM3	0	2.1489	0.531	0.107	0	0	PDLIM3	27295
KCNMA1	1.83402e-257	2.14428	0.277	0.047	7.72344e-253	0	KCNMA1	3778
ATP6V0E2-AS1	3.14883e-251	2.13402	0.27	0.046	1.32603e-246	0	ATP6V0E2-AS1	401431
PLP1	0	2.13305	0.895	0.344	0	0	PLP1	5354
ATP6V0E2	0	2.1313	0.335	0.061	0	0	ATP6V0E2	155066
SCARB1	0	2.12986	0.363	0.064	0	0	SCARB1	949
BCL2A1	0	2.12498	0.368	0.072	0	0	BCL2A1	597
ECM1	1.6009e-232	2.11683	0.257	0.045	6.74171e-228	0	ECM1	1893
TUBB3	0	2.11589	0.687	0.187	0	0	TUBB3	10381
CCN3	0	2.1099	0.521	0.163	0	0	CCN3	4856
RAB32	0	2.07473	0.822	0.271	0	0	RAB32	10981
ZNF749	0	2.05927	0.382	0.083	0	0	ZNF749	388567
GMPR	0	2.05805	0.683	0.189	0	0	GMPR	2766
SLC29A1	1.77196e-224	2.05176	0.273	0.057	7.46207e-220	0	SLC29A1	2030
SCD	0	2.04382	0.578	0.145	0	0	SCD	6319
SEMA6A	0	2.01828	0.448	0.082	0	0	SEMA6A	57556
HES4	0	2.01591	0.617	0.108	0	0	HES4	57801
FZR1	0	1.97598	0.514	0.127	0	0	FZR1	51343
C1orf198	0	1.97153	0.408	0.088	0	0	C1orf198	84886
LINC00518	3.18519e-218	1.94034	0.268	0.055	1.34135e-213	0	LINC00518	221718
SGK1	0	1.91059	0.759	0.244	0	0	SGK1	6446
TTYH3	7.05287e-262	1.90013	0.32	0.067	2.9701e-257	0	TTYH3	80727
RETSAT	0	1.89982	0.519	0.124	0	0	RETSAT	54884
GPR143	0	1.89003	0.744	0.245	0	0	GPR143	4935
MATN2	2.16889e-231	1.87886	0.271	0.052	9.13361e-227	0	MATN2	4147
VAMP8	0	1.85919	0.535	0.123	0	0	VAMP8	8673
LURAP1L-AS1	0	1.85759	0.428	0.094	0	0	LURAP1L-AS1	101929467
CRYM	0	1.85224	0.575	0.193	0	0	CRYM	1428
HABP4	0	1.83681	0.47	0.118	0	0	HABP4	22927
SELENOW	0	1.83674	0.951	0.548	0	0	SELENOW	6415
GAS6	0	1.82957	0.718	0.212	0	0	GAS6	2621
MLEC	0	1.82072	0.863	0.406	0	0	MLEC	9761
GSTP1	0	1.81208	0.979	0.702	0	0	GSTP1	2950
CTSB	0	1.81013	0.783	0.301	0	0	CTSB	1508
EPDR1	2.10189e-236	1.80986	0.291	0.061	8.85148e-232	0	EPDR1	54749
C11orf96	0	1.79112	0.711	0.257	0	0	C11orf96	387763
SLC7A8	0	1.7807	0.565	0.154	0	0	SLC7A8	23428
ATP1B1	0	1.77341	0.591	0.18	0	0	ATP1B1	481
ANKRD37	0	1.75568	0.663	0.225	0	0	ANKRD37	353322
LINC02367	0	1.75508	0.709	0.259	0	0	LINC02367	101930452
SRPX	1.42901e-253	1.75363	0.36	0.095	6.01785e-249	0	SRPX	8406
CDH1	0	1.74391	0.704	0.195	0	0	CDH1	999
VAMP5	0	1.72709	0.741	0.277	0	0	VAMP5	10791
CYTH3	0	1.72145	0.66	0.194	0	0	CYTH3	9265
EPHX1	3.27215e-217	1.71544	0.297	0.072	1.37797e-212	0	EPHX1	2052
P4HA2	0	1.71433	0.384	0.087	0	0	P4HA2	8974
CHN2	6.97921e-251	1.70642	0.334	0.08	2.93908e-246	0	CHN2	1124
CHADL	5.7908e-170	1.70255	0.314	0.107	2.43862e-165	0	CHADL	150356
PDLIM4	0	1.69994	0.464	0.136	0	0	PDLIM4	8572
BBC3	0	1.69977	0.425	0.108	0	0	BBC3	27113
GNAI1	0	1.69922	0.611	0.169	0	0	GNAI1	2770
IGFBP7	0	1.69454	0.789	0.565	0	0	IGFBP7	3490
QDPR	0	1.68856	0.55	0.163	0	0	QDPR	5860
RGS10	0	1.67154	0.612	0.165	0	0	RGS10	6001
WIPI1	0	1.66998	0.433	0.114	0	0	WIPI1	55062
ST8SIA1	1.38303e-247	1.66936	0.322	0.074	5.82422e-243	0	ST8SIA1	6489
SPECC1	1.05802e-237	1.65705	0.268	0.048	4.45552e-233	0	SPECC1	92521
SLC25A4	0	1.65218	0.82	0.332	0	0	SLC25A4	291
SLCO4A1	0	1.65009	0.52	0.155	0	0	SLCO4A1	28231
FRZB	0	1.64957	0.7	0.325	0	0	FRZB	2487
SCUBE2	3.75025e-278	1.64776	0.307	0.056	1.5793e-273	0	SCUBE2	57758
NSG1	0	1.64713	0.941	0.466	0	0	NSG1	27065
HAGH	6.79768e-287	1.64495	0.367	0.085	2.86264e-282	0	HAGH	3029
CISD1	0	1.63957	0.735	0.259	0	0	CISD1	55847
DNAJB9	0	1.63751	0.497	0.147	0	0	DNAJB9	4189
SLC24A5	0	1.63709	0.77	0.316	0	0	SLC24A5	283652
CTSA	0	1.62966	0.609	0.211	0	0	CTSA	5476
ABHD2	0	1.62372	0.575	0.193	0	0	ABHD2	11057
ARSG	6.64344e-286	1.61101	0.398	0.105	2.79769e-281	0	ARSG	22901
LSAMP	0	1.6099	0.622	0.2	0	0	LSAMP	4045
CDC42EP3	0	1.60948	0.946	0.518	0	0	CDC42EP3	10602
RUNX3	0	1.60736	0.516	0.152	0	0	RUNX3	864
DOCK5	0	1.60683	0.681	0.198	0	0	DOCK5	80005
HMG20B	0	1.60178	0.823	0.349	0	0	HMG20B	10362
RNF144A	9.36073e-281	1.59916	0.385	0.097	3.94199e-276	0	RNF144A	9781
MAP3K20	2.64213e-232	1.57991	0.345	0.095	1.11265e-227	0	MAP3K20	51776
CTSZ	0	1.5743	0.756	0.317	0	0	CTSZ	1522
L1CAM	3.74038e-184	1.57075	0.287	0.078	1.57515e-179	0	L1CAM	3897
LEF1	0	1.56893	0.466	0.131	0	0	LEF1	51176
FHOD3	6.39332e-177	1.56805	0.26	0.067	2.69236e-172	0	FHOD3	80206
KPNA2	2.26096e-190	1.56412	0.257	0.059	9.52137e-186	0	KPNA2	3838
TUBB2B	0	1.56019	0.664	0.235	0	0	TUBB2B	347733
ATP6V0D1	0	1.55484	0.504	0.145	0	0	ATP6V0D1	9114
QPCT	0	1.54661	0.942	0.57	0	0	QPCT	25797
MX2	6.68907e-302	1.54427	0.416	0.108	2.8169e-297	0	MX2	4600
UPP1	0	1.54411	0.441	0.116	0	0	UPP1	7378
FAM89A	0	1.53892	0.564	0.188	0	0	FAM89A	375061
IRS1	1.06497e-219	1.53792	0.334	0.092	4.48481e-215	0	IRS1	3667
TRPV2	1.77657e-243	1.52255	0.35	0.091	7.48147e-239	0	TRPV2	51393
POLR2B	0	1.51343	0.734	0.416	0	0	POLR2B	5431
OLFM1	3.99045e-207	1.50918	0.322	0.091	1.68046e-202	0	OLFM1	10439
ANXA2	0	1.50482	0.963	0.675	0	0	ANXA2	302
ATP6V0B	0	1.50161	0.742	0.277	0	0	ATP6V0B	533
DIPK1C	1.10205e-286	1.49961	0.469	0.152	4.64097e-282	0	DIPK1C	125704
SNCA	0	1.48907	0.919	0.471	0	0	SNCA	6622
MYEF2	0	1.48879	0.817	0.396	0	0	MYEF2	50804
TJP2	3.22073e-183	1.48503	0.295	0.084	1.35631e-178	0	TJP2	9414
CDK2	0	1.48256	0.482	0.133	0	0	CDK2	1017
PGP	3.24728e-284	1.47248	0.39	0.099	1.36749e-279	0	PGP	283871
ZNF703	1.19748e-205	1.47066	0.331	0.095	5.04285e-201	0	ZNF703	80139
PLEKHB2	0	1.46992	0.526	0.156	0	0	PLEKHB2	55041
GNAL	6.4895e-142	1.46732	0.261	0.083	2.73286e-137	0	GNAL	2774
GDE1	2.53664e-190	1.46659	0.302	0.085	1.06823e-185	0	GDE1	51573
GPAT4	3.09691e-292	1.4643	0.437	0.125	1.30417e-287	0	GPAT4	137964
BACE2	0	1.46319	0.884	0.453	0	0	BACE2	25825
YWHAH	0	1.45912	0.742	0.301	0	0	YWHAH	7533
APOE	0	1.45487	0.994	0.883	0	0	APOE	348
KCNAB2	0	1.45048	0.578	0.2	0	0	KCNAB2	8514
RNPEPL1	7.7552e-211	1.44663	0.333	0.095	3.26587e-206	0	RNPEPL1	57140
CD82	1.82483e-293	1.43465	0.514	0.183	7.68473e-289	0	CD82	3732
INPP4B	0	1.43073	0.813	0.386	0	0	INPP4B	8821
PEPD	0	1.43061	0.7	0.277	0	0	PEPD	5184
ST7	7.06143e-235	1.41304	0.358	0.099	2.97371e-230	0	ST7	7982
ENDOD1	0	1.40852	0.615	0.216	0	0	ENDOD1	23052
MAGEH1	4.0635e-249	1.40579	0.423	0.136	1.71122e-244	0	MAGEH1	28986
FADS3	1.09907e-163	1.39775	0.257	0.069	4.6284e-159	0	FADS3	3995
AKAP12	0	1.39761	0.741	0.317	0	0	AKAP12	9590
PFKP	6.10142e-176	1.3968	0.258	0.065	2.56943e-171	0	PFKP	5214
DSTYK	0	1.39667	0.8	0.378	0	0	DSTYK	25778
MITF	0	1.39519	0.983	0.812	0	0	MITF	4286
GOLM1	2.3813e-267	1.39239	0.464	0.157	1.00281e-262	0	GOLM1	51280
C4orf48	0	1.39186	0.816	0.368	0	0	NICOL1	401115
TP53RK	2.5961e-196	1.39046	0.304	0.084	1.09327e-191	0	TP53RK	112858
GJB1	1.62407e-166	1.38759	0.251	0.066	6.83928e-162	0	GJB1	2705
PLTP	0	1.38681	0.596	0.237	0	0	PLTP	5360
BSG	0	1.37681	0.847	0.425	0	0	BSG	682
TENT5A	5.53333e-208	1.37497	0.352	0.108	2.3302e-203	0	TENT5A	55603
VEPH1	7.83633e-305	1.3738	0.542	0.2	3.30003e-300	0	VEPH1	79674
CCDC107	0	1.37375	0.517	0.16	0	0	CCDC107	203260
NR4A3	6.83178e-249	1.36656	0.491	0.186	2.877e-244	0	NR4A3	8013
RGS3	1.06822e-137	1.36649	0.27	0.092	4.49851e-133	0	RGS3	5998
GRN	0	1.36486	0.725	0.325	0	0	GRN	2896
TSC22D1	0	1.36056	0.815	0.385	0	0	TSC22D1	8848
MTHFD1L	6.95112e-262	1.35967	0.483	0.173	2.92726e-257	0	MTHFD1L	25902
TNFAIP3	8.8596e-266	1.35429	0.476	0.165	3.73096e-261	0	TNFAIP3	7128
PLOD3	0	1.35197	0.581	0.214	0	0	PLOD3	8985
C1orf122	0	1.34953	0.607	0.227	0	0	C1orf122	127687
SMIM12	5.24034e-174	1.34649	0.292	0.086	2.20681e-169	0	SMIM12	113444
PCYT2	3.91305e-182	1.34041	0.331	0.107	1.64786e-177	0	PCYT2	5833
ARHGEF39	0	1.3328	0.491	0.154	0	0	ARHGEF39	84904
IFNGR2	0	1.32627	0.536	0.186	0	0	IFNGR2	3460
RAB5C	0	1.32529	0.715	0.286	0	0	RAB5C	5878
PARP1	3.50106e-285	1.32518	0.529	0.198	1.47437e-280	0	PARP1	142
ATP6AP1	9.85503e-272	1.32509	0.507	0.186	4.15015e-267	0	ATP6AP1	537
NFIL3	1.12114e-148	1.32484	0.283	0.094	4.72133e-144	0	NFIL3	4783
CDC14B	2.36389e-232	1.32007	0.415	0.137	9.95482e-228	0	CDC14B	8555
C9orf3	0	1.31989	0.829	0.43	0	0	AOPEP	84909
FEZ1	0	1.31542	0.71	0.3	0	0	FEZ1	9638
NOL4L	1.5989e-199	1.31387	0.359	0.116	6.73328e-195	0	NOL4L	140688
LGALS1	0	1.30816	0.958	0.701	0	0	LGALS1	3956
CTSD	0	1.30246	0.847	0.447	0	0	CTSD	1509
IL6R	1.80996e-160	1.30243	0.279	0.085	7.62211e-156	0	IL6R	3570
FADS1	3.71559e-160	1.30114	0.333	0.12	1.56471e-155	0	FADS1	3992
SLCO4A1-AS1	0	1.29537	0.682	0.296	0	0	SLCO4A1-AS1	100127888
APCDD1	6.16031e-301	1.29273	0.606	0.259	2.59423e-296	0	APCDD1	147495
TYMP	6.36974e-298	1.29239	0.511	0.176	2.68242e-293	0	TYMP	1890
WDR63	4.5333e-219	1.28542	0.393	0.13	1.90906e-214	0	DNAI3	126820
MX1	2.27316e-166	1.28215	0.391	0.162	9.57273e-162	0	MX1	4599
LGALS3BP	0	1.2806	0.716	0.344	0	0	LGALS3BP	3959
SH3BP4	5.04901e-222	1.27733	0.425	0.15	2.12624e-217	0	SH3BP4	23677
NAXE	5.71635e-257	1.27438	0.456	0.156	2.40727e-252	0	NAXE	128240
PLXNC1	0	1.26723	0.844	0.409	0	0	PLXNC1	10154
IFI44L	2.40345e-182	1.26692	0.318	0.098	1.01214e-177	0	IFI44L	10964
DBI	0	1.26641	0.933	0.61	0	0	DBI	1622
FNIP2	7.05487e-221	1.25643	0.395	0.129	2.97095e-216	0	FNIP2	57600
SCO2	7.18935e-235	1.25588	0.387	0.117	3.02758e-230	0	SCO2	9997
SRA1	5.33742e-193	1.25191	0.348	0.113	2.24769e-188	0	SRA1	10011
TUBB2A	0	1.25025	0.753	0.343	0	0	TUBB2A	7280
TFAP2A	0	1.24885	0.86	0.485	0	0	TFAP2A	7020
ILVBL	4.05736e-300	1.24587	0.602	0.25	1.70863e-295	0	ILVBL	10994
RABIF	9.55161e-166	1.23946	0.291	0.09	4.02238e-161	0	RABIF	5877
TSC22D3	0	1.237	0.588	0.223	0	0	TSC22D3	1831
L3MBTL2	4.39278e-135	1.23291	0.302	0.114	1.84989e-130	0	L3MBTL2	83746
UBA2	0	1.22318	0.687	0.289	0	0	UBA2	10054
TFPT	1.69145e-178	1.22182	0.343	0.117	7.12304e-174	0	TFPT	29844
H2AFJ	0	1.2181	0.83	0.42	0	0	H2AJ	55766
PLPPR4	3.98981e-252	1.21796	0.495	0.184	1.68019e-247	0	PLPPR4	9890
FAM207A	3.66311e-136	1.21592	0.275	0.094	1.54261e-131	0	SLX9	85395
CLPTM1	2.61737e-161	1.21248	0.335	0.12	1.10223e-156	0	CLPTM1	1209
FYCO1	7.47458e-147	1.21222	0.285	0.095	3.1477e-142	0	FYCO1	79443
C12orf49	2.34146e-154	1.2114	0.302	0.102	9.86034e-150	0	SPRING1	79794
PNMA1	6.21066e-154	1.20746	0.294	0.097	2.61543e-149	0	PNMA1	9240
C1GALT1	9.95466e-164	1.2062	0.304	0.098	4.19211e-159	0	C1GALT1	56913
AK1	5.70068e-261	1.20518	0.469	0.161	2.40067e-256	0	AK1	203
USP13	3.16489e-137	1.20457	0.278	0.095	1.3328e-132	0	USP13	8975
ELOVL1	2.49216e-143	1.20419	0.257	0.078	1.0495e-138	0	ELOVL1	64834
TPP1	0	1.20201	0.662	0.302	0	0	TPP1	1200
CHMP1B-AS1	3.46038e-157	1.20193	0.333	0.121	1.45723e-152	0	CHMP1B-AS1	109729129
UFSP2	1.50106e-307	1.20083	0.694	0.337	6.32125e-303	0	UFSP2	55325
ILK	0	1.19974	0.656	0.285	0	0	ILK	3611
FZD3	5.2187e-209	1.19961	0.401	0.138	2.1977e-204	0	FZD3	7976
RPN2	0	1.19898	0.669	0.288	0	0	RPN2	6185
ARPC1B	0	1.19841	0.846	0.456	0	0	ARPC1B	10095
MYO1D	4.47353e-158	1.19632	0.326	0.116	1.88389e-153	0	MYO1D	4642
REEP3	2.47407e-218	1.19502	0.4	0.133	1.04188e-213	0	REEP3	221035
PMP22	0	1.19433	0.901	0.529	0	0	PMP22	5376
CLIC4	1.65005e-230	1.19345	0.537	0.229	6.94868e-226	0	CLIC4	25932
KIAA1549L	3.7384e-187	1.19336	0.37	0.128	1.57431e-182	0	KIAA1549L	25758
DNAJA4	6.0024e-166	1.1918	0.332	0.115	2.52773e-161	0	DNAJA4	55466
RAB38	0	1.19084	0.754	0.346	0	0	RAB38	23682
SLA2	8.94715e-152	1.19066	0.264	0.079	3.76782e-147	0	SLA2	84174
TMEM138	7.03432e-169	1.19017	0.321	0.106	2.96229e-164	0	TMEM138	51524
ROPN1	3.50299e-275	1.18961	0.652	0.313	1.47518e-270	0	ROPN1	54763
FN1	5.03708e-167	1.18882	0.299	0.092	2.12122e-162	0	FN1	2335
PTTG1IP	0	1.18767	0.752	0.395	0	0	PTTG1IP	754
CTNNAL1	4.16763e-253	1.18422	0.498	0.185	1.75507e-248	0	CTNNAL1	8727
ARNT2	2.6467e-143	1.18405	0.276	0.09	1.11458e-138	0	ARNT2	9915
C19orf12	2.59057e-155	1.18235	0.322	0.114	1.09094e-150	0	C19orf12	83636
CHPF	1.98093e-147	1.18126	0.338	0.13	8.34211e-143	0	CHPF	79586
RABL6	2.15096e-264	1.1791	0.533	0.211	9.05813e-260	0	RABL6	55684
TRAPPC2B	1.08117e-120	1.17703	0.254	0.088	4.55302e-116	0	TRAPPC2B	10597
TMEM9B	3.82872e-224	1.17551	0.433	0.152	1.61235e-219	0	TMEM9B	56674
HIGD1A	2.55699e-185	1.17516	0.365	0.127	1.0768e-180	0	HIGD1A	25994
HLA-F	2.94391e-238	1.17477	0.443	0.153	1.23974e-233	0	HLA-F	3134
TYR	0	1.17199	0.853	0.511	0	0	TYR	7299
SLC3A2	0	1.17158	0.853	0.448	0	0	SLC3A2	6520
TTYH2	2.1655e-150	1.17091	0.3	0.101	9.11936e-146	0	TTYH2	94015
IFITM2	8.5006e-301	1.1705	0.83	0.523	3.57977e-296	0	IFITM2	10581
SELENBP1	1.24105e-117	1.17039	0.257	0.092	5.22633e-113	0	SELENBP1	8991
C11orf24	8.98802e-195	1.16849	0.421	0.162	3.78503e-190	0	C11orf24	53838
RNASEK	0	1.16662	0.929	0.563	0	0	RNASEK	440400
EVA1B	1.90729e-156	1.1649	0.32	0.112	8.032e-152	0	EVA1B	55194
ASPA	5.38961e-188	1.16269	0.398	0.148	2.26967e-183	0	ASPA	443
IFI27L1	1.14762e-170	1.16208	0.298	0.09	4.83287e-166	0	IFI27L1	122509
RNASEK-C17orf49	0	1.15771	0.943	0.612	0	0	RNASEK-C17orf49	100529209
DGCR6	9.29514e-168	1.15644	0.29	0.086	3.91437e-163	0	DGCR6	8214
HLA-E	0	1.15592	0.926	0.603	0	0	HLA-E	3133
TSSC4	2.76805e-164	1.15511	0.314	0.103	1.16568e-159	0	TSSC4	10078
DAG1	1.45301e-198	1.15437	0.417	0.156	6.1189e-194	0	DAG1	1605
CTSF	0	1.15413	0.719	0.346	0	0	CTSF	8722
OSTM1	0	1.15294	0.838	0.445	0	0	OSTM1	28962
LGALS3	0	1.15184	0.964	0.724	0	0	LGALS3	3958
HPCAL1	1.27279e-167	1.1513	0.353	0.128	5.35996e-163	0	HPCAL1	3241
EMP3	0	1.15075	0.95	0.667	0	0	EMP3	2014
CRELD2	3.03322e-182	1.1473	0.374	0.134	1.27735e-177	0	CRELD2	79174
CTXND1	2.37795e-148	1.14627	0.345	0.135	1.0014e-143	0	CTXND1	100996492
UBE2F	1.61137e-126	1.14554	0.256	0.087	6.7858e-122	0	UBE2F	140739
SOCS6	4.85862e-186	1.14345	0.398	0.149	2.04606e-181	0	SOCS6	9306
RAB4B-EGLN2	3.00458e-146	1.14283	0.269	0.084	1.26529e-141	0	RAB4B-EGLN2	100529264
CDK2AP2	1.76497e-136	1.1426	0.267	0.088	7.43266e-132	0	CDK2AP2	10263
CDKN2D	5.37284e-157	1.14205	0.283	0.087	2.26261e-152	0	CDKN2D	1032
IFI27L2	0	1.13961	0.766	0.391	0	0	IFI27L2	83982
CHMP1B	1.32701e-207	1.13606	0.501	0.216	5.58831e-203	0	CHMP1B	57132
RB1	2.32681e-190	1.13603	0.452	0.186	9.79865e-186	0	RB1	5925
IL16	2.02879e-167	1.13288	0.31	0.1	8.54364e-163	0	IL16	3603
AUP1	5.90251e-218	1.12844	0.457	0.173	2.48567e-213	0	AUP1	550
C7orf50	1.28699e-188	1.12757	0.406	0.155	5.41975e-184	0	CHLSN	84310
SDF2L1	3.1252e-198	1.12645	0.422	0.161	1.31609e-193	0	SDF2L1	23753
ACTR1A	3.28294e-142	1.1252	0.268	0.085	1.38251e-137	0	ACTR1A	10121
SAT1	0	1.12451	0.972	0.786	0	0	SAT1	6303
IFITM1	0	1.12339	0.767	0.417	0	0	IFITM1	8519
PON2	0	1.12277	0.674	0.301	0	0	PON2	5445
RHEB	0	1.11876	0.676	0.302	0	0	RHEB	6009
C17orf49	1.1448e-301	1.116	0.642	0.281	4.82096e-297	0	BACC1	124944
ITGB1	0	1.11512	0.889	0.552	0	0	ITGB1	3688
MT1F	4.986e-193	1.11367	0.475	0.204	2.0997e-188	0	MT1F	4494
TBC1D7	1.63794e-135	1.11166	0.254	0.08	6.89768e-131	0	TBC1D7	51256
BMP2K	1.05888e-162	1.11114	0.348	0.125	4.45916e-158	0	BMP2K	55589
SOX6	1.75834e-206	1.11104	0.43	0.156	7.4047e-202	0	SOX6	55553
NFATC2	1.89454e-191	1.10843	0.444	0.181	7.9783e-187	0	NFATC2	4773
GTF2F2	1.29314e-212	1.10839	0.529	0.239	5.44569e-208	0	GTF2F2	2963
UBN1	2.37037e-203	1.10552	0.425	0.157	9.9821e-199	0	UBN1	29855
DNAJC15	0	1.10062	0.664	0.29	0	0	DNAJC15	29103
SEMA5A	2.23343e-117	1.09885	0.264	0.098	9.40541e-113	0	SEMA5A	9037
SELENOS	0	1.09844	0.642	0.274	0	0	SELENOS	55829
DDX39A	3.97102e-145	1.09805	0.3	0.104	1.67228e-140	0	DDX39A	10212
ABCA1	9.25354e-211	1.09659	0.442	0.165	3.89685e-206	0	ABCA1	19
MIR497HG	8.11553e-267	1.09587	0.586	0.25	3.41761e-262	0	MIR497HG	100506755
ATP6V0C	0	1.09349	0.907	0.559	0	0	ATP6V0C	527
RAB2A	0	1.09121	0.853	0.472	0	0	RAB2A	5862
KATNAL1	5.70195e-124	1.09076	0.27	0.097	2.4012e-119	0	KATNAL1	84056
INSIG1	2.93433e-114	1.08864	0.261	0.097	1.23571e-109	0	INSIG1	3638
ASNA1	1.2562e-158	1.08519	0.323	0.112	5.29012e-154	0	GET3	439
SSNA1	7.73659e-282	1.08472	0.615	0.261	3.25803e-277	0	SSNA1	8636
LNPK	2.78268e-223	1.08454	0.474	0.18	1.17184e-218	0	LNPK	80856
RNF181	1.63125e-257	1.08444	0.572	0.24	6.86951e-253	0	RNF181	51255
AIF1L	4.01784e-227	1.08386	0.519	0.213	1.69199e-222	0	AIF1L	83543
TXNL4A	1.13712e-288	1.0825	0.609	0.257	4.78864e-284	0	TXNL4A	10907
RRAGC	7.2969e-184	1.0808	0.391	0.143	3.07287e-179	0	RRAGC	64121
LGMN	4.68521e-156	1.0801	0.334	0.121	1.97303e-151	0	LGMN	5641
SEPT4	1.31444e-171	1.079	0.437	0.185	5.53536e-167	0	SEPTIN4	5414
SYNGR1	0	1.07618	0.807	0.462	0	0	SYNGR1	9145
STXBP6	3.5538e-287	1.07582	0.735	0.38	1.49658e-282	0	STXBP6	29091
PRXL2C	2.33576e-210	1.07536	0.434	0.161	9.83636e-206	0	PRXL2C	195827
PSMD2	7.05371e-245	1.07533	0.529	0.214	2.97046e-240	0	PSMD2	5708
ACOT9	5.91562e-161	1.07438	0.321	0.109	2.49119e-156	0	ACOT9	23597
MGAT1	4.34245e-169	1.07353	0.341	0.118	1.82869e-164	0	MGAT1	4245
CSTB	0	1.07228	0.889	0.564	0	0	CSTB	1476
MIEN1	5.7499e-214	1.06781	0.471	0.183	2.4214e-209	0	MIEN1	84299
NCAPH2	1.57925e-156	1.06737	0.331	0.118	6.65054e-152	0	NCAPH2	29781
RASSF1	1.65337e-143	1.06474	0.321	0.118	6.96267e-139	0	RASSF1	11186
GLA	2.41703e-125	1.06425	0.25	0.084	1.01786e-120	0	GLA	2717
RAB5IF	5.1971e-231	1.06422	0.464	0.169	2.1886e-226	0	RAB5IF	55969
TGIF2-RAB5IF	6.47909e-216	1.06317	0.432	0.155	2.72848e-211	0	TGIF2-RAB5IF	100527943
GPR137B	6.57507e-233	1.06167	0.555	0.241	2.7689e-228	0	GPR137B	7107
HLA-A	0	1.06011	0.962	0.724	0	0	HLA-A	3105
COPS8	4.7416e-231	1.05964	0.541	0.232	1.99678e-226	0	COPS8	10920
GYPC	0	1.05916	0.856	0.48	0	0	GYPC	2995
MTCH2	2.72686e-239	1.05781	0.513	0.203	1.14834e-234	0	MTCH2	23788
SLC39A7	9.64839e-131	1.05606	0.297	0.11	4.06313e-126	0	SLC39A7	7922
PFKL	2.56581e-184	1.05399	0.387	0.141	1.08051e-179	0	PFKL	5211
MFSD14B	7.74658e-179	1.05395	0.436	0.181	3.26224e-174	0	MFSD14B	84641
ATP6V1D	1.98512e-229	1.05212	0.526	0.22	8.35975e-225	0	ATP6V1D	51382
TAPBP	1.01789e-280	1.05176	0.652	0.297	4.28652e-276	0	TAPBP	6892
GALK1	2.07329e-131	1.04897	0.276	0.096	8.73102e-127	0	GALK1	2584
YIF1A	3.16295e-210	1.04513	0.463	0.182	1.33198e-205	0	YIF1A	10897
PLAT	1.68583e-142	1.04331	0.35	0.144	7.09936e-138	0	PLAT	5327
TPI1	0	1.04266	0.856	0.477	0	0	TPI1	7167
ORMDL2	1.66583e-138	1.04222	0.285	0.098	7.01516e-134	0	ORMDL2	29095
PGAM1	6.51893e-282	1.04201	0.627	0.274	2.74525e-277	0	PGAM1	5223
CD9	0	1.04195	0.911	0.576	0	0	CD9	928
AIMP2	2.84777e-151	1.04121	0.288	0.094	1.19925e-146	0	AIMP2	7965
TSPO	0	1.04101	0.971	0.756	0	0	TSPO	706
TNIP1	7.76803e-137	1.03632	0.313	0.116	3.27127e-132	0	TNIP1	10318
CYB5R3	1.72986e-262	1.03624	0.646	0.302	7.28478e-258	0	CYB5R3	1727
LDLRAD2	3.5162e-171	1.03604	0.388	0.149	1.48074e-166	0	LDLRAD2	401944
PIP4P1	8.64938e-115	1.03543	0.273	0.103	3.64243e-110	0	PIP4P1	90809
BEX4	2.49976e-251	1.03527	0.596	0.267	1.0527e-246	0	BEX4	56271
FH	9.02838e-188	1.03456	0.373	0.13	3.80203e-183	0	FH	2271
ADRM1	6.00121e-213	1.0335	0.459	0.176	2.52723e-208	0	ADRM1	11047
ATOX1	0	1.03169	0.736	0.368	0	0	ATOX1	475
LAMTOR2	9.01619e-256	1.03093	0.556	0.227	3.7969e-251	0	LAMTOR2	28956
SSR4	0	1.03057	0.824	0.452	0	0	SSR4	6748
HIST2H2AA3	2.22834e-162	1.03042	0.384	0.151	9.38397e-158	0	H2AC18	8337
BST2	7.66733e-141	1.02987	0.414	0.193	3.22886e-136	0	BST2	684
GPAA1	1.74402e-186	1.02688	0.434	0.173	7.34443e-182	0	GPAA1	8733
LRRC59	5.53451e-121	1.02637	0.258	0.09	2.33069e-116	0	LRRC59	55379
TAF10	0	1.02604	0.746	0.376	0	0	TAF10	6881
AGTRAP	1.95543e-132	1.02447	0.3	0.112	8.23471e-128	0	AGTRAP	57085
UBE2M	8.26083e-284	1.0229	0.603	0.247	3.4788e-279	0	UBE2M	9040
PSMB6	0	1.02244	0.725	0.348	0	0	PSMB6	5694
OVCA2	1.33757e-164	1.02178	0.364	0.136	5.63278e-160	0	OVCA2	124641
MAFF	2.11006e-211	1.02027	0.52	0.222	8.88588e-207	0	MAFF	23764
CXXC5	2.40656e-115	1.01678	0.279	0.108	1.01345e-110	0	CXXC5	51523
LRRN4CL	1.54487e-131	1.01649	0.379	0.172	6.50574e-127	0	LRRN4CL	221091
PELI1	4.45538e-164	1.01609	0.379	0.148	1.87625e-159	0	PELI1	57162
CKAP4	2.0685e-137	1.01528	0.295	0.105	8.71086e-133	0	CKAP4	10970
CPQ	1.42712e-269	1.0142	0.676	0.327	6.00991e-265	0	CPQ	10404
IRX5	1.52256e-129	1.01379	0.318	0.125	6.4118e-125	0	IRX5	10265
AK2	2.23855e-201	1.01314	0.482	0.2	9.42697e-197	0	AK2	204
MAFG	4.47193e-162	1.01276	0.366	0.137	1.88322e-157	0	MAFG	4097
TP53I13	2.32511e-144	1.01169	0.334	0.127	9.79151e-140	0	TP53I13	90313
IPMK	8.28808e-121	1.01131	0.257	0.089	3.49028e-116	0	IPMK	253430
HACD3	1.40717e-274	1.01104	0.655	0.307	5.92587e-270	0	HACD3	51495
SHARPIN	2.34074e-139	1.01025	0.316	0.118	9.85734e-135	0	SHARPIN	81858
PIGT	1.42632e-173	1.01011	0.415	0.166	6.00653e-169	0	PIGT	51604
PINK1-AS	1.36667e-228	1.00949	0.52	0.213	5.75531e-224	0	PINK1-AS	100861548
ACSL3	2.87379e-223	1.00945	0.534	0.23	1.21021e-218	0	ACSL3	2181
ALX1	6.15084e-168	1.00917	0.49	0.227	2.59024e-163	0	ALX1	8092
TPGS1	2.22589e-133	1.00766	0.287	0.102	9.37367e-129	0	TPGS1	91978
SIL1	6.77689e-108	1.00683	0.264	0.102	2.85389e-103	0	SIL1	64374
ARL4C	3.43568e-157	1.00208	0.254	0.069	1.44683e-152	0	ARL4C	10123
DNASE2	8.04053e-130	1.00098	0.296	0.11	3.38603e-125	0	DNASE2	1777
SMIM29	2.97099e-192	1.00083	0.496	0.216	1.25114e-187	0	SMIM29	221491
PSMC4	2.0583e-199	1.00025	0.444	0.172	8.66791e-195	0	PSMC4	5704
REXO2	1.63291e-300	0.999171	0.775	0.427	6.87652e-296	0	REXO2	25996
COL18A1	3.51924e-141	0.99838	0.307	0.109	1.48202e-136	0	COL18A1	80781
TMEM251	3.18459e-159	0.997831	0.364	0.14	1.34109e-154	0	LYSET	26175
MXD4	8.2609e-216	0.997351	0.512	0.217	3.47883e-211	0	MXD4	10608
NANS	1.43618e-170	0.996056	0.414	0.169	6.04803e-166	0	NANS	54187
CALU	3.44156e-256	0.994178	0.667	0.331	1.44931e-251	0	CALU	813
ST8SIA6	2.94354e-158	0.994079	0.377	0.147	1.23958e-153	0	ST8SIA6	338596
SLC16A10	7.38228e-160	0.993561	0.441	0.195	3.10882e-155	0	SLC16A10	117247
RAB9A	1.48269e-196	0.99241	0.456	0.186	6.24391e-192	0	RAB9A	9367
EXTL2	8.59469e-115	0.990501	0.276	0.105	3.61939e-110	0	EXTL2	2135
MANF	2.63996e-142	0.990361	0.33	0.125	1.11174e-137	0	MANF	7873
IER3IP1	5.83283e-251	0.990057	0.61	0.277	2.45632e-246	0	IER3IP1	51124
COMT	0	0.988951	0.834	0.464	0	0	COMT	1312
ITPR2	1.81325e-253	0.986615	0.683	0.351	7.63595e-249	0	ITPR2	3709
PGK1	0	0.986519	0.735	0.359	0	0	PGK1	5230
TRADD	4.44408e-112	0.984383	0.25	0.09	1.87149e-107	0	TRADD	8717
RHOQ	1.50765e-305	0.983405	0.754	0.389	6.349e-301	0	RHOQ	23433
CAMK2N1	1.81484e-136	0.9829	0.346	0.139	7.64265e-132	0	CAMK2N1	55450
CNDP2	1.96975e-160	0.981531	0.356	0.133	8.29499e-156	0	CNDP2	55748
TRAPPC1	6.75012e-259	0.980904	0.66	0.322	2.84261e-254	0	TRAPPC1	58485
ACADVL	1.78137e-161	0.979478	0.371	0.142	7.50171e-157	0	ACADVL	37
ZNF667-AS1	5.88258e-119	0.979339	0.306	0.123	2.47727e-114	0	ZNF667-AS1	100128252
SQLE	6.00828e-103	0.979067	0.27	0.11	2.53021e-98	0	SQLE	6713
ATP1B3	0	0.979011	0.788	0.395	0	0	ATP1B3	483
SH3BGRL3	0	0.978461	0.802	0.435	0	0	SH3BGRL3	83442
PSMD8	0	0.978452	0.778	0.4	0	0	PSMD8	5714
PSMD7	7.81843e-243	0.977543	0.562	0.237	3.2925e-238	0	PSMD7	5713
IFIT3	2.33504e-127	0.977088	0.358	0.16	9.83332e-123	0	IFIT3	3437
MIR4647	6.31746e-134	0.976437	0.336	0.135	2.66041e-129	0	MIR4647	100616124
ATG101	3.47629e-164	0.976011	0.344	0.122	1.46393e-159	0	ATG101	60673
KCTD20	3.33484e-152	0.974728	0.436	0.199	1.40437e-147	0	KCTD20	222658
PLBD2	6.41682e-128	0.974251	0.301	0.114	2.70225e-123	0	PLBD2	196463
SAE1	1.23717e-141	0.973952	0.324	0.121	5.20998e-137	0	SAE1	10055
FAM173A	3.90926e-137	0.97296	0.317	0.119	1.64627e-132	0	ANTKMT	65990
IGSF8	4.80788e-145	0.972904	0.369	0.151	2.02469e-140	0	IGSF8	93185
TMEM147	3.88045e-300	0.97286	0.75	0.388	1.63413e-295	0	TMEM147	10430
TPRN	4.94358e-118	0.97232	0.263	0.095	2.08184e-113	0	TPRN	286262
BCAP31	5.11498e-268	0.971826	0.659	0.306	2.15402e-263	0	BCAP31	10134
PIGX	1.53488e-119	0.97173	0.258	0.091	6.46368e-115	0	PIGX	54965
UQCRFS1	1.11382e-268	0.971197	0.616	0.265	4.69052e-264	0	UQCRFS1	7386
AGPAT2	2.83815e-270	0.970935	0.686	0.33	1.1952e-265	0	AGPAT2	10555
BLVRA	1.43418e-171	0.970505	0.376	0.139	6.03964e-167	0	BLVRA	644
PTRH1	1.73677e-111	0.969286	0.254	0.093	7.31387e-107	0	PTRH1	138428
MIR7703	2.76876e-153	0.96776	0.34	0.126	1.16598e-148	0	MIR7703	102465801
ARPC2	0	0.967228	0.903	0.568	0	0	ARPC2	10109
DERA	5.39494e-259	0.967002	0.64	0.296	2.27192e-254	0	DERA	51071
NDUFS7	1.35818e-264	0.966102	0.661	0.311	5.71956e-260	0	NDUFS7	374291
ATP6V1E1	2.23801e-209	0.965753	0.531	0.231	9.42472e-205	0	ATP6V1E1	529
ADAM10	7.26263e-173	0.964867	0.452	0.193	3.05844e-168	0	ADAM10	102
CAPNS1	2.30352e-225	0.964529	0.575	0.26	9.70058e-221	0	CAPNS1	826
WWC3	6.8443e-142	0.962971	0.346	0.135	2.88227e-137	0	WWC3	55841
UBXN11	8.20796e-244	0.961198	0.592	0.264	3.45653e-239	0	UBXN11	91544
NUCB1	1.9664e-230	0.960964	0.587	0.263	8.28092e-226	0	NUCB1	4924
UBB	0	0.959907	0.968	0.751	0	0	UBB	7314
KLF6	0	0.959226	0.965	0.749	0	0	KLF6	1316
RAB5B	4.87803e-178	0.958659	0.437	0.177	2.05424e-173	0	RAB5B	5869
SUCLG1	5.75193e-264	0.957247	0.662	0.309	2.42225e-259	0	SUCLG1	8802
ARPC5	0	0.957158	0.844	0.478	0	0	ARPC5	10092
B3GAT3	2.6033e-146	0.955912	0.383	0.16	1.0963e-141	0	B3GAT3	26229
B3GNT2	2.79546e-112	0.955812	0.289	0.116	1.17722e-107	0	B3GNT2	10678
ESYT1	2.42234e-114	0.954876	0.271	0.102	1.0201e-109	0	ESYT1	23344
NR4A2	4.73423e-211	0.954597	0.685	0.373	1.99368e-206	0	NR4A2	4929
TRIB1	3.0414e-137	0.954045	0.341	0.137	1.2808e-132	0	TRIB1	10221
NIPA2	1.06139e-157	0.953907	0.36	0.137	4.46971e-153	0	NIPA2	81614
ASB6	4.2958e-124	0.953867	0.302	0.118	1.80905e-119	0	ASB6	140459
MRPS12	1.39948e-156	0.953348	0.351	0.131	5.89348e-152	0	MRPS12	6183
RRAGD	8.40473e-185	0.953318	0.501	0.225	3.5394e-180	0	RRAGD	58528
SAMM50	6.12901e-148	0.951239	0.364	0.146	2.58105e-143	0	SAMM50	25813
RNF24	5.63498e-113	0.950377	0.305	0.127	2.373e-108	0	RNF24	11237
CLCN7	3.11858e-211	0.948859	0.505	0.205	1.3133e-206	0	CLCN7	1186
FBXO32	2.06977e-203	0.948134	0.511	0.218	8.71623e-199	0	FBXO32	114907
CD59	0	0.9466	0.992	0.827	0	0	CD59	966
CYSTM1	1.62621e-295	0.946501	0.753	0.396	6.8483e-291	0	CYSTM1	84418
FKBP2	1.60519e-259	0.945792	0.632	0.29	6.75977e-255	0	FKBP2	2286
PSMD10	1.03113e-116	0.945466	0.273	0.103	4.34231e-112	0	PSMD10	5716
HSPG2	1.38393e-170	0.945454	0.444	0.188	5.82802e-166	0	HSPG2	3339
CYC1	2.62477e-260	0.943699	0.634	0.287	1.10534e-255	0	CYC1	1537
IRS2	4.14892e-238	0.943431	0.741	0.417	1.74719e-233	0	IRS2	8660
PSMA7	0	0.943141	0.873	0.518	0	0	PSMA7	5688
GPC1	5.08556e-109	0.941395	0.273	0.107	2.14163e-104	0	GPC1	2817
BSCL2	5.82883e-146	0.941269	0.387	0.163	2.45464e-141	0	BSCL2	26580
RNF130	4.53229e-192	0.939644	0.467	0.19	1.90864e-187	0	RNF130	55819
NAPA	1.15112e-214	0.939491	0.498	0.201	4.84759e-210	0	NAPA	8775
SLC25A11	7.71694e-194	0.939431	0.436	0.169	3.24976e-189	0	SLC25A11	8402
NDUFA9	1.64065e-157	0.939348	0.375	0.148	6.90911e-153	0	NDUFA9	4704
TFAP2B	3.18427e-306	0.938677	0.844	0.508	1.34096e-301	0	TFAP2B	7021
PFKM	2.45254e-135	0.938301	0.358	0.15	1.03281e-130	0	PFKM	5213
PPP1R7	3.46921e-189	0.937953	0.463	0.191	1.46095e-184	0	PPP1R7	5510
FBXO25	4.81094e-143	0.937638	0.327	0.123	2.02598e-138	0	FBXO25	26260
CLPTM1L	3.0424e-138	0.936567	0.327	0.124	1.28121e-133	0	CLPTM1L	81037
CYBA	2.31966e-273	0.93598	0.706	0.357	9.76856e-269	0	CYBA	1535
CYP2U1	3.12723e-135	0.935734	0.391	0.173	1.31694e-130	0	CYP2U1	113612
EMC10	2.03566e-193	0.935583	0.522	0.238	8.57256e-189	0	EMC10	284361
EGLN3	1.63506e-116	0.935154	0.261	0.094	6.88556e-112	0	EGLN3	112399
SDHB	1.3221e-176	0.932707	0.448	0.189	5.56761e-172	0	SDHB	6390
DEF8	1.46513e-109	0.931705	0.256	0.095	6.16995e-105	0	DEF8	54849
NDUFA6	7.75933e-203	0.930241	0.53	0.235	3.26761e-198	0	NDUFA6	4700
SLC35B2	2.51982e-151	0.929866	0.414	0.179	1.06115e-146	0	SLC35B2	347734
FBXW5	4.04604e-195	0.929824	0.483	0.201	1.70387e-190	0	FBXW5	54461
NDUFS8	1.06847e-201	0.929157	0.512	0.224	4.49954e-197	0	NDUFS8	4728
LSM10	1.76839e-121	0.92842	0.3	0.118	7.44703e-117	0	LSM10	84967
SCAMP3	7.54101e-108	0.9276	0.295	0.122	3.17567e-103	0	SCAMP3	10067
MCUR1	5.68478e-175	0.927456	0.411	0.16	2.39398e-170	0	MCUR1	63933
PAQR3	5.50906e-106	0.927374	0.268	0.105	2.31997e-101	0	PAQR3	152559
MT1G	2.11811e-127	0.927006	0.357	0.154	8.9198e-123	0	MT1G	4495
GSTO1	1.27405e-235	0.926521	0.747	0.442	5.36527e-231	0	GSTO1	9446
ANKRD44	1.11296e-218	0.926327	0.527	0.22	4.6869e-214	0	ANKRD44	91526
TMEM179B	3.70282e-212	0.924971	0.557	0.251	1.55933e-207	0	TMEM179B	374395
CALD1	0	0.924825	0.926	0.642	0	0	CALD1	800
ARL2	4.92247e-307	0.924694	0.776	0.408	2.07295e-302	0	ARL2	402
SLC23A2	9.6301e-128	0.923146	0.322	0.129	4.05543e-123	0	SLC23A2	9962
NDUFA8	9.0556e-174	0.922309	0.498	0.231	3.8135e-169	0	NDUFA8	4702
DNAJC3	1.167e-192	0.922297	0.542	0.253	4.91447e-188	0	DNAJC3	5611
TMEM120A	2.79697e-109	0.920243	0.273	0.106	1.17786e-104	0	TMEM120A	83862
PKM	9.39367e-244	0.919216	0.687	0.366	3.95586e-239	0	PKM	5315
CALM1	0	0.917996	0.972	0.76	0	0	CALM1	801
DDRGK1	1.98568e-133	0.917686	0.355	0.147	8.36208e-129	0	DDRGK1	65992
NME7	2.13668e-113	0.917638	0.275	0.105	8.99799e-109	0	NME7	29922
TALDO1	8.89909e-286	0.917426	0.754	0.392	3.74758e-281	0	TALDO1	6888
NAGLU	3.1555e-127	0.9174	0.301	0.114	1.32884e-122	0	NAGLU	4669
BEST1	0	0.9137	0.998	0.943	0	0	BEST1	7439
VDAC1	4.67033e-307	0.913598	0.798	0.433	1.96677e-302	0	VDAC1	7416
DPH1	6.72236e-159	0.913284	0.388	0.154	2.83092e-154	0	DPH1	1801
MAP1B	4.0295e-204	0.912764	0.607	0.304	1.6969e-199	0	MAP1B	4131
PUF60	1.31914e-257	0.911797	0.649	0.297	5.55517e-253	0	PUF60	22827
C14orf119	2.11595e-147	0.911463	0.365	0.146	8.91071e-143	0	C14orf119	55017
NEDD9	7.16149e-118	0.910599	0.359	0.163	3.01585e-113	0	NEDD9	4739
TRABD2A	8.96747e-129	0.909754	0.296	0.112	3.77638e-124	0	TRABD2A	129293
TRIM14	1.5908e-130	0.90955	0.331	0.132	6.69917e-126	0	TRIM14	9830
COX6A1	0	0.908759	0.875	0.533	0	0	COX6A1	1337
MTPN	1.00222e-292	0.908181	0.783	0.421	4.22055e-288	0	MTPN	136319
FAM50A	1.35781e-167	0.908086	0.392	0.152	5.71799e-163	0	FAM50A	9130
ADGRG1	1.46211e-271	0.907282	0.79	0.454	6.15726e-267	0	ADGRG1	9289
TECR	3.46031e-205	0.907084	0.611	0.301	1.4572e-200	0	TECR	9524
SPCS2	0	0.906953	0.836	0.487	0	0	SPCS2	9789
LIPA	3.50087e-101	0.906715	0.288	0.122	1.47429e-96	0	LIPA	3988
NXT1	2.68184e-123	0.904489	0.302	0.118	1.12938e-118	0	NXT1	29107
LPGAT1	3.45533e-205	0.904452	0.635	0.322	1.45511e-200	0	LPGAT1	9926
MRPL17	3.88384e-160	0.903504	0.364	0.139	1.63556e-155	0	MRPL17	63875
BNIP3	1.14182e-163	0.90255	0.5	0.238	4.80844e-159	0	BNIP3	664
PPFIA1	1.85797e-167	0.901548	0.461	0.203	7.8243e-163	0	PPFIA1	8500
CFL1	0	0.899384	0.949	0.691	0	0	CFL1	1072
PSMD9	9.3787e-241	0.899157	0.637	0.3	3.94956e-236	0	PSMD9	5715
FARP2	4.6003e-204	0.898557	0.546	0.244	1.93728e-199	0	FARP2	9855
PREX1	2.31829e-114	0.898537	0.285	0.112	9.76278e-110	0	PREX1	57580
EBNA1BP2	4.15585e-188	0.898208	0.482	0.206	1.75011e-183	0	EBNA1BP2	10969
PTGES2	2.25118e-122	0.898104	0.292	0.11	9.48019e-118	0	PTGES2	80142
CHSY1	1.12773e-119	0.897717	0.307	0.124	4.74909e-115	0	CHSY1	22856
UBE2S	3.44597e-188	0.897462	0.459	0.186	1.45117e-183	0	UBE2S	27338
DTYMK	6.71747e-114	0.897326	0.299	0.12	2.82886e-109	0	DTYMK	1841
NR1H2	5.72206e-135	0.895997	0.352	0.145	2.40967e-130	0	NR1H2	7376
SLITRK2	1.4287e-128	0.895997	0.329	0.132	6.01655e-124	0	SLITRK2	84631
MID1IP1	8.49805e-90	0.893993	0.252	0.105	3.5787e-85	0	MID1IP1	58526
PPP1CA	1.4327e-249	0.893498	0.599	0.261	6.03337e-245	0	PPP1CA	5499
SERPINB1	2.22876e-186	0.893477	0.507	0.228	9.38576e-182	0	SERPINB1	1992
CDKN1B	3.42814e-110	0.893426	0.318	0.138	1.44366e-105	0	CDKN1B	1027
KLF2	2.44962e-158	0.892967	0.53	0.265	1.03159e-153	0	KLF2	10365
RHOA	0	0.892772	0.89	0.543	0	0	RHOA	387
TNFSF12	3.99743e-164	0.892222	0.469	0.211	1.6834e-159	0	TNFSF12	8742
MT1M	1.47879e-151	0.891814	0.455	0.211	6.22747e-147	0	MT1M	4499
KIF5B	9.20393e-280	0.89161	0.754	0.394	3.87596e-275	0	KIF5B	3799
PSMC2	5.82818e-157	0.891289	0.398	0.162	2.45436e-152	0	PSMC2	5701
NRBF2	3.19487e-148	0.890961	0.394	0.168	1.34542e-143	0	NRBF2	29982
MSANTD3	9.13209e-139	0.890478	0.362	0.149	3.84571e-134	0	MSANTD3	91283
PSAP	1.51186e-254	0.889616	0.929	0.668	6.36675e-250	0	PSAP	5660
KAZN	3.08998e-234	0.889591	0.658	0.323	1.30125e-229	0	KAZN	23254
S100A11	0	0.88941	0.931	0.707	0	0	S100A11	6282
ODF2L	1.77823e-193	0.88748	0.557	0.261	7.48848e-189	0	ODF2L	57489
CNPY3	7.24871e-115	0.887429	0.328	0.141	3.05258e-110	0	CNPY3	10695
SLC45A2	4.94085e-116	0.887203	0.321	0.136	2.08069e-111	0	SLC45A2	51151
VKORC1	4.75147e-221	0.887201	0.608	0.289	2.00094e-216	0	VKORC1	79001
LINC00511	6.98884e-175	0.886958	0.496	0.221	2.94314e-170	0	LINC00511	400619
MIA-RAB4B	9.81366e-251	0.884722	0.666	0.33	4.13273e-246	0	MIA-RAB4B	100529262
CLIP1	1.60896e-226	0.884217	0.62	0.291	6.77565e-222	0	CLIP1	6249
C3orf79	4.83516e-108	0.882804	0.281	0.112	2.03618e-103	0	LINC02877	152118
FTH1	0	0.882069	0.999	0.944	0	0	FTH1	2495
MAP3K3	3.64087e-125	0.881556	0.323	0.131	1.53324e-120	0	MAP3K3	4215
PXN	1.44608e-114	0.881228	0.328	0.142	6.08975e-110	0	PXN	5829
MAP1LC3B	1.8749e-265	0.880803	0.685	0.327	7.89557e-261	0	MAP1LC3B	81631
MAGED1	1.59287e-106	0.880479	0.298	0.124	6.70789e-102	0	MAGED1	9500
RAD9A	1.39912e-231	0.878019	0.583	0.26	5.89196e-227	0	RAD9A	5883
DHRS7	2.58141e-257	0.877874	0.711	0.364	1.08708e-252	0	DHRS7	51635
ANXA4	1.26343e-238	0.877792	0.637	0.301	5.32056e-234	0	ANXA4	307
VEGFB	1.23798e-266	0.8772	0.751	0.392	5.2134e-262	0	VEGFB	7423
SEPHS2	2.80589e-169	0.875674	0.474	0.213	1.18162e-164	0	SEPHS2	22928
LRPAP1	3.80982e-284	0.875464	0.79	0.431	1.60439e-279	0	LRPAP1	4043
ALKBH5	1.5733e-115	0.87511	0.325	0.137	6.62547e-111	0	ALKBH5	54890
PYCARD	7.65511e-219	0.875092	0.689	0.377	3.22372e-214	0	PYCARD	29108
HMGN4	1.92293e-120	0.87273	0.318	0.13	8.09782e-116	0	HMGN4	10473
EMC7	4.0472e-227	0.872048	0.593	0.273	1.70436e-222	0	EMC7	56851
MAGED2	1.55593e-258	0.871686	0.777	0.441	6.55231e-254	0	MAGED2	10916
PSMB8-AS1	3.75048e-118	0.871616	0.263	0.093	1.5794e-113	0	PSMB8-AS1	100507463
TM2D3	1.85428e-131	0.870167	0.305	0.114	7.80875e-127	0	TM2D3	80213
YWHAQ	1.2124e-262	0.869199	0.754	0.41	5.10566e-258	0	YWHAQ	10971
UQCR11	2.00889e-266	0.869	0.779	0.44	8.45983e-262	0	UQCR11	10975
SLC35F6	2.16822e-141	0.867939	0.336	0.13	9.13081e-137	0	SLC35F6	54978
GORASP2	2.06223e-128	0.865863	0.338	0.138	8.68445e-124	0	GORASP2	26003
BAD	1.07374e-143	0.86579	0.401	0.173	4.52172e-139	0	BAD	572
WIPI2	2.31845e-165	0.865301	0.415	0.17	9.76344e-161	0	WIPI2	26100
RAB27A	4.61652e-204	0.865183	0.583	0.278	1.94411e-199	0	RAB27A	5873
TAP1	8.56312e-120	0.864988	0.277	0.101	3.6061e-115	0	TAP1	6890
DCT	0	0.863654	0.991	0.886	0	0	DCT	1638
HLA-C	1.96073e-300	0.863263	0.883	0.586	8.25705e-296	0	HLA-C	3107
MAN1A2	1.83081e-133	0.861551	0.384	0.166	7.70992e-129	0	MAN1A2	10905
PINK1	1.34051e-110	0.861425	0.269	0.103	5.64515e-106	0	PINK1	65018
ANAPC11	2.26887e-258	0.860214	0.695	0.339	9.55465e-254	0	ANAPC11	51529
HMOX2	9.27084e-148	0.859877	0.351	0.137	3.90414e-143	0	HMOX2	3163
FABP5	6.5028e-210	0.859492	0.575	0.273	2.73846e-205	0	FABP5	2171
KLHL42	1.74907e-120	0.859305	0.303	0.118	7.36569e-116	0	KLHL42	57542
QPRT	4.9177e-135	0.858993	0.434	0.207	2.07094e-130	0	QPRT	23475
PBDC1	6.51586e-157	0.857983	0.385	0.153	2.74396e-152	0	PBDC1	51260
STX18	3.46751e-129	0.857337	0.3	0.112	1.46024e-124	0	STX18	53407
CPNE8	1.55406e-97	0.856986	0.311	0.143	6.54447e-93	0	CPNE8	144402
COPE	5.91845e-243	0.856816	0.682	0.343	2.49238e-238	0	COPE	11316
KIAA2013	8.25974e-101	0.854961	0.251	0.096	3.47834e-96	0	KIAA2013	90231
ATIC	2.84459e-158	0.85409	0.456	0.204	1.19791e-153	0	ATIC	471
NTMT1	3.25954e-109	0.853688	0.271	0.106	1.37266e-104	0	NTMT1	28989
MARCKSL1	2.39049e-279	0.852543	0.866	0.563	1.00668e-274	0	MARCKSL1	65108
MAPRE1	2.1651e-173	0.852343	0.485	0.218	9.11767e-169	0	MAPRE1	22919
DCTPP1	2.6768e-112	0.852159	0.303	0.125	1.12726e-107	0	DCTPP1	79077
LRRFIP1	1.30818e-261	0.851458	0.757	0.41	5.50903e-257	0	LRRFIP1	9208
LEPROTL1	1.54681e-173	0.851437	0.396	0.15	6.51393e-169	0	LEPROTL1	23484
RABAC1	2.26702e-287	0.850992	0.807	0.459	9.54685e-283	0	RABAC1	10567
DHX33	7.37219e-100	0.850368	0.266	0.107	3.10458e-95	0	DHX33	56919
PSMB2	5.83584e-218	0.849647	0.594	0.279	2.45759e-213	0	PSMB2	5690
TGIF1	3.88017e-136	0.849015	0.45	0.217	1.63402e-131	0	TGIF1	7050
NDUFB2	4.98009e-269	0.848755	0.765	0.425	2.09721e-264	0	NDUFB2	4708
RAB7A	2.74252e-283	0.847816	0.836	0.512	1.15493e-278	0	RAB7A	7879
XAF1	3.8774e-117	0.847158	0.267	0.097	1.63285e-112	0	XAF1	54739
ACOT2	3.09381e-97	0.84685	0.308	0.139	1.30287e-92	0	ACOT2	10965
CUL1	2.26647e-134	0.846663	0.363	0.151	9.54457e-130	0	CUL1	8454
SREBF1	8.45735e-110	0.845398	0.294	0.12	3.56156e-105	0	SREBF1	6720
PSENEN	2.43429e-119	0.845351	0.336	0.143	1.02513e-114	0	PSENEN	55851
RCN2	2.46507e-208	0.844668	0.61	0.296	1.03809e-203	0	RCN2	5955
HEXA	1.78042e-160	0.844437	0.525	0.258	7.4977e-156	0	HEXA	3073
SEC22C	8.96242e-147	0.843818	0.409	0.176	3.77425e-142	0	SEC22C	9117
CTBP2	1.27979e-204	0.843343	0.632	0.32	5.38943e-200	0	CTBP2	1488
GUSB	1.44251e-128	0.84287	0.355	0.152	6.07468e-124	0	GUSB	2990
HLA-B	3.94465e-194	0.84222	0.835	0.582	1.66117e-189	0	HLA-B	3106
BAMBI	1.22456e-157	0.842154	0.504	0.244	5.15687e-153	0	BAMBI	25805
APMAP	2.40311e-126	0.84109	0.338	0.139	1.012e-121	0	APMAP	57136
ACO2	8.72469e-135	0.840994	0.383	0.165	3.67414e-130	0	ACO2	50
PSMD1	1.20211e-168	0.840468	0.478	0.215	5.06231e-164	0	PSMD1	5707
SDF4	5.62479e-181	0.839649	0.49	0.215	2.36871e-176	0	SDF4	51150
DNPH1	1.82648e-170	0.839297	0.522	0.251	7.69167e-166	0	DNPH1	10591
PSMB3	2.7997e-234	0.83927	0.64	0.307	1.17901e-229	0	PSMB3	5691
DYNC1LI1	4.12697e-171	0.838893	0.444	0.186	1.73795e-166	0	DYNC1LI1	51143
ERLEC1	1.63442e-151	0.83878	0.463	0.215	6.88288e-147	0	ERLEC1	27248
GIPC1	1.33665e-165	0.837801	0.422	0.174	5.62888e-161	0	GIPC1	10755
DEXI	2.31501e-96	0.837654	0.266	0.11	9.74896e-92	0	DEXI	28955
FYN	1.36673e-192	0.837143	0.6	0.301	5.75556e-188	0	FYN	2534
CHD7	6.39101e-118	0.837137	0.314	0.127	2.69138e-113	0	CHD7	55636
FASTK	8.32006e-112	0.836806	0.362	0.167	3.50374e-107	0	FASTK	10922
ETHE1	1.88408e-126	0.83668	0.346	0.146	7.93424e-122	0	ETHE1	23474
IMMT	4.33517e-148	0.836328	0.379	0.154	1.82563e-143	0	IMMT	10989
TTC3	2.97603e-232	0.836248	0.84	0.554	1.25326e-227	0	TTC3	7267
SLC35B1	8.33691e-136	0.83606	0.311	0.114	3.51084e-131	0	SLC35B1	10237
ZNF580	6.69582e-109	0.835423	0.289	0.117	2.81974e-104	0	ZNF580	51157
TUBB4A	4.50515e-96	0.834803	0.305	0.137	1.89721e-91	0	TUBB4A	10382
RNF14	6.33106e-104	0.832756	0.295	0.124	2.66614e-99	0	RNF14	9604
COX8A	8.66909e-287	0.831783	0.832	0.489	3.65073e-282	0	COX8A	1351
MOB2	3.22423e-105	0.831174	0.259	0.099	1.35779e-100	0	MOB2	81532
MIA	4.0723e-212	0.829255	0.626	0.32	1.71493e-207	0	MIA	8190
AURKAIP1	4.60948e-245	0.828275	0.699	0.357	1.94114e-240	0	AURKAIP1	54998
LAMA5	1.7753e-151	0.827844	0.37	0.145	7.47613e-147	0	LAMA5	3911
UQCRC1	1.38175e-190	0.825699	0.488	0.207	5.81884e-186	0	UQCRC1	7384
CHMP2A	1.44199e-266	0.824226	0.74	0.391	6.07253e-262	0	CHMP2A	27243
ALYREF	4.36586e-121	0.824089	0.316	0.127	1.83855e-116	0	ALYREF	10189
PSMB7	1.34805e-224	0.823703	0.681	0.365	5.6769e-220	0	PSMB7	5695
RRP36	9.88494e-98	0.82362	0.255	0.101	4.16275e-93	0	RRP36	88745
EVI5	8.50039e-109	0.823334	0.321	0.139	3.57969e-104	0	EVI5	7813
ISCA1	2.32938e-161	0.823319	0.447	0.194	9.80949e-157	0	ISCA1	81689
DUSP3	3.15323e-85	0.822967	0.252	0.108	1.32789e-80	0	DUSP3	1845
LAMP1	2.11085e-229	0.821225	0.699	0.363	8.88921e-225	0	LAMP1	3916
SLC19A1	6.41086e-91	0.820984	0.254	0.104	2.69974e-86	0	SLC19A1	6573
EMC3	1.14323e-158	0.819871	0.451	0.199	4.81438e-154	0	EMC3	55831
NBDY	2.32687e-157	0.817867	0.46	0.208	9.79893e-153	0	NBDY	550643
HSPA8	0	0.817847	0.89	0.572	0	0	HSPA8	3312
NGRN	2.30604e-170	0.817093	0.553	0.274	9.71119e-166	0	NGRN	51335
PYURF	7.13378e-269	0.816442	0.857	0.544	3.00418e-264	0	PYURF	100996939
SELENOT	1.44122e-118	0.814745	0.366	0.165	6.06927e-114	0	SELENOT	51714
HLA-DPA1	9.06625e-212	0.814498	0.464	0.179	3.81798e-207	0	HLA-DPA1	3113
JMJD8	1.02019e-229	0.814454	0.704	0.371	4.29623e-225	0	JMJD8	339123
FIBP	7.51484e-150	0.814347	0.396	0.167	3.16465e-145	0	FIBP	9158
ATP5F1B	1.42608e-279	0.813686	0.827	0.491	6.0055e-275	0	ATP5F1B	506
ARHGAP32	7.34826e-90	0.813489	0.289	0.13	3.0945e-85	0	ARHGAP32	9743
ALDH7A1	1.73176e-122	0.813401	0.427	0.209	7.29278e-118	0	ALDH7A1	501
EMC6	1.28196e-171	0.813163	0.488	0.221	5.39859e-167	0	EMC6	83460
TIMP2	6.24247e-304	0.813011	0.923	0.638	2.62883e-299	0	TIMP2	7077
ACTB	0	0.812851	0.997	0.928	0	0	ACTB	60
SNAPIN	1.399e-131	0.812691	0.293	0.105	5.89147e-127	0	SNAPIN	23557
ATF3	5.82795e-147	0.811984	0.576	0.312	2.45427e-142	0	ATF3	467
RUSC1-AS1	7.83776e-134	0.811246	0.423	0.198	3.30064e-129	0	RUSC1-AS1	284618
MCRIP1	1.14265e-167	0.811009	0.514	0.246	4.81194e-163	0	MCRIP1	348262
PPM1A	5.12621e-128	0.809969	0.361	0.154	2.15875e-123	0	PPM1A	5494
RSU1	1.33298e-135	0.808602	0.361	0.149	5.61343e-131	0	RSU1	6251
ARHGAP21	5.40015e-136	0.806884	0.384	0.166	2.27411e-131	0	ARHGAP21	57584
PXK	4.8416e-104	0.806883	0.276	0.111	2.0389e-99	0	PXK	54899
ASAP2	1.12153e-118	0.806646	0.365	0.165	4.72301e-114	0	ASAP2	8853
MBP	5.93147e-229	0.805559	0.728	0.386	2.49786e-224	0	MBP	4155
KIF1BP	3.91579e-88	0.804561	0.251	0.104	1.64902e-83	0	KIFBP	26128
HERPUD1	3.61021e-208	0.803964	0.708	0.388	1.52033e-203	0	HERPUD1	9709
NR2F6	4.46015e-79	0.803888	0.254	0.113	1.87826e-74	0	NR2F6	2063
ATP6V0A1	4.36668e-120	0.801838	0.364	0.161	1.8389e-115	0	ATP6V0A1	535
ZNF706	5.22456e-268	0.801442	0.807	0.464	2.20017e-263	0	ZNF706	51123
TRAPPC4	1.40932e-135	0.801269	0.36	0.148	5.93493e-131	0	TRAPPC4	51399
UNC50	3.05917e-117	0.801239	0.355	0.157	1.28828e-112	0	UNC50	25972
ELMSAN1	5.97976e-193	0.801071	0.562	0.267	2.5182e-188	0	MIDEAS	91748
DTD1	5.60677e-154	0.800882	0.474	0.219	2.36112e-149	0	DTD1	92675
HERC5	3.27933e-83	0.800591	0.291	0.138	1.38099e-78	0	HERC5	51191
FOSL2	4.23434e-140	0.800164	0.332	0.126	1.78316e-135	0	FOSL2	2355
GULP1	1.33029e-121	0.79984	0.42	0.202	5.6021e-117	0	GULP1	51454
NAGK	1.72754e-119	0.79946	0.338	0.143	7.27503e-115	0	NAGK	55577
PDAP1	2.80554e-223	0.798881	0.72	0.392	1.18147e-218	0	PDAP1	11333
MGAT4B	3.42107e-134	0.798704	0.361	0.15	1.44068e-129	0	MGAT4B	11282
OPTN	1.67513e-246	0.798243	0.76	0.423	7.0543e-242	0	OPTN	10133
SLBP	1.27473e-120	0.798053	0.345	0.147	5.36813e-116	0	SLBP	7884
SNX17	3.03901e-152	0.797892	0.46	0.211	1.27979e-147	0	SNX17	9784
TMEM223	8.36198e-176	0.797621	0.546	0.265	3.5214e-171	0	TMEM223	79064
ATP6V1A	1.12564e-132	0.797092	0.401	0.181	4.74029e-128	0	ATP6V1A	523
CST3	2.13989e-269	0.796965	0.911	0.615	9.01149e-265	0	CST3	1471
MYDGF	2.95674e-208	0.796563	0.616	0.301	1.24514e-203	0	MYDGF	56005
CD2BP2	1.81607e-138	0.796396	0.353	0.141	7.64784e-134	0	CD2BP2	10421
SNX7	1.5343e-129	0.795737	0.425	0.2	6.46123e-125	0	SNX7	51375
SSH1	4.07904e-124	0.795736	0.34	0.141	1.71777e-119	0	SSH1	54434
DCAF7	7.13691e-122	0.794979	0.383	0.174	3.0055e-117	0	DCAF7	10238
COX17	4.62073e-190	0.794025	0.563	0.269	1.94588e-185	0	COX17	10063
MPC1	3.16155e-183	0.793567	0.581	0.286	1.33139e-178	0	MPC1	51660
RRAGA	2.51386e-174	0.793512	0.498	0.223	1.05864e-169	0	RRAGA	10670
MIF	0	0.793217	0.931	0.696	0	0	MIF	4282
MIF-AS1	0	0.793022	0.931	0.696	0	0	MIF-AS1	284889
MTSS1	1.48597e-100	0.792981	0.269	0.108	6.25773e-96	0	MTSS1	9788
SNX9	6.79175e-129	0.792942	0.355	0.151	2.86014e-124	0	SNX9	51429
RTF2	4.24978e-194	0.79288	0.591	0.288	1.78967e-189	0	RTF2	51507
GNAI2	3.60127e-233	0.791899	0.724	0.39	1.51657e-228	0	GNAI2	2771
TSPAN4	5.24791e-175	0.791752	0.62	0.33	2.21e-170	0	TSPAN4	7106
EIF2AK1	8.57292e-189	0.791425	0.533	0.244	3.61023e-184	0	EIF2AK1	27102
ANKRD36BP1	2.58412e-117	0.790804	0.292	0.113	1.08822e-112	0	ANKRD36BP1	84832
PDIA6	2.64724e-213	0.790637	0.732	0.419	1.11481e-208	0	PDIA6	10130
FDX1	1.10808e-115	0.790216	0.321	0.133	4.66635e-111	0	FDX1	2230
ABRACL	5.99422e-117	0.790008	0.306	0.124	2.52428e-112	0	ABRACL	58527
SPARC	1.06053e-136	0.789682	0.613	0.366	4.46612e-132	0	SPARC	6678
PMF1	2.08806e-112	0.789497	0.346	0.154	8.79323e-108	0	PMF1	11243
TMEM50A	1.26133e-237	0.789269	0.754	0.418	5.31171e-233	0	TMEM50A	23585
SDHA	2.53006e-128	0.789055	0.36	0.154	1.06546e-123	0	SDHA	6389
LRP10	6.20997e-125	0.788783	0.337	0.138	2.61514e-120	0	LRP10	26020
SNRNP35	2.3856e-145	0.788646	0.402	0.171	1.00463e-140	0	SNRNP35	11066
MYO6	2.07439e-100	0.788144	0.284	0.12	8.73566e-96	0	MYO6	4646
HOOK3	3.27436e-180	0.787552	0.603	0.311	1.3789e-175	0	HOOK3	84376
TFIP11	5.99718e-102	0.787474	0.261	0.103	2.52553e-97	0	TFIP11	24144
SRSF8	1.69509e-161	0.787449	0.53	0.26	7.13838e-157	0	SRSF8	10929
DNAJC1	9.73926e-161	0.78671	0.483	0.219	4.1014e-156	0	DNAJC1	64215
TSPAN3	5.96663e-156	0.786553	0.532	0.268	2.51267e-151	0	TSPAN3	10099
CLEC11A	5.40004e-147	0.786449	0.473	0.227	2.27406e-142	0	CLEC11A	6320
PIN1	9.26705e-168	0.785855	0.495	0.228	3.90254e-163	0	PIN1	5300
CORO1C	5.42973e-151	0.785694	0.41	0.173	2.28657e-146	0	CORO1C	23603
EFR3A	4.2484e-88	0.784995	0.255	0.108	1.78909e-83	0	EFR3A	23167
CHID1	5.93495e-118	0.784893	0.349	0.153	2.49933e-113	0	CHID1	66005
RDX	1.8356e-158	0.784713	0.547	0.281	7.73007e-154	0	RDX	5962
DUSP14	8.79238e-123	0.78445	0.381	0.172	3.70265e-118	0	DUSP14	11072
FAM13A	2.06158e-118	0.78414	0.349	0.152	8.68172e-114	0	FAM13A	10144
MDFIC	1.95318e-85	0.784058	0.284	0.129	8.22524e-81	0	MDFIC	29969
SCAMP2	1.66999e-110	0.783367	0.311	0.131	7.03265e-106	0	SCAMP2	10066
PPP1R2	6.56343e-150	0.782801	0.457	0.21	2.76399e-145	0	PPP1R2	5504
WSB2	1.56047e-113	0.782271	0.3	0.122	6.57145e-109	0	WSB2	55884
RTL8C	8.62167e-149	0.781983	0.492	0.238	3.63076e-144	0	RTL8C	8933
NINJ1	1.49497e-170	0.781632	0.58	0.296	6.29563e-166	0	NINJ1	4814
LMAN2	8.35467e-198	0.781512	0.58	0.274	3.51832e-193	0	LMAN2	10960
HRAS	3.30288e-160	0.781379	0.416	0.173	1.39091e-155	0	HRAS	3265
STX7	1.61754e-233	0.781154	0.769	0.444	6.81177e-229	0	STX7	8417
SRPRA	4.22583e-126	0.781096	0.38	0.167	1.77958e-121	0	SRPRA	6734
RAC3	1.73249e-85	0.779601	0.262	0.114	7.29585e-81	0	RAC3	5881
NIPSNAP2	1.19242e-153	0.779267	0.457	0.207	5.02154e-149	0	NIPSNAP2	2631
DPM3	3.65205e-126	0.779101	0.397	0.182	1.53795e-121	0	DPM3	54344
TEX264	1.03743e-159	0.778809	0.512	0.247	4.36881e-155	0	TEX264	51368
ARG2	7.4232e-115	0.778516	0.354	0.158	3.12606e-110	0	ARG2	384
H2AFZ	3.75513e-303	0.778288	0.91	0.607	1.58136e-298	0	H2AZ1	3015
ACOT7	1.60157e-120	0.778132	0.313	0.127	6.74452e-116	0	ACOT7	11332
NAA10	5.38723e-134	0.777516	0.388	0.17	2.26867e-129	0	NAA10	8260
PSMD13	2.36126e-159	0.77741	0.457	0.203	9.94376e-155	0	PSMD13	5719
TRAK2	5.2454e-161	0.777338	0.498	0.234	2.20894e-156	0	TRAK2	66008
GCC1	7.79032e-196	0.777153	0.589	0.284	3.28066e-191	0	GCC1	79571
ALDOA	1.40623e-285	0.777134	0.887	0.571	5.92192e-281	0	ALDOA	226
SLC39A6	4.41722e-193	0.776411	0.66	0.345	1.86018e-188	0	SLC39A6	25800
YIPF2	7.25534e-93	0.775954	0.263	0.109	3.05537e-88	0	YIPF2	78992
EMP1	4.20777e-205	0.775751	0.808	0.509	1.77198e-200	0	EMP1	2012
YWHAZ	2.25612e-303	0.774947	0.922	0.647	9.50096e-299	0	YWHAZ	7534
PDIA3	2.3657e-235	0.774807	0.804	0.489	9.96244e-231	0	PDIA3	2923
RP9	3.55022e-82	0.772934	0.275	0.127	1.49507e-77	0	RP9	6100
AP3M2	2.41337e-128	0.772661	0.416	0.192	1.01632e-123	0	AP3M2	10947
NR4A1	9.15372e-182	0.770543	0.751	0.448	3.85481e-177	0	NR4A1	3164
CIAO2B	6.99043e-207	0.770212	0.662	0.343	2.94381e-202	0	CIAO2B	51647
CBR3	1.79872e-111	0.76869	0.336	0.147	7.57477e-107	0	CBR3	874
CCNDBP1	9.71352e-175	0.768565	0.561	0.277	4.09056e-170	0	CCNDBP1	23582
COX7A2	1.3386e-237	0.767963	0.801	0.487	5.63711e-233	0	COX7A2	1347
HNRNPH2	2.46898e-161	0.767501	0.532	0.261	1.03974e-156	0	HNRNPH2	3188
MRPL41	3.67207e-214	0.767313	0.641	0.322	1.54638e-209	0	MRPL41	64975
PLGRKT	1.69801e-122	0.767019	0.339	0.143	7.15065e-118	0	PLGRKT	55848
BLVRB	1.1023e-195	0.76701	0.637	0.324	4.64201e-191	0	BLVRB	645
ARF6	2.20278e-190	0.766906	0.608	0.297	9.27635e-186	0	ARF6	382
SPOUT1	9.63038e-94	0.766067	0.254	0.103	4.05554e-89	0	SPOUT1	51490
PNPLA4	2.67507e-91	0.766061	0.252	0.104	1.12653e-86	0	PNPLA4	8228
COPS3	2.9593e-109	0.765702	0.308	0.129	1.24622e-104	0	COPS3	8533
FUCA2	1.13698e-120	0.764572	0.391	0.181	4.78803e-116	0	FUCA2	2519
SEPT9	6.88399e-193	0.764481	0.627	0.32	2.89899e-188	0	SEPTIN9	10801
ERO1A	2.67733e-105	0.764201	0.304	0.129	1.12748e-100	0	ERO1A	30001
MRPL15	1.11403e-125	0.763443	0.336	0.137	4.69142e-121	0	MRPL15	29088
LAP3	6.90155e-182	0.76318	0.466	0.196	2.90638e-177	0	LAP3	51056
LSM1	1.30321e-131	0.762996	0.397	0.178	5.48809e-127	0	LSM1	27257
MLANA	0	0.762547	0.992	0.848	0	0	MLANA	2315
YWHAB	2.35626e-297	0.761838	0.897	0.596	9.92269e-293	0	YWHAB	7529
ARFGAP3	7.15333e-139	0.761497	0.424	0.193	3.01241e-134	0	ARFGAP3	26286
ZFYVE21	2.80163e-164	0.761022	0.569	0.286	1.17982e-159	0	ZFYVE21	79038
DDOST	1.3964e-195	0.760907	0.623	0.317	5.88052e-191	0	DDOST	1650
CARD9	1.77786e-137	0.760753	0.331	0.127	7.4869e-133	0	CARD9	64170
UBXN2A	3.11349e-137	0.759156	0.438	0.204	1.31115e-132	0	UBXN2A	165324
SARAF	2.71006e-236	0.758859	0.752	0.41	1.14126e-231	0	SARAF	51669
DNLZ	5.15072e-133	0.758356	0.333	0.131	2.16907e-128	0	DNLZ	728489
UBE2E1	3.60653e-163	0.758165	0.538	0.266	1.51878e-158	0	UBE2E1	7324
PPP4C	5.58871e-176	0.757645	0.482	0.211	2.35352e-171	0	PPP4C	5531
DRAM2	9.14449e-118	0.757621	0.367	0.165	3.85093e-113	0	DRAM2	128338
FSCN3	8.24892e-209	0.757388	0.692	0.371	3.47379e-204	0	FSCN3	29999
MSRB2	4.77948e-183	0.756987	0.649	0.347	2.01273e-178	0	MSRB2	22921
MARS	1.2581e-102	0.756605	0.316	0.142	5.29813e-98	0	MARS1	4141
ATP6V1C2	1.43499e-169	0.755992	0.591	0.312	6.04305e-165	0	ATP6V1C2	245973
HERC2	1.05527e-114	0.755609	0.42	0.209	4.44394e-110	0	HERC2	8924
VAMP3	8.21222e-153	0.754377	0.5	0.239	3.45833e-148	0	VAMP3	9341
FAAP20	4.89617e-180	0.753897	0.604	0.307	2.06187e-175	0	FAAP20	199990
SAP30	3.34818e-151	0.75328	0.624	0.363	1.40998e-146	0	SAP30	8819
ABHD12	2.03496e-94	0.753107	0.292	0.127	8.56964e-90	0	ABHD12	26090
RENBP	1.26169e-74	0.752998	0.252	0.114	5.31325e-70	0	RENBP	5973
TMEM59	3.85864e-261	0.752809	0.913	0.64	1.62495e-256	0	TMEM59	9528
COPG1	6.56379e-85	0.75259	0.261	0.113	2.76414e-80	0	COPG1	22820
GABARAPL1	1.03686e-97	0.751558	0.322	0.149	4.36642e-93	0	GABARAPL1	23710
COQ10B	1.95065e-140	0.750767	0.366	0.147	8.21457e-136	0	COQ10B	80219
PPP2R5D	8.94855e-92	0.750128	0.29	0.129	3.76841e-87	0	PPP2R5D	5528
C19orf24	4.89778e-147	0.750045	0.454	0.211	2.06255e-142	0	FAM174C	55009
STARD3NL	3.98764e-87	0.749658	0.268	0.116	1.67928e-82	0	STARD3NL	83930
NDUFB4	1.02945e-211	0.749202	0.803	0.517	4.33522e-207	0	NDUFB4	4710
METRN	3.01251e-141	0.748265	0.48	0.232	1.26863e-136	0	METRN	79006
MYO1C	3.89888e-134	0.747282	0.459	0.223	1.6419e-129	0	MYO1C	4641
MTDH	4.91799e-230	0.746529	0.816	0.511	2.07107e-225	0	MTDH	92140
SELENOK	4.08426e-204	0.744195	0.724	0.406	1.71997e-199	0	SELENOK	58515
TGFB1I1	4.93906e-117	0.74274	0.385	0.178	2.07994e-112	0	TGFB1I1	7041
ARL8A	1.51354e-105	0.7426	0.313	0.135	6.37382e-101	0	ARL8A	127829
NSMCE3	1.29187e-77	0.742091	0.255	0.115	5.44033e-73	0	NSMCE3	56160
VAMP2	2.01983e-210	0.741738	0.754	0.431	8.50591e-206	0	VAMP2	6844
EIF4EBP1	3.39541e-129	0.740839	0.415	0.193	1.42987e-124	0	EIF4EBP1	1978
SMIM19	3.56422e-169	0.740558	0.542	0.261	1.50097e-164	0	SMIM19	114926
CARD19	4.38281e-132	0.739973	0.427	0.199	1.84569e-127	0	CARD19	84270
TMED9	1.20221e-192	0.738932	0.656	0.352	5.06275e-188	0	TMED9	54732
PRKRA	5.90925e-113	0.738203	0.32	0.136	2.4885e-108	0	PRKRA	8575
P4HB	6.45318e-193	0.737553	0.641	0.332	2.71756e-188	0	P4HB	5034
GTF3A	2.90938e-174	0.737198	0.572	0.288	1.2252e-169	0	GTF3A	2971
GTF2B	1.40164e-132	0.736766	0.456	0.219	5.90258e-128	0	GTF2B	2959
COPB2	2.80613e-135	0.736436	0.433	0.201	1.18172e-130	0	COPB2	9276
TPTEP2-CSNK1E	4.69767e-102	0.735493	0.349	0.164	1.97828e-97	0	TPTEP2-CSNK1E	102800317
LAMB2	2.07294e-86	0.735108	0.266	0.115	8.72958e-82	0	LAMB2	3913
PRKCE	2.74485e-82	0.734896	0.285	0.132	1.15591e-77	0	PRKCE	5581
CRK	1.31628e-127	0.734627	0.379	0.167	5.54311e-123	0	CRK	1398
CAP1	2.39596e-198	0.7344	0.667	0.362	1.00899e-193	0	CAP1	10487
CAMTA1	4.49311e-189	0.733052	0.662	0.355	1.89214e-184	0	CAMTA1	23261
STUB1	6.63917e-206	0.732906	0.709	0.386	2.79589e-201	0	STUB1	10273
ROPN1B	1.48084e-149	0.732871	0.532	0.266	6.23611e-145	0	ROPN1B	152015
SIGIRR	7.2656e-179	0.732651	0.618	0.317	3.05969e-174	0	SIGIRR	59307
PHPT1	6.3479e-209	0.732489	0.769	0.462	2.67323e-204	0	PHPT1	29085
ARF3	1.38999e-134	0.731862	0.422	0.192	5.85355e-130	0	ARF3	377
RNF6	1.31222e-90	0.731369	0.257	0.107	5.52602e-86	0	RNF6	6049
BLOC1S6	3.99821e-127	0.73115	0.512	0.272	1.68372e-122	0	BLOC1S6	26258
GAPDHS	5.99493e-120	0.730763	0.435	0.22	2.52458e-115	0	GAPDHS	26330
NDUFB1	1.55861e-173	0.730643	0.655	0.363	6.56361e-169	0	NDUFB1	4707
SCCPDH	2.55772e-109	0.730586	0.331	0.145	1.07711e-104	0	SCCPDH	51097
HSPH1	1.99284e-138	0.730198	0.405	0.178	8.39225e-134	0	HSPH1	10808
ITPKB	4.6506e-86	0.729793	0.251	0.106	1.95846e-81	0	ITPKB	3707
POMGNT1	8.51407e-120	0.729462	0.375	0.168	3.58545e-115	0	POMGNT1	55624
PSMD6	1.43677e-151	0.729312	0.451	0.199	6.05051e-147	0	PSMD6	9861
PITHD1	5.15953e-175	0.72916	0.635	0.335	2.17278e-170	0	PITHD1	57095
CALR	4.35361e-205	0.728829	0.777	0.478	1.83339e-200	0	CALR	811
MSRA	3.89118e-101	0.728498	0.308	0.137	1.63865e-96	0	MSRA	4482
STX3	6.16122e-89	0.727813	0.287	0.128	2.59461e-84	0	STX3	6809
CLDND1	3.43e-144	0.727047	0.55	0.288	1.44444e-139	0	CLDND1	56650
HINT2	3.56475e-99	0.72702	0.307	0.135	1.50119e-94	0	HINT2	84681
CD81	1.38262e-297	0.726495	0.948	0.705	5.82251e-293	0	CD81	975
MIR1282	1.18556e-162	0.725408	0.646	0.359	4.99264e-158	0	MIR1282	100302254
EGLN1	2.93881e-100	0.725338	0.317	0.141	1.23759e-95	0	EGLN1	54583
RASSF8	3.53496e-109	0.725274	0.396	0.192	1.48864e-104	0	RASSF8	11228
GDF9	1.01812e-84	0.725122	0.345	0.178	4.28751e-80	0	GDF9	2661
ENAH	2.99565e-190	0.725086	0.662	0.35	1.26153e-185	0	ENAH	55740
PTPMT1	4.06223e-168	0.72477	0.531	0.256	1.71068e-163	0	PTPMT1	114971
C11orf98	2.15055e-88	0.72426	0.286	0.128	9.0564e-84	0	C11orf98	102288414
ARF5	2.63663e-235	0.723914	0.79	0.453	1.11034e-230	0	ARF5	381
MVP	8.06088e-90	0.723742	0.269	0.115	3.3946e-85	0	MVP	9961
NRBP1	2.10312e-104	0.723206	0.335	0.151	8.85668e-100	0	NRBP1	29959
MAF1	2.02783e-114	0.722836	0.357	0.158	8.53959e-110	0	MAF1	84232
ARL4A	7.72492e-144	0.722759	0.488	0.235	3.25312e-139	0	ARL4A	10124
P4HA1	1.22624e-85	0.722742	0.328	0.162	5.16394e-81	0	P4HA1	5033
TPM4	1.96095e-175	0.722568	0.605	0.315	8.25796e-171	0	TPM4	7171
PAG1	1.38909e-178	0.72173	0.754	0.455	5.84971e-174	0	PAG1	55824
CDC42BPB	2.12511e-144	0.721526	0.448	0.204	8.94928e-140	0	CDC42BPB	9578
BCL2	1.72083e-153	0.721522	0.567	0.296	7.24677e-149	0	BCL2	596
TMEM33	3.19455e-125	0.721297	0.45	0.223	1.34529e-120	0	TMEM33	55161
NEIL2	8.5749e-79	0.720705	0.261	0.119	3.61106e-74	0	NEIL2	252969
STIP1	1.13775e-133	0.720353	0.428	0.197	4.79131e-129	0	STIP1	10963
MRPL35	1.06798e-84	0.720045	0.273	0.123	4.4975e-80	0	MRPL35	51318
IDI1	1.60441e-176	0.719915	0.688	0.385	6.75648e-172	0	IDI1	3422
UBA1	8.90973e-88	0.71957	0.262	0.112	3.75207e-83	0	UBA1	7317
CAV2	6.48969e-159	0.719495	0.57	0.293	2.73294e-154	0	CAV2	858
COX5A	1.16503e-201	0.719345	0.68	0.363	4.90617e-197	0	COX5A	9377
CCL28	3.49657e-118	0.718862	0.42	0.203	1.47247e-113	0	CCL28	56477
KLF4	9.77616e-104	0.718468	0.539	0.324	4.11693e-99	0	KLF4	9314
GPM6B	2.42567e-229	0.717299	0.939	0.692	1.0215e-224	0	GPM6B	2824
TBC1D16	5.01604e-195	0.717175	0.683	0.37	2.11235e-190	0	TBC1D16	125058
NDUFA3	3.50246e-150	0.717116	0.489	0.232	1.47496e-145	0	NDUFA3	4696
PRKAR2A	4.63982e-114	0.716663	0.383	0.179	1.95392e-109	0	PRKAR2A	5576
JOSD2	5.45607e-133	0.716452	0.429	0.2	2.29766e-128	0	JOSD2	126119
DCXR	2.94178e-137	0.716027	0.474	0.233	1.23884e-132	0	DCXR	51181
PDCD6	1.65613e-217	0.715782	0.722	0.391	6.97429e-213	0	PDCD6	10016
SEL1L	9.18817e-150	0.715353	0.58	0.31	3.86932e-145	0	SEL1L	6400
DPP7	1.43729e-187	0.714996	0.695	0.388	6.0527e-183	0	DPP7	29952
CAVIN3	4.15799e-158	0.714838	0.595	0.319	1.75101e-153	0	CAVIN3	112464
FMN1	1.14305e-227	0.71447	0.839	0.506	4.8136e-223	0	FMN1	342184
ABL2	1.41438e-103	0.7139	0.351	0.163	5.95626e-99	0	ABL2	27
FYTTD1	2.69558e-110	0.712936	0.365	0.169	1.13516e-105	0	FYTTD1	84248
GADD45GIP1	4.78758e-197	0.711943	0.715	0.401	2.01615e-192	0	GADD45GIP1	90480
TM9SF1	1.27605e-89	0.711779	0.293	0.132	5.37371e-85	0	TM9SF1	10548
PPP2CA	1.96532e-121	0.711647	0.4	0.185	8.27636e-117	0	PPP2CA	5515
GNAS	4.7888e-282	0.71157	0.961	0.743	2.01666e-277	0	GNAS	2778
PTCD1	3.32851e-155	0.711421	0.491	0.23	1.4017e-150	0	PTCD1	26024
PHAX	2.61886e-126	0.710656	0.421	0.196	1.10285e-121	0	PHAX	51808
NDUFS6	2.38635e-206	0.710207	0.671	0.351	1.00494e-201	0	NDUFS6	4726
EIF2AK2	7.82286e-138	0.709902	0.503	0.258	3.29436e-133	0	EIF2AK2	5610
TPCN2	3.56054e-121	0.709843	0.414	0.198	1.49942e-116	0	TPCN2	219931
LAPTM4B	1.8614e-137	0.709786	0.488	0.242	7.83872e-133	0	LAPTM4B	55353
CKB	6.99734e-84	0.708426	0.285	0.131	2.94672e-79	0	CKB	1152
IFITM3	1.555e-213	0.708195	0.875	0.625	6.54841e-209	0	IFITM3	10410
CMC2	4.00361e-123	0.708003	0.385	0.174	1.686e-118	0	CMC2	56942
GPI	1.63105e-142	0.70719	0.504	0.251	6.86866e-138	0	GPI	2821
COX7B	1.41603e-149	0.706045	0.667	0.396	5.96318e-145	0	COX7B	1349
IRF9	1.98169e-143	0.705979	0.462	0.215	8.34529e-139	0	IRF9	10379
FDFT1	1.04904e-178	0.705804	0.716	0.407	4.41771e-174	0	FDFT1	2222
MFSD14A	3.8231e-98	0.705523	0.275	0.114	1.60998e-93	0	MFSD14A	64645
CABLES1	9.76728e-151	0.705399	0.54	0.272	4.1132e-146	0	CABLES1	91768
STX2	5.58003e-87	0.704911	0.279	0.125	2.34986e-82	0	STX2	2054
NAPRT	2.92556e-84	0.704522	0.272	0.121	1.23201e-79	0	NAPRT	93100
PRDX4	4.28442e-181	0.704251	0.642	0.343	1.80425e-176	0	PRDX4	10549
OS9	6.26586e-171	0.703849	0.609	0.317	2.63868e-166	0	OS9	10956
P2RX7	1.60395e-129	0.703827	0.525	0.282	6.75457e-125	0	P2RX7	5027
HM13	1.20169e-111	0.703352	0.374	0.174	5.06055e-107	0	HM13	81502
FDPS	2.32076e-138	0.703167	0.484	0.238	9.77319e-134	0	FDPS	2224
PTPN1	1.76838e-119	0.702981	0.393	0.182	7.44701e-115	0	PTPN1	5770
CLPP	1.51285e-107	0.702907	0.358	0.165	6.3709e-103	0	CLPP	8192
UBALD2	2.10186e-102	0.701822	0.315	0.138	8.85135e-98	0	UBALD2	283991
CD151	2.44329e-146	0.701197	0.534	0.27	1.02892e-141	0	CD151	977
IDH3G	2.11768e-126	0.700974	0.385	0.17	8.91799e-122	0	IDH3G	3421
MAPK1	2.07036e-130	0.700961	0.446	0.214	8.71869e-126	0	MAPK1	5594
BNIP3L	1.21674e-155	0.700834	0.569	0.295	5.12392e-151	0	BNIP3L	665
CFAP410	1.93632e-89	0.700025	0.288	0.128	8.15421e-85	0	CFAP410	755
NARF	6.17701e-122	0.699884	0.399	0.184	2.60126e-117	0	NARF	26502
ST3GAL4	2.35605e-177	0.699881	0.626	0.327	9.92179e-173	0	ST3GAL4	6484
BRK1	8.08403e-218	0.699386	0.789	0.459	3.40435e-213	0	BRK1	55845
KIFAP3	2.08538e-116	0.698973	0.401	0.191	8.78196e-112	0	KIFAP3	22920
LY6E	8.19044e-110	0.698886	0.429	0.221	3.44916e-105	0	LY6E	4061
DERL1	9.07248e-101	0.698839	0.255	0.099	3.8206e-96	0	DERL1	79139
PSMD14	1.96011e-126	0.697889	0.363	0.156	8.25441e-122	0	PSMD14	10213
MALSU1	2.27848e-97	0.697836	0.317	0.143	9.59515e-93	0	MALSU1	115416
ELF1	8.99354e-147	0.697565	0.563	0.296	3.78736e-142	0	ELF1	1997
TRAPPC3	2.22052e-131	0.695781	0.446	0.212	9.35103e-127	0	TRAPPC3	27095
HNRNPUL2-BSCL2	1.0281e-138	0.695653	0.481	0.234	4.32955e-134	0	HNRNPUL2-BSCL2	100534595
UQCC2	4.08861e-148	0.695543	0.432	0.189	1.72179e-143	0	UQCC2	84300
DIP2C	2.10949e-125	0.695182	0.474	0.237	8.88349e-121	0	DIP2C	22982
ABCF1	7.99511e-133	0.69495	0.45	0.215	3.3669e-128	0	ABCF1	23
PCNX4	8.93583e-190	0.694634	0.706	0.395	3.76306e-185	0	PCNX4	64430
GLIPR2	1.06452e-82	0.694612	0.309	0.15	4.4829e-78	0	GLIPR2	152007
SERTAD2	4.57364e-87	0.694072	0.326	0.158	1.92605e-82	0	SERTAD2	9792
TUBA1A	9.82159e-196	0.693506	0.881	0.646	4.13607e-191	0	TUBA1A	7846
B2M	9.61486e-300	0.693306	0.998	0.955	4.04901e-295	0	B2M	567
PSMB1	2.89392e-241	0.693166	0.829	0.505	1.21869e-236	0	PSMB1	5689
ADIPOR1	1.52612e-128	0.693023	0.44	0.212	6.42678e-124	0	ADIPOR1	51094
BBS5	4.92441e-87	0.692977	0.279	0.124	2.07377e-82	0	BBS5	129880
TMEM160	7.87369e-144	0.692506	0.431	0.19	3.31577e-139	0	TMEM160	54958
ARF1	1.53804e-208	0.691911	0.796	0.475	6.47701e-204	0	ARF1	375
ASB8	1.18028e-90	0.691522	0.319	0.149	4.9704e-86	0	ASB8	140461
POLDIP2	1.12426e-97	0.69125	0.304	0.133	4.7345e-93	0	POLDIP2	26073
RIT1	4.92134e-84	0.690457	0.298	0.142	2.07247e-79	0	RIT1	6016
SLC39A1	1.76552e-123	0.690333	0.422	0.199	7.43495e-119	0	SLC39A1	27173
KIAA0355	2.00097e-77	0.690306	0.286	0.136	8.42648e-73	0	GARRE1	9710
COMMD7	1.02497e-127	0.689988	0.389	0.172	4.31636e-123	0	COMMD7	149951
RHOC	2.19335e-160	0.689358	0.618	0.339	9.23662e-156	0	RHOC	389
BMPR2	3.02822e-126	0.689226	0.449	0.219	1.27524e-121	0	BMPR2	659
CDYL	5.26312e-127	0.688438	0.429	0.203	2.2164e-122	0	CDYL	9425
CORO1B	1.39617e-150	0.686599	0.436	0.19	5.87954e-146	0	CORO1B	57175
CCPG1	8.80896e-121	0.686172	0.381	0.171	3.70963e-116	0	CCPG1	9236
NAV1	8.08389e-130	0.686123	0.472	0.236	3.40429e-125	0	NAV1	89796
STRAP	1.14508e-183	0.686047	0.638	0.332	4.82217e-179	0	STRAP	11171
CIAPIN1	6.24083e-94	0.68592	0.28	0.12	2.62814e-89	0	CIAPIN1	57019
MRPL47	1.15648e-108	0.68547	0.346	0.155	4.87018e-104	0	MRPL47	57129
STXBP5	7.19611e-97	0.685193	0.272	0.111	3.03043e-92	0	STXBP5	134957
BRMS1	1.14928e-82	0.685007	0.269	0.121	4.83985e-78	0	BRMS1	25855
CARMIL1	1.13247e-107	0.684666	0.4	0.199	4.76907e-103	0	CARMIL1	55604
PLIN2	1.98453e-81	0.683544	0.263	0.118	8.35724e-77	0	PLIN2	123
NDUFAB1	1.88249e-208	0.68332	0.732	0.416	7.92756e-204	0	NDUFAB1	4706
DNAJC13	2.04046e-124	0.682631	0.459	0.229	8.5928e-120	0	DNAJC13	23317
ATG3	1.11395e-133	0.68255	0.436	0.201	4.69108e-129	0	ATG3	64422
ARL3	1.20445e-127	0.682423	0.455	0.222	5.07219e-123	0	ARL3	403
GNA13	1.50451e-83	0.682189	0.277	0.126	6.33581e-79	0	GNA13	10672
AP2M1	5.44961e-164	0.680559	0.648	0.356	2.29494e-159	0	AP2M1	1173
TP53TG1	9.8965e-120	0.680149	0.357	0.157	4.16761e-115	0	TP53TG1	11257
TRIM8	8.3715e-86	0.679807	0.256	0.109	3.52541e-81	0	TRIM8	81603
PCBP1	1.84446e-213	0.679725	0.811	0.503	7.76739e-209	0	PCBP1	5093
WASHC3	4.10485e-115	0.679703	0.378	0.175	1.72863e-110	0	WASHC3	51019
GRHPR	2.15464e-155	0.67953	0.524	0.253	9.07364e-151	0	GRHPR	9380
CMAS	3.43152e-78	0.679414	0.275	0.129	1.44508e-73	0	CMAS	55907
NDUFS3	1.08128e-196	0.678824	0.703	0.388	4.55349e-192	0	NDUFS3	4722
POLR2E	6.86849e-141	0.678366	0.5	0.25	2.89246e-136	0	POLR2E	5434
GNB1	5.1775e-201	0.678153	0.776	0.467	2.18035e-196	0	GNB1	2782
GNPDA1	3.61072e-95	0.678053	0.339	0.161	1.52055e-90	0	GNPDA1	10007
RAC1	2.91094e-258	0.677665	0.921	0.666	1.22586e-253	0	RAC1	5879
UBE2J1	6.32077e-92	0.677584	0.3	0.136	2.6618e-87	0	UBE2J1	51465
PDHA1	7.14478e-124	0.677308	0.387	0.175	3.00881e-119	0	PDHA1	5160
UBE2D2	5.34065e-179	0.677	0.649	0.346	2.24905e-174	0	UBE2D2	7322
DTNBP1	1.60912e-91	0.676307	0.325	0.153	6.77633e-87	0	DTNBP1	84062
CDC16	1.15653e-125	0.675825	0.419	0.194	4.87037e-121	0	CDC16	8881
CHCHD3	4.79078e-124	0.675682	0.41	0.191	2.01749e-119	0	CHCHD3	54927
AHCYL1	3.02236e-151	0.675604	0.535	0.27	1.27278e-146	0	AHCYL1	10768
MAP9	9.73544e-87	0.675583	0.254	0.108	4.09979e-82	0	MAP9	79884
MRPL14	4.745e-142	0.675438	0.42	0.186	1.99821e-137	0	MRPL14	64928
MTURN	6.57962e-142	0.675418	0.58	0.311	2.77081e-137	0	MTURN	222166
MYL12A	2.72477e-253	0.675321	0.864	0.559	1.14746e-248	0	MYL12A	10627
SEMA3C	9.29424e-160	0.674986	0.609	0.323	3.91399e-155	0	SEMA3C	10512
NDUFA13	4.15512e-228	0.674452	0.846	0.546	1.7498e-223	0	NDUFA13	51079
TMEM205	1.19393e-130	0.673685	0.431	0.2	5.02789e-126	0	TMEM205	374882
FAM27C	8.91624e-110	0.673623	0.387	0.186	3.75481e-105	0	FAM27C	100132948
CBR1	5.67735e-197	0.673175	0.655	0.334	2.39085e-192	0	CBR1	873
MXRA7	8.20342e-87	0.673159	0.304	0.143	3.45462e-82	0	MXRA7	439921
MYO9B	1.93111e-131	0.673087	0.471	0.229	8.13229e-127	0	MYO9B	4650
ASAH1	9.90411e-205	0.673049	0.874	0.592	4.17082e-200	0	ASAH1	427
RALY	2.54476e-117	0.672589	0.449	0.223	1.07165e-112	0	RALY	22913
ACAT2	1.61816e-125	0.671971	0.467	0.233	6.8144e-121	0	ACAT2	39
SNF8	1.37074e-157	0.671042	0.514	0.245	5.77246e-153	0	SNF8	11267
TM7SF3	9.55167e-172	0.670241	0.697	0.395	4.0224e-167	0	TM7SF3	51768
CYCS	6.77652e-164	0.670184	0.627	0.334	2.85373e-159	0	CYCS	54205
CELF2	2.26905e-187	0.669487	0.803	0.518	9.55543e-183	0	CELF2	10659
ZNHIT1	1.29456e-162	0.669483	0.613	0.33	5.45163e-158	0	ZNHIT1	10467
ANKRD40	2.8194e-109	0.668763	0.35	0.159	1.1873e-104	0	ANKRD40	91369
FAM89B	2.9954e-127	0.668552	0.42	0.193	1.26142e-122	0	FAM89B	23625
C9orf78	1.02319e-141	0.667531	0.513	0.255	4.30886e-137	0	C9orf78	51759
AP1S1	2.64559e-140	0.667308	0.451	0.212	1.11411e-135	0	AP1S1	1174
ERG28	2.01486e-66	0.667238	0.257	0.125	8.48497e-62	0	ERG28	11161
NDFIP1	1.22739e-184	0.66665	0.665	0.356	5.16877e-180	0	NDFIP1	80762
RNF7	2.34815e-188	0.66658	0.746	0.438	9.88851e-184	0	RNF7	9616
FAM174A	9.77387e-87	0.666441	0.276	0.122	4.11597e-82	0	FAM174A	345757
RBM8A	2.57143e-200	0.666001	0.757	0.44	1.08288e-195	0	RBM8A	9939
ALG14	2.85121e-77	0.665911	0.251	0.111	1.2007e-72	0	ALG14	199857
SLC6A8	1.16028e-109	0.665839	0.38	0.18	4.88617e-105	0	SLC6A8	6535
EIF4E2	4.627e-95	0.665697	0.318	0.146	1.94852e-90	0	EIF4E2	9470
AHNAK	2.96668e-174	0.665428	0.937	0.739	1.24933e-169	0	AHNAK	79026
PPP1R13B	8.29979e-133	0.665065	0.524	0.272	3.49521e-128	0	PPP1R13B	23368
RBX1	8.08904e-206	0.665019	0.77	0.455	3.40646e-201	0	RBX1	9978
SRPK2	3.53105e-135	0.664645	0.524	0.27	1.48699e-130	0	SRPK2	6733
PEBP1	0	0.66464	0.974	0.784	0	0	PEBP1	5037
POLR3GL	8.69096e-122	0.664353	0.43	0.209	3.65994e-117	0	POLR3GL	84265
CHMP4B	1.00943e-125	0.664063	0.408	0.189	4.2509e-121	0	CHMP4B	128866
B4GALT5	3.16536e-87	0.663905	0.285	0.129	1.333e-82	0	B4GALT5	9334
TRAPPC5	1.70464e-191	0.663433	0.656	0.345	7.17859e-187	0	TRAPPC5	126003
IRF4	4.80124e-151	0.663244	0.638	0.354	2.0219e-146	0	IRF4	3662
PNKD	4.00063e-149	0.66247	0.534	0.27	1.68475e-144	0	PNKD	25953
WDR83OS	3.66059e-216	0.662394	0.823	0.495	1.54155e-211	0	WDR83OS	51398
KCMF1	2.93562e-97	0.662035	0.343	0.16	1.23625e-92	0	KCMF1	56888
TWISTNB	2.86088e-89	0.66195	0.372	0.189	1.20477e-84	0	POLR1F	221830
YIPF3	2.50762e-113	0.661798	0.383	0.178	1.05601e-108	0	YIPF3	25844
PCYOX1	4.2116e-93	0.661323	0.355	0.174	1.77359e-88	0	PCYOX1	51449
GUK1	1.21971e-230	0.660285	0.786	0.452	5.13643e-226	0	GUK1	2987
ILF2	5.08984e-155	0.659594	0.516	0.245	2.14343e-150	0	ILF2	3608
ADAR	9.4126e-144	0.659474	0.532	0.271	3.96383e-139	0	ADAR	103
UQCRQ	2.43792e-168	0.658924	0.715	0.424	1.02666e-163	0	UQCRQ	27089
UROD	2.38911e-110	0.658778	0.366	0.168	1.0061e-105	0	UROD	7389
DNAAF4-CCPG1	2.7482e-107	0.658734	0.365	0.169	1.15732e-102	0	DNAAF4-CCPG1	100533483
MLPH	4.91599e-165	0.658317	0.627	0.333	2.07022e-160	0	MLPH	79083
CFAP298	2.20266e-106	0.65829	0.368	0.172	9.27583e-102	0	CFAP298	56683
SURF1	1.00428e-95	0.657593	0.352	0.171	4.22924e-91	0	SURF1	6834
NUDT1	8.62148e-130	0.657527	0.407	0.184	3.63068e-125	0	NUDT1	4521
CHMP2B	3.40882e-117	0.657327	0.452	0.225	1.43552e-112	0	CHMP2B	25978
LAGE3	8.47257e-133	0.65703	0.499	0.251	3.56797e-128	0	LAGE3	8270
RPF1	3.02535e-150	0.656521	0.511	0.248	1.27403e-145	0	RPF1	80135
TBCB	2.56411e-165	0.656454	0.68	0.388	1.0798e-160	0	TBCB	1155
NAT14	1.3873e-76	0.655782	0.291	0.141	5.84221e-72	0	NAT14	57106
RNASEH1	1.87517e-74	0.655485	0.266	0.125	7.89673e-70	0	RNASEH1	246243
DERL2	2.71187e-95	0.655249	0.314	0.142	1.14202e-90	0	DERL2	51009
HIGD2A	4.29083e-167	0.65501	0.698	0.395	1.80695e-162	0	HIGD2A	192286
CENPB	7.66312e-107	0.654714	0.348	0.157	3.22709e-102	0	CENPB	1059
SOD1	8.34428e-206	0.65397	0.87	0.606	3.51394e-201	0	SOD1	6647
TMCO3	9.7009e-91	0.653173	0.3	0.136	4.08524e-86	0	TMCO3	55002
TRAPPC6A	6.5034e-132	0.652783	0.46	0.224	2.73871e-127	0	TRAPPC6A	79090
TMEM147-AS1	1.16009e-109	0.652699	0.45	0.239	4.88536e-105	0	TMEM147-AS1	100506469
SGCB	2.70739e-80	0.651349	0.293	0.137	1.14014e-75	0	SGCB	6443
RTL8A	1.09111e-97	0.65094	0.408	0.209	4.59489e-93	0	RTL8A	26071
MRPS7	4.57944e-129	0.650624	0.437	0.207	1.9285e-124	0	MRPS7	51081
SIRT2	3.49445e-83	0.650451	0.269	0.118	1.47158e-78	0	SIRT2	22933
MAP2K2	4.37822e-160	0.650414	0.611	0.32	1.84376e-155	0	MAP2K2	5605
FKBP9	2.81667e-130	0.650363	0.485	0.245	1.18615e-125	0	FKBP9	11328
LAMTOR5	3.85922e-172	0.649597	0.775	0.48	1.62519e-167	0	LAMTOR5	10542
CDK2AP1	6.33596e-126	0.64906	0.469	0.234	2.6682e-121	0	CDK2AP1	8099
MTCO1P12	1.02568e-73	0.648984	0.769	0.746	4.31936e-69	0	MTCO1P12	107075141
MAGT1	9.179e-72	0.648968	0.267	0.126	3.86546e-67	0	MAGT1	84061
GRASP	5.72076e-96	0.648445	0.343	0.162	2.40913e-91	0	TAMALIN	160622
PIGF	3.62986e-106	0.64826	0.378	0.178	1.52861e-101	0	PIGF	5281
UBE2H	2.49742e-124	0.647381	0.435	0.208	1.05171e-119	0	UBE2H	7328
CISD2	2.01311e-88	0.64718	0.308	0.144	8.47762e-84	0	CISD2	493856
SPTBN1	7.57611e-183	0.646782	0.866	0.578	3.19045e-178	0	SPTBN1	6711
AHSA1	3.76902e-148	0.646361	0.463	0.213	1.58721e-143	0	AHSA1	10598
YTHDF2	1.61265e-150	0.645328	0.528	0.262	6.79121e-146	0	YTHDF2	51441
LATS2	8.14785e-71	0.644807	0.284	0.141	3.43122e-66	0	LATS2	26524
VCP	1.26071e-149	0.644434	0.577	0.305	5.30912e-145	0	VCP	7415
SCAND1	1.29485e-160	0.643892	0.582	0.296	5.45285e-156	0	SCAND1	51282
PNPLA8	1.96707e-112	0.643324	0.442	0.224	8.28373e-108	0	PNPLA8	50640
CCZ1	1.64244e-102	0.643286	0.371	0.177	6.91665e-98	0	CCZ1	51622
ERF	1.91477e-68	0.643054	0.25	0.118	8.06349e-64	0	ERF	2077
MRPL34	8.75607e-126	0.642813	0.481	0.244	3.68736e-121	0	MRPL34	64981
GATAD2A	2.87973e-104	0.64211	0.357	0.166	1.21271e-99	0	GATAD2A	54815
CAPN2	8.82809e-111	0.641948	0.47	0.249	3.71769e-106	0	CAPN2	824
MRPL13	2.90688e-82	0.641539	0.292	0.136	1.22415e-77	0	MRPL13	28998
GLRX5	3.97304e-153	0.641159	0.592	0.309	1.67313e-148	0	GLRX5	51218
RNH1	3.48663e-199	0.640834	0.791	0.475	1.46829e-194	0	RNH1	6050
SBDS	5.03063e-165	0.640461	0.708	0.405	2.1185e-160	0	SBDS	51119
RAB1A	7.8641e-137	0.640359	0.505	0.253	3.31173e-132	0	RAB1A	5861
LBHD1	1.79113e-113	0.639868	0.438	0.221	7.5428e-109	0	LBHD1	79081
CASC15	3.95385e-81	0.639401	0.302	0.144	1.66505e-76	0	CASC15	401237
TSG101	2.50319e-135	0.638972	0.5	0.251	1.05415e-130	0	TSG101	7251
IFNAR1	4.13359e-94	0.638571	0.367	0.181	1.74074e-89	0	IFNAR1	3454
ARMCX3	1.84267e-129	0.638252	0.515	0.27	7.75985e-125	0	ARMCX3	51566
CDC5L	1.91901e-119	0.638205	0.452	0.224	8.08135e-115	0	CDC5L	988
NDUFA7	1.19524e-160	0.638041	0.605	0.317	5.0334e-156	0	NDUFA7	4701
ATP6V0E1	1.7777e-204	0.637705	0.812	0.493	7.48625e-200	0	ATP6V0E1	8992
ECH1	3.34956e-140	0.637536	0.509	0.253	1.41057e-135	0	ECH1	1891
BAX	2.43321e-134	0.637517	0.499	0.251	1.02467e-129	0	BAX	581
LSM4	1.96331e-141	0.637089	0.569	0.3	8.26788e-137	0	LSM4	25804
SNW1	4.48674e-130	0.636279	0.562	0.307	1.88946e-125	0	SNW1	22938
ATRAID	2.17201e-163	0.635671	0.68	0.387	9.14675e-159	0	ATRAID	51374
ATP6V1F	1.28482e-189	0.635571	0.731	0.42	5.41064e-185	0	ATP6V1F	9296
ELAVL1	2.1266e-90	0.635448	0.313	0.145	8.95553e-86	0	ELAVL1	1994
TPGS2	2.59512e-85	0.634974	0.334	0.163	1.09286e-80	0	TPGS2	25941
ERVK3-1	4.69518e-112	0.634903	0.446	0.227	1.97724e-107	0	ERVK3-1	105372481
GPX4	1.61355e-201	0.63463	0.801	0.479	6.795e-197	0	GPX4	2879
KIF3A	3.55057e-113	0.634092	0.507	0.275	1.49522e-108	0	KIF3A	11127
ARPC5L	2.73447e-110	0.633986	0.345	0.152	1.15154e-105	0	ARPC5L	81873
CIB1	4.72414e-107	0.633012	0.413	0.205	1.98943e-102	0	CIB1	10519
C5orf15	4.01496e-100	0.632478	0.374	0.181	1.69078e-95	0	C5orf15	56951
TRIM63	1.12342e-74	0.632092	0.299	0.148	4.73096e-70	0	TRIM63	84676
STXBP1	7.12306e-79	0.632084	0.318	0.158	2.99967e-74	0	STXBP1	6812
MRPL54	1.53506e-116	0.631359	0.374	0.17	6.46444e-112	0	MRPL54	116541
NDUFB2-AS1	4.40556e-100	0.630732	0.386	0.195	1.85527e-95	0	NDUFB2-AS1	100134713
PRELID1	1.50739e-199	0.630699	0.761	0.441	6.34793e-195	0	PRELID1	27166
SRRD	5.9205e-89	0.630069	0.263	0.112	2.49324e-84	0	SRRD	402055
GRAMD2B	4.79201e-72	0.629575	0.289	0.143	2.01801e-67	0	GRAMD2B	65983
ARPC3	4.87492e-224	0.629256	0.846	0.542	2.05293e-219	0	ARPC3	10094
KPNA4	1.82359e-130	0.628409	0.479	0.236	7.67948e-126	0	KPNA4	3840
SPTSSA	5.01281e-142	0.62734	0.751	0.472	2.11099e-137	0	SPTSSA	171546
PDHB	8.03752e-105	0.627137	0.392	0.192	3.38476e-100	0	PDHB	5162
JTB	1.47791e-133	0.626831	0.533	0.279	6.22378e-129	0	JTB	10899
TCEAL8	1.33756e-138	0.625593	0.581	0.314	5.63272e-134	0	TCEAL8	90843
SPATS2L	1.54314e-144	0.625423	0.626	0.342	6.49849e-140	0	SPATS2L	26010
CCT7	4.63415e-136	0.625416	0.56	0.3	1.95153e-131	0	CCT7	10574
POLD2	3.65359e-98	0.62497	0.357	0.17	1.5386e-93	0	POLD2	5425
BRD1	5.93852e-98	0.624593	0.331	0.152	2.50083e-93	0	BRD1	23774
RAD23A	1.73262e-136	0.624507	0.615	0.346	7.29641e-132	0	RAD23A	5886
RER1	2.16861e-161	0.623791	0.642	0.355	9.13244e-157	0	RER1	11079
POLR3H	7.53977e-95	0.623535	0.381	0.19	3.17515e-90	0	POLR3H	171568
ZCCHC17	2.8539e-108	0.623415	0.451	0.233	1.20184e-103	0	ZCCHC17	51538
TIMM22	2.18695e-89	0.623387	0.326	0.154	9.20967e-85	0	TIMM22	29928
TMBIM6	1.04428e-185	0.623339	0.829	0.548	4.39767e-181	0	TMBIM6	7009
HSPB1	6.81632e-225	0.623338	0.956	0.761	2.87049e-220	0	HSPB1	3315
ESRRA	6.84792e-147	0.621744	0.571	0.298	2.88379e-142	0	ESRRA	2101
IMPAD1	9.47271e-95	0.621557	0.311	0.14	3.98915e-90	0	BPNT2	54928
SUPT4H1	1.55839e-127	0.620355	0.57	0.314	6.56269e-123	0	SUPT4H1	6827
ARHGDIA	9.45899e-157	0.620204	0.658	0.375	3.98337e-152	0	ARHGDIA	396
PSMD11	5.29337e-131	0.619248	0.461	0.224	2.22915e-126	0	PSMD11	5717
SMAP1	1.22024e-104	0.61903	0.359	0.169	5.13869e-100	0	SMAP1	60682
PPP2CB	9.41764e-132	0.618482	0.502	0.252	3.96596e-127	0	PPP2CB	5516
MRPS11	3.78276e-90	0.618481	0.28	0.123	1.593e-85	0	MRPS11	64963
AKIRIN1	4.2548e-94	0.618376	0.323	0.149	1.79178e-89	0	AKIRIN1	79647
TIMM13	5.05452e-148	0.617348	0.596	0.322	2.12856e-143	0	TIMM13	26517
MAD1L1	7.40571e-96	0.616985	0.389	0.196	3.11869e-91	0	MAD1L1	8379
PDZD11	1.75524e-68	0.616911	0.268	0.131	7.39167e-64	0	PDZD11	51248
ANKRD39	8.43914e-98	0.61634	0.346	0.162	3.55389e-93	0	ANKRD39	51239
NDUFS2	6.82126e-142	0.615976	0.548	0.284	2.87257e-137	0	NDUFS2	4720
GLRX2	5.35323e-94	0.615952	0.318	0.144	2.25435e-89	0	GLRX2	51022
CBR3-AS1	4.8054e-91	0.615896	0.315	0.146	2.02365e-86	0	CBR3-AS1	100506428
PPT1	1.70965e-170	0.615622	0.711	0.419	7.19967e-166	0	PPT1	5538
MFGE8	1.75687e-123	0.615398	0.591	0.338	7.39854e-119	0	MFGE8	4240
MTX2	2.24238e-87	0.615012	0.308	0.144	9.44312e-83	0	MTX2	10651
DDAH2	6.06279e-124	0.614991	0.463	0.23	2.55316e-119	0	DDAH2	23564
NDUFAF3	2.0158e-139	0.6147	0.572	0.304	8.48892e-135	0	NDUFAF3	25915
MYL6	1.18642e-261	0.614527	0.949	0.746	4.99624e-257	0	MYL6	4637
PHF20L1	1.04648e-117	0.614439	0.494	0.261	4.40695e-113	0	PHF20L1	51105
PAK1IP1	8.09028e-63	0.614402	0.256	0.127	3.40698e-58	0	PAK1IP1	55003
POLE4	4.10741e-102	0.614233	0.4	0.199	1.72971e-97	0	POLE4	56655
RABEP1	4.85488e-103	0.614201	0.384	0.187	2.04449e-98	0	RABEP1	9135
CCDC43	5.22664e-79	0.613474	0.316	0.157	2.20104e-74	0	CCDC43	124808
FLOT1	2.70178e-115	0.613336	0.445	0.222	1.13778e-110	0	FLOT1	10211
GHITM	7.17783e-167	0.612948	0.672	0.37	3.02273e-162	0	GHITM	27069
CHPT1	2.60961e-129	0.612633	0.569	0.312	1.09896e-124	0	CHPT1	56994
CRYAB	1.21224e-62	0.612448	0.649	0.469	5.105e-58	0	CRYAB	1410
TMEM208	2.46386e-117	0.612208	0.407	0.193	1.03758e-112	0	TMEM208	29100
MRPS24	6.79215e-157	0.612119	0.653	0.36	2.86031e-152	0	MRPS24	64951
STX8	8.97557e-85	0.610841	0.325	0.157	3.77979e-80	0	STX8	9482
SNX4	2.25887e-72	0.6108	0.262	0.122	9.51255e-68	0	SNX4	8723
DPP8	2.75214e-72	0.610428	0.276	0.132	1.15898e-67	0	DPP8	54878
PRKACA	1.94687e-72	0.60961	0.251	0.114	8.19868e-68	0	PRKACA	5566
TAOK3	2.75347e-128	0.609378	0.5	0.253	1.15954e-123	0	TAOK3	51347
DCTN3	1.75675e-178	0.608069	0.719	0.405	7.39801e-174	0	DCTN3	11258
MRNIP	1.69812e-148	0.607966	0.641	0.364	7.15113e-144	0	MRNIP	51149
ARHGEF40	1.86534e-95	0.607768	0.37	0.182	7.85531e-91	0	ARHGEF40	55701
MGST3	1.63405e-224	0.607673	0.916	0.667	6.88132e-220	0	MGST3	4259
MANBAL	1.13489e-66	0.607463	0.258	0.125	4.77926e-62	0	MANBAL	63905
PARK7	2.26022e-211	0.607229	0.85	0.542	9.51823e-207	0	PARK7	11315
GRB2	3.42271e-104	0.606031	0.39	0.19	1.44137e-99	0	GRB2	2885
KRTCAP2	1.30977e-184	0.60512	0.779	0.477	5.51572e-180	0	KRTCAP2	200185
MRPL33	6.92821e-135	0.60493	0.566	0.305	2.91761e-130	0	MRPL33	9553
NDUFB7	3.04776e-175	0.604613	0.737	0.437	1.28347e-170	0	NDUFB7	4713
TP53BP2	3.92433e-69	0.604005	0.268	0.13	1.65262e-64	0	TP53BP2	7159
CLTB	1.3603e-169	0.603779	0.574	0.282	5.72849e-165	0	CLTB	1212
TMX2	7.4116e-83	0.602908	0.304	0.142	3.12117e-78	0	TMX2	51075
URGCP-MRPS24	7.68169e-154	0.602875	0.649	0.358	3.23491e-149	0	URGCP-MRPS24	100534592
WASL	1.9504e-105	0.602258	0.484	0.262	8.21353e-101	0	WASL	8976
MPG	2.36562e-124	0.601929	0.535	0.285	9.96208e-120	0	MPG	4350
FAM114A1	8.11017e-93	0.601681	0.407	0.216	3.41536e-88	0	FAM114A1	92689
AP2S1	4.39346e-161	0.60123	0.636	0.349	1.85017e-156	0	AP2S1	1175
LIMD2	1.00776e-107	0.60072	0.476	0.251	4.24386e-103	0	LIMD2	80774
SNX8	2.87496e-72	0.600605	0.263	0.124	1.2107e-67	0	SNX8	29886
TARS	2.04857e-83	0.600416	0.283	0.129	8.62695e-79	0	TARS1	6897
EIF4G2	1.09182e-163	0.600103	0.731	0.438	4.59785e-159	0	EIF4G2	1982
NSMCE1	9.60518e-107	0.599927	0.411	0.204	4.04493e-102	0	NSMCE1	197370
GSN	1.16871e-221	0.599808	0.854	0.546	4.92169e-217	0	GSN	2934
SLC43A3	2.07402e-70	0.599454	0.273	0.133	8.73409e-66	0	SLC43A3	29015
PTP4A2	2.89327e-155	0.599396	0.661	0.374	1.21842e-150	0	PTP4A2	8073
MDH1	4.47615e-156	0.599272	0.621	0.337	1.88499e-151	0	MDH1	4190
CCT6A	1.79256e-151	0.599185	0.639	0.353	7.54883e-147	0	CCT6A	908
ABCD3	4.18119e-89	0.59913	0.292	0.13	1.76078e-84	0	ABCD3	5825
EIF6	1.88215e-135	0.5985	0.507	0.257	7.92611e-131	0	EIF6	3692
TCEA2	3.12817e-92	0.598203	0.357	0.174	1.31734e-87	0	TCEA2	6919
SH3GLB1	6.81358e-148	0.59722	0.655	0.369	2.86934e-143	0	SH3GLB1	51100
NDUFC2	6.48503e-199	0.596935	0.848	0.55	2.73098e-194	0	NDUFC2	4718
ISOC2	2.32563e-85	0.596856	0.304	0.143	9.7937e-81	0	ISOC2	79763
VPS25	3.96668e-75	0.59673	0.309	0.154	1.67045e-70	0	VPS25	84313
SCARB2	1.04084e-137	0.596699	0.662	0.389	4.38317e-133	0	SCARB2	950
POMP	7.51428e-160	0.596252	0.679	0.387	3.16441e-155	0	POMP	51371
HSPA4	2.21426e-109	0.595535	0.404	0.198	9.32468e-105	0	HSPA4	3308
SEC13	3.01453e-71	0.594603	0.27	0.129	1.26948e-66	0	SEC13	6396
PCBP1-AS1	4.42714e-178	0.593502	0.81	0.523	1.86436e-173	0	PCBP1-AS1	400960
CCT5	7.24091e-138	0.593425	0.56	0.304	3.04929e-133	0	CCT5	22948
SRGAP2C	1.14185e-89	0.592954	0.346	0.169	4.80855e-85	0	SRGAP2C	653464
DENND5A	3.15098e-88	0.592829	0.261	0.11	1.32694e-83	0	DENND5A	23258
BPHL	6.30171e-73	0.592577	0.28	0.135	2.65378e-68	0	BPHL	670
PRKD3	8.23112e-120	0.590823	0.621	0.376	3.46629e-115	0	PRKD3	23683
TMEM123	4.65571e-113	0.590556	0.558	0.318	1.96061e-108	0	TMEM123	114908
PMM1	9.10603e-99	0.59018	0.394	0.196	3.83473e-94	0	PMM1	5372
HAGHL	3.4421e-65	0.590149	0.255	0.124	1.44954e-60	0	HAGHL	84264
MED15	3.01874e-87	0.590142	0.3	0.137	1.27125e-82	0	MED15	51586
MRPS34	4.41941e-149	0.589706	0.557	0.289	1.8611e-144	0	MRPS34	65993
SERF2	7.57772e-209	0.589587	0.96	0.786	3.19113e-204	0	SERF2	10169
TOLLIP	1.51624e-105	0.589409	0.351	0.16	6.3852e-101	0	TOLLIP	54472
AMFR	1.14977e-96	0.589167	0.373	0.181	4.8419e-92	0	AMFR	267
DYNLRB1	4.76493e-165	0.588678	0.724	0.429	2.00661e-160	0	DYNLRB1	83658
PAFAH1B2	6.51302e-104	0.58859	0.431	0.222	2.74276e-99	0	PAFAH1B2	5049
SLU7	2.46886e-98	0.588589	0.414	0.213	1.03969e-93	0	SLU7	10569
MRPL55	1.8592e-80	0.587951	0.294	0.139	7.82945e-76	0	MRPL55	128308
DPYSL2	2.50753e-150	0.587725	0.808	0.54	1.05597e-145	0	DPYSL2	1808
ANP32A	3.02918e-144	0.587464	0.676	0.398	1.27565e-139	0	ANP32A	8125
DCPS	1.51914e-81	0.587094	0.265	0.118	6.39739e-77	0	DCPS	28960
ECHS1	1.55172e-132	0.586953	0.502	0.256	6.53461e-128	0	ECHS1	1892
G3BP2	2.25529e-108	0.586935	0.421	0.212	9.49746e-104	0	G3BP2	9908
RNF187	2.43534e-92	0.586603	0.343	0.163	1.02557e-87	0	RNF187	149603
NDUFB10	1.67967e-185	0.586474	0.793	0.482	7.07341e-181	0	NDUFB10	4716
NPC2	1.39276e-177	0.586332	0.906	0.635	5.86517e-173	0	NPC2	10577
PRKACB	3.50794e-64	0.586168	0.267	0.134	1.47727e-59	0	PRKACB	5567
RNF5	1.53674e-70	0.585728	0.278	0.136	6.47151e-66	0	RNF5	6048
NOP10	1.51014e-132	0.585448	0.565	0.307	6.3595e-128	0	NOP10	55505
MRPS23	5.50964e-106	0.584639	0.373	0.175	2.32022e-101	0	MRPS23	51649
EIF2S1	9.52645e-93	0.584606	0.337	0.161	4.01178e-88	0	EIF2S1	1965
ELOB	2.27989e-180	0.584486	0.809	0.513	9.60107e-176	0	ELOB	6923
COPS4	6.66958e-73	0.584443	0.272	0.13	2.80869e-68	0	COPS4	51138
CIITA	5.94674e-82	0.584389	0.28	0.128	2.50429e-77	0	CIITA	4261
CYFIP1	7.34001e-106	0.584216	0.432	0.22	3.09103e-101	0	CYFIP1	23191
PPP1R11	9.85991e-76	0.584064	0.304	0.15	4.15221e-71	0	PPP1R11	6992
MRPL12	8.41764e-88	0.584036	0.292	0.133	3.54484e-83	0	MRPL12	6182
TSN	3.41506e-100	0.583986	0.494	0.275	1.43815e-95	0	TSN	7247
AKIRIN2	3.52283e-91	0.583827	0.342	0.165	1.48353e-86	0	AKIRIN2	55122
HEXB	3.77353e-87	0.583542	0.372	0.19	1.58911e-82	0	HEXB	3074
PET100	5.95266e-119	0.582763	0.503	0.27	2.50678e-114	0	PET100	100131801
BUD31	3.26466e-145	0.582737	0.572	0.299	1.37481e-140	0	BUD31	8896
TGFBR1	1.41479e-78	0.582664	0.339	0.174	5.95795e-74	0	TGFBR1	7046
P2RX5-TAX1BP3	2.20757e-144	0.582614	0.622	0.343	9.2965e-140	0	P2RX5-TAX1BP3	100533970
PHKG1	1.19804e-105	0.581248	0.333	0.147	5.0452e-101	0	PHKG1	5260
MDH2	2.89242e-163	0.580763	0.692	0.389	1.21806e-158	0	MDH2	4191
ATP11A	1.6159e-64	0.580156	0.25	0.121	6.80489e-60	0	ATP11A	23250
VTI1B	1.97861e-101	0.579104	0.457	0.244	8.33233e-97	0	VTI1B	10490
NFE2L1	6.41194e-93	0.578742	0.366	0.179	2.7002e-88	0	NFE2L1	4779
SNX30	2.35945e-68	0.578688	0.266	0.129	9.9361e-64	0	SNX30	401548
ZNF32	3.48474e-68	0.578466	0.267	0.13	1.4675e-63	0	ZNF32	7580
TJP1	6.95737e-119	0.577794	0.621	0.366	2.92989e-114	0	TJP1	7082
RAB11B	8.77022e-94	0.577244	0.351	0.167	3.69332e-89	0	RAB11B	9230
MAZ	3.71421e-113	0.576766	0.437	0.217	1.56413e-108	0	MAZ	4150
MTLN	3.79199e-104	0.576629	0.359	0.167	1.59688e-99	0	MTLN	205251
PRICKLE3	1.50917e-116	0.576274	0.436	0.217	6.35541e-112	0	PRICKLE3	4007
IDH3B	2.85796e-91	0.576152	0.361	0.178	1.20354e-86	0	IDH3B	3420
ADIPOR2	7.12476e-83	0.575307	0.319	0.155	3.00038e-78	0	ADIPOR2	79602
ACTR10	1.79954e-120	0.575119	0.508	0.268	7.57822e-116	0	ACTR10	55860
DCTN2	6.69929e-138	0.57505	0.577	0.307	2.82121e-133	0	DCTN2	10540
EEA1	4.57763e-132	0.574978	0.693	0.418	1.92773e-127	0	EEA1	8411
FAM3C	8.0946e-105	0.574682	0.408	0.202	3.4088e-100	0	FAM3C	10447
CREB1	2.08565e-94	0.574664	0.382	0.192	8.7831e-90	0	CREB1	1385
DUSP4	1.01663e-74	0.573741	0.37	0.202	4.28121e-70	0	DUSP4	1846
ACTR3	1.2878e-146	0.573166	0.577	0.304	5.42316e-142	0	ACTR3	10096
VPS28	2.35814e-174	0.573133	0.746	0.437	9.93059e-170	0	VPS28	51160
RXYLT1	9.95069e-78	0.572913	0.349	0.182	4.19043e-73	0	RXYLT1	10329
HSD17B10	1.46296e-126	0.572882	0.461	0.227	6.1608e-122	0	HSD17B10	3028
LAMC1	6.77606e-72	0.572437	0.253	0.117	2.85353e-67	0	LAMC1	3915
MRPL24	1.32892e-95	0.572351	0.366	0.179	5.59634e-91	0	MRPL24	79590
GRPEL1	1.06496e-74	0.572167	0.278	0.131	4.48476e-70	0	GRPEL1	80273
NPRL3	2.26553e-121	0.57214	0.539	0.293	9.54059e-117	0	NPRL3	8131
RAN	1.5664e-175	0.572123	0.844	0.56	6.59644e-171	0	RAN	5901
NDUFV1	6.47e-119	0.571645	0.49	0.253	2.72464e-114	0	NDUFV1	4723
POP7	2.6191e-76	0.571491	0.262	0.12	1.10296e-71	0	POP7	10248
KRAS	8.41791e-99	0.570743	0.433	0.227	3.54495e-94	0	KRAS	3845
COPS7A	4.34259e-75	0.570687	0.309	0.154	1.82875e-70	0	COPS7A	50813
TMEM203	4.33813e-70	0.570392	0.258	0.12	1.82687e-65	0	TMEM203	94107
BNIP2	1.16039e-104	0.569459	0.46	0.243	4.88664e-100	0	BNIP2	663
PAFAH1B3	1.27729e-83	0.568643	0.38	0.201	5.37892e-79	0	PAFAH1B3	5050
SERPINB6	4.62954e-127	0.568614	0.584	0.321	1.94959e-122	0	SERPINB6	5269
FTL	7.61992e-254	0.568588	0.997	0.919	3.2089e-249	0	FTL	2512
TXNDC12	1.83952e-97	0.568187	0.368	0.178	7.74657e-93	0	TXNDC12	51060
JAGN1	1.82437e-90	0.567812	0.362	0.179	7.6828e-86	0	JAGN1	84522
DST	1.69164e-218	0.567792	0.889	0.593	7.12383e-214	0	DST	667
ADSS	3.22401e-104	0.567511	0.478	0.259	1.3577e-99	0	ADSS2	159
PSMA5	6.81748e-129	0.567345	0.543	0.289	2.87098e-124	0	PSMA5	5686
NCK2	9.81829e-92	0.567181	0.31	0.141	4.13468e-87	0	NCK2	8440
GNPTG	1.29911e-66	0.56711	0.307	0.16	5.47081e-62	0	GNPTG	84572
TXNDC17	1.95088e-136	0.566081	0.565	0.301	8.21553e-132	0	TXNDC17	84817
POLR2G	4.18396e-107	0.566038	0.48	0.257	1.76195e-102	0	POLR2G	5436
ZFP91-CNTF	1.18281e-96	0.56592	0.381	0.19	4.98105e-92	0	ZFP91-CNTF	386607
XRCC5	3.95903e-166	0.565754	0.805	0.514	1.66723e-161	0	XRCC5	7520
IAH1	9.31503e-147	0.565704	0.598	0.317	3.92275e-142	0	IAH1	285148
MRPL36	1.37843e-107	0.565107	0.329	0.142	5.80485e-103	0	MRPL36	64979
NUBP2	4.3536e-90	0.564938	0.33	0.156	1.83339e-85	0	NUBP2	10101
PXDC1	1.36513e-84	0.564548	0.302	0.141	5.74885e-80	0	PXDC1	221749
TMEM165	1.83821e-130	0.564536	0.497	0.249	7.74107e-126	0	TMEM165	55858
SEPT11	1.11683e-93	0.564209	0.459	0.253	4.70319e-89	0	SEPTIN11	55752
PSMB5	1.9375e-131	0.564171	0.603	0.337	8.15919e-127	0	PSMB5	5693
MAEA	6.29757e-73	0.564044	0.254	0.117	2.65203e-68	0	MAEA	10296
FRG1	1.92166e-97	0.563355	0.403	0.205	8.09248e-93	0	FRG1	2483
AHR	2.2421e-157	0.563183	0.685	0.381	9.44193e-153	0	AHR	196
HNRNPAB	2.73739e-154	0.563062	0.624	0.335	1.15277e-149	0	HNRNPAB	3182
CMTM7	8.64042e-71	0.561671	0.317	0.164	3.63865e-66	0	CMTM7	112616
NDUFS1	2.02716e-101	0.561575	0.426	0.218	8.53679e-97	0	NDUFS1	4719
MPV17	3.12231e-79	0.56155	0.348	0.179	1.31487e-74	0	MPV17	4358
PHLDA2	3.25851e-58	0.56146	0.264	0.138	1.37222e-53	0	PHLDA2	7262
SDHAF3	2.75058e-92	0.560935	0.412	0.216	1.15832e-87	0	SDHAF3	57001
SYAP1	1.15921e-106	0.560827	0.478	0.257	4.88166e-102	0	SYAP1	94056
PDZD8	1.51109e-77	0.560585	0.289	0.137	6.36352e-73	0	PDZD8	118987
KTN1	3.43186e-169	0.560501	0.833	0.549	1.44522e-164	0	KTN1	3895
AKR7A2	4.26639e-119	0.560287	0.479	0.245	1.79666e-114	0	AKR7A2	8574
SAR1B	3.58315e-93	0.560214	0.344	0.163	1.50894e-88	0	SAR1B	51128
DYNC1LI2	4.20697e-143	0.560166	0.651	0.373	1.77164e-138	0	DYNC1LI2	1783
SMARCD1	1.05486e-72	0.560154	0.298	0.149	4.44221e-68	0	SMARCD1	6602
A1BG	1.30274e-90	0.560021	0.413	0.218	5.48611e-86	0	A1BG	1
VAT1	2.39755e-142	0.559966	0.706	0.423	1.00966e-137	0	VAT1	10493
CYB5R1	5.94191e-100	0.559768	0.393	0.195	2.50226e-95	0	CYB5R1	51706
PRELID3B	2.59675e-84	0.559504	0.288	0.132	1.09355e-79	0	PRELID3B	51012
UFD1	2.94327e-111	0.559202	0.394	0.188	1.23947e-106	0	UFD1	7353
ARPC4	9.75307e-115	0.557703	0.509	0.275	4.10721e-110	0	ARPC4	10093
BAG3	7.05609e-77	0.557413	0.294	0.141	2.97146e-72	0	BAG3	9531
NDUFB8	6.62533e-178	0.557017	0.813	0.523	2.79006e-173	0	NDUFB8	4714
CLIC1	6.67011e-174	0.556996	0.818	0.53	2.80892e-169	0	CLIC1	1192
MRPL44	1.53344e-88	0.556932	0.377	0.191	6.45764e-84	0	MRPL44	65080
ATXN2	4.81275e-93	0.556743	0.396	0.203	2.02674e-88	0	ATXN2	6311
ARL8B	2.09668e-83	0.556663	0.381	0.199	8.82953e-79	0	ARL8B	55207
CDC42	5.46548e-182	0.556084	0.906	0.676	2.30162e-177	0	CDC42	998
MRPS16	3.19283e-112	0.555727	0.441	0.22	1.34456e-107	0	MRPS16	51021
LYST	1.26529e-151	0.555695	0.77	0.484	5.32837e-147	0	LYST	1130
TLN1	1.34452e-128	0.555514	0.68	0.412	5.66204e-124	0	TLN1	7094
MTX1	7.29124e-71	0.555493	0.271	0.131	3.07049e-66	0	MTX1	4580
SURF4	3.54691e-88	0.554801	0.307	0.142	1.49368e-83	0	SURF4	6836
UROS	5.42962e-82	0.554723	0.328	0.163	2.28652e-77	0	UROS	7390
M6PR	4.01195e-127	0.554399	0.572	0.314	1.68951e-122	0	M6PR	4074
SELENOM	5.26017e-69	0.554313	0.429	0.259	2.21516e-64	0	SELENOM	140606
MRPL38	1.43143e-90	0.55378	0.361	0.18	6.02805e-86	0	MRPL38	64978
SLC44A1	6.57951e-106	0.553612	0.491	0.265	2.77076e-101	0	SLC44A1	23446
TFG	4.81421e-105	0.553115	0.439	0.226	2.02736e-100	0	TFG	10342
PRDX2	2.16307e-154	0.552986	0.7	0.403	9.10911e-150	0	PRDX2	7001
SSSCA1	4.21285e-123	0.552708	0.504	0.26	1.77412e-118	0	ZNRD2	10534
PFN1	2.8592e-172	0.552217	0.868	0.591	1.20406e-167	0	PFN1	5216
BABAM1	1.00588e-86	0.551887	0.342	0.168	4.23596e-82	0	BABAM1	29086
MMACHC	3.35932e-184	0.551689	0.901	0.683	1.41468e-179	0	MMACHC	25974
DHRS1	5.4598e-60	0.551488	0.258	0.13	2.29923e-55	0	DHRS1	115817
KHDRBS3	1.0391e-62	0.550571	0.255	0.125	4.37586e-58	0	KHDRBS3	10656
ARL6IP5	1.28585e-147	0.549649	0.821	0.556	5.41495e-143	0	ARL6IP5	10550
SHISA5	1.26034e-88	0.549037	0.367	0.185	5.30753e-84	0	SHISA5	51246
UBE2Q2	3.11438e-89	0.548898	0.325	0.154	1.31153e-84	0	UBE2Q2	92912
SLC19A2	7.63278e-82	0.54855	0.31	0.15	3.21432e-77	0	SLC19A2	10560
ZNF593	5.23596e-81	0.548079	0.329	0.164	2.20497e-76	0	ZNF593	51042
KLHL28	2.60209e-73	0.547423	0.305	0.154	1.09579e-68	0	KLHL28	54813
PSMF1	1.58692e-93	0.547414	0.396	0.202	6.68285e-89	0	PSMF1	9491
STX10	9.74806e-83	0.547159	0.336	0.167	4.1051e-78	0	STX10	8677
HOMER3	1.66718e-72	0.547112	0.306	0.155	7.02083e-68	0	HOMER3	9454
TMEM14C	7.21074e-170	0.546534	0.806	0.5	3.03659e-165	0	TMEM14C	51522
AP3D1	9.13225e-71	0.545833	0.323	0.168	3.84577e-66	0	AP3D1	8943
HSD17B12	1.48791e-95	0.545367	0.425	0.222	6.26587e-91	0	HSD17B12	51144
HDGF	1.25487e-109	0.54508	0.416	0.206	5.28452e-105	0	HDGF	3068
DNAJB12	5.17379e-61	0.54445	0.257	0.128	2.17879e-56	0	DNAJB12	54788
IMP4	5.53877e-91	0.544211	0.322	0.151	2.33249e-86	0	IMP4	92856
DBNL	9.48971e-84	0.543773	0.349	0.176	3.99631e-79	0	DBNL	28988
TM9SF2	2.23561e-98	0.543587	0.482	0.262	9.41458e-94	0	TM9SF2	9375
PSMA6	3.20821e-147	0.543236	0.613	0.338	1.35104e-142	0	PSMA6	5687
LIX1L	1.13975e-74	0.542732	0.329	0.169	4.79972e-70	0	LIX1L	128077
SNRPG	7.5425e-119	0.542477	0.529	0.285	3.1763e-114	0	SNRPG	6637
GNG11	1.38313e-59	0.541911	0.449	0.293	5.82464e-55	0	GNG11	2791
OAZ1	5.39839e-197	0.541818	0.887	0.608	2.27337e-192	0	OAZ1	4946
SLC15A4	6.78137e-76	0.541504	0.299	0.146	2.85577e-71	0	SLC15A4	121260
COPRS	2.81096e-124	0.541464	0.605	0.341	1.18375e-119	0	COPRS	55352
MTCH1	1.29095e-126	0.541038	0.587	0.324	5.43646e-122	0	MTCH1	23787
NQO2	2.5713e-81	0.540863	0.314	0.153	1.08283e-76	0	NQO2	4835
NDUFA11	3.71555e-148	0.540427	0.772	0.491	1.56469e-143	0	NDUFA11	126328
MEA1	9.16919e-87	0.539875	0.373	0.19	3.86133e-82	0	MEA1	4201
DDIT3	2.69164e-92	0.539742	0.413	0.217	1.13351e-87	0	DDIT3	1649
AK3	1.83175e-86	0.539585	0.399	0.21	7.71385e-82	0	AK3	50808
ATP6AP2	1.7893e-145	0.539518	0.742	0.459	7.53509e-141	0	ATP6AP2	10159
PLSCR1	7.88645e-78	0.539497	0.353	0.185	3.32114e-73	0	PLSCR1	5359
SUMF2	1.51559e-114	0.538641	0.459	0.233	6.38246e-110	0	SUMF2	25870
GOPC	1.58697e-92	0.538634	0.413	0.216	6.68303e-88	0	GOPC	57120
RPN1	9.39373e-91	0.53823	0.39	0.198	3.95589e-86	0	RPN1	6184
RDH11	1.76258e-96	0.538197	0.43	0.228	7.4226e-92	0	RDH11	51109
BAIAP3	3.55414e-83	0.537929	0.304	0.144	1.49672e-78	0	BAIAP3	8938
GNS	5.32585e-70	0.537852	0.269	0.13	2.24282e-65	0	GNS	2799
ACBD3	8.66726e-103	0.537644	0.46	0.245	3.64996e-98	0	ACBD3	64746
SPPL3	6.64016e-81	0.537513	0.354	0.182	2.7963e-76	0	SPPL3	121665
PSME2	7.0631e-141	0.536051	0.541	0.28	2.97441e-136	0	PSME2	5721
PACSIN2	3.22412e-99	0.535878	0.406	0.205	1.35774e-94	0	PACSIN2	11252
CBX4	3.0016e-70	0.535568	0.323	0.169	1.26403e-65	0	CBX4	8535
VBP1	2.7985e-76	0.53522	0.306	0.152	1.1785e-71	0	VBP1	7411
APH1A	3.1651e-108	0.53506	0.531	0.297	1.33289e-103	0	APH1A	51107
TLNRD1	1.17046e-62	0.534983	0.288	0.149	4.92903e-58	0	TLNRD1	59274
ARMCX1	3.68404e-89	0.53496	0.435	0.235	1.55142e-84	0	ARMCX1	51309
PHLPP1	2.36422e-95	0.534904	0.477	0.261	9.95622e-91	0	PHLPP1	23239
ENPP2	1.56633e-130	0.534488	0.73	0.461	6.59614e-126	0	ENPP2	5168
PSMG3	1.7788e-72	0.534237	0.259	0.12	7.49088e-68	0	PSMG3	84262
SPCS3	6.99092e-113	0.534014	0.51	0.271	2.94402e-108	0	SPCS3	60559
TOPORS	1.26292e-78	0.533643	0.356	0.185	5.31842e-74	0	TOPORS	10210
GABBR1	4.00689e-63	0.53359	0.299	0.161	1.68738e-58	0	GABBR1	2550
AKR1A1	3.89211e-98	0.533388	0.369	0.18	1.63904e-93	0	AKR1A1	10327
ARMCX6	1.15128e-82	0.53329	0.277	0.126	4.84828e-78	0	ARMCX6	54470
SZRD1	2.90627e-64	0.532891	0.286	0.145	1.22389e-59	0	SZRD1	26099
PHLDA1	2.20021e-137	0.5326	0.915	0.667	9.26554e-133	0	PHLDA1	22822
PPDPF	2.9027e-150	0.532182	0.821	0.554	1.22238e-145	0	PPDPF	79144
ATP5MF	3.58133e-134	0.53199	0.663	0.393	1.50817e-129	0	ATP5MF	9551
LPP	4.07273e-116	0.531874	0.621	0.367	1.71511e-111	0	LPP	4026
TMEM167A	4.12768e-92	0.531658	0.412	0.215	1.73825e-87	0	TMEM167A	153339
AP2A1	3.82653e-74	0.531355	0.284	0.136	1.61143e-69	0	AP2A1	160
TMED2	2.96121e-128	0.53124	0.568	0.309	1.24702e-123	0	TMED2	10959
NCBP2-AS2	1.29268e-103	0.531226	0.407	0.202	5.44375e-99	0	NCBP2AS2	152217
HSPA5	1.01469e-127	0.531167	0.672	0.412	4.27304e-123	0	HSPA5	3309
PPM1G	5.73564e-121	0.531164	0.489	0.251	2.41539e-116	0	PPM1G	5496
REEP5	2.74927e-144	0.53047	0.657	0.376	1.15777e-139	0	REEP5	7905
ATP5PB	3.84825e-139	0.53018	0.67	0.391	1.62057e-134	0	ATP5PB	515
VPS53	1.47892e-65	0.529789	0.254	0.123	6.22803e-61	0	VPS53	55275
FAM177A1	4.06201e-133	0.529514	0.621	0.349	1.71059e-128	0	FAM177A1	283635
PIH1D1	7.16985e-73	0.52924	0.274	0.13	3.01937e-68	0	PIH1D1	55011
DRAP1	5.4722e-155	0.528785	0.673	0.384	2.30445e-150	0	DRAP1	10589
ARL6IP4	1.25537e-164	0.52868	0.829	0.525	5.28663e-160	0	ARL6IP4	51329
LYPLA1	5.75396e-92	0.527318	0.37	0.183	2.42311e-87	0	LYPLA1	10434
HPS1	2.21194e-87	0.527154	0.375	0.191	9.31491e-83	0	HPS1	3257
CTSL	5.87035e-99	0.526901	0.563	0.337	2.47212e-94	0	CTSL	1514
OAT	7.42293e-109	0.526834	0.518	0.285	3.12594e-104	0	OAT	4942
DGCR6L	3.35225e-85	0.526833	0.356	0.179	1.4117e-80	0	DGCR6L	85359
RBBP7	8.59974e-107	0.526663	0.522	0.29	3.62152e-102	0	RBBP7	5931
APOD	4.68266e-187	0.52569	0.832	0.592	1.97196e-182	0	APOD	347
CD63	2.87849e-235	0.525576	0.99	0.895	1.21219e-230	0	CD63	967
DNAJB11	6.43626e-96	0.525563	0.377	0.185	2.71044e-91	0	DNAJB11	51726
FXYD3	3.37335e-79	0.525208	0.606	0.411	1.42059e-74	0	FXYD3	5349
FMC1	4.69662e-96	0.525199	0.454	0.245	1.97784e-91	0	FMC1	154791
RAD23B	4.90433e-108	0.525198	0.457	0.234	2.06531e-103	0	RAD23B	5887
MSN	1.38669e-120	0.52497	0.636	0.376	5.83962e-116	0	MSN	4478
MTHFS	1.34811e-70	0.524786	0.334	0.176	5.67717e-66	0	MTHFS	10588
CENPX	4.48314e-98	0.524494	0.455	0.242	1.88794e-93	0	CENPX	201254
SECISBP2L	1.05566e-76	0.524423	0.464	0.274	4.4456e-72	0	SECISBP2L	9728
C8orf82	3.3935e-66	0.524234	0.28	0.14	1.42907e-61	0	C8orf82	414919
HEBP2	1.63491e-137	0.524203	0.533	0.272	6.88494e-133	0	HEBP2	23593
PSMB4	1.09058e-144	0.524096	0.799	0.528	4.59266e-140	0	PSMB4	5692
ATP5MC3	5.3134e-174	0.52378	0.844	0.575	2.23758e-169	0	ATP5MC3	518
METTL23	2.50116e-59	0.523721	0.267	0.137	1.05329e-54	0	METTL23	124512
RTN4	4.17119e-153	0.523652	0.794	0.515	1.75657e-148	0	RTN4	57142
PHC1	9.67859e-109	0.523521	0.491	0.265	4.07585e-104	0	PHC1	1911
CUEDC2	3.13133e-89	0.522997	0.415	0.219	1.31867e-84	0	CUEDC2	79004
LMNA	3.1384e-175	0.522943	0.963	0.802	1.32164e-170	0	LMNA	4000
TIMM17A	4.02938e-72	0.522685	0.263	0.123	1.69685e-67	0	TIMM17A	10440
TSNAX	7.76101e-99	0.522308	0.452	0.24	3.26832e-94	0	TSNAX	7257
NOP16	8.28475e-73	0.522247	0.3	0.149	3.48887e-68	0	NOP16	51491
SNRNP40	4.05218e-72	0.521831	0.253	0.116	1.70645e-67	0	SNRNP40	9410
HMGA1	2.67601e-97	0.52156	0.418	0.217	1.12692e-92	0	HMGA1	3159
MRPL3	2.38633e-88	0.52123	0.408	0.216	1.00493e-83	0	MRPL3	11222
ARPP19	3.8854e-111	0.521023	0.599	0.348	1.63622e-106	0	ARPP19	10776
IGF2R	1.62646e-85	0.520454	0.409	0.218	6.84934e-81	0	IGF2R	3482
BMI1	1.17479e-73	0.52034	0.376	0.206	4.94728e-69	0	BMI1	648
ITGB1BP1	8.45261e-127	0.520245	0.619	0.352	3.55956e-122	0	ITGB1BP1	9270
XBP1	4.26054e-67	0.519967	0.254	0.12	1.7942e-62	0	XBP1	7494
DNM2	2.62361e-93	0.519676	0.351	0.17	1.10485e-88	0	DNM2	1785
MYO5A	9.907e-136	0.519333	0.893	0.662	4.17203e-131	0	MYO5A	4644
YWHAE	1.87869e-153	0.518566	0.909	0.688	7.91154e-149	0	YWHAE	7531
PEF1	4.60522e-69	0.518229	0.267	0.128	1.93935e-64	0	PEF1	553115
ZFPM1	1.8245e-69	0.518172	0.255	0.12	7.68334e-65	0	ZFPM1	161882
NAPG	4.22094e-88	0.518064	0.295	0.134	1.77752e-83	0	NAPG	8774
KXD1	1.15099e-76	0.518002	0.322	0.161	4.84704e-72	0	KXD1	79036
TSC22D2	1.19267e-87	0.517482	0.343	0.168	5.02259e-83	0	TSC22D2	9819
GPSM3	6.57728e-66	0.517468	0.27	0.133	2.76982e-61	0	GPSM3	63940
MKRN2	2.36481e-68	0.517296	0.31	0.16	9.9587e-64	0	MKRN2	23609
THRAP3	2.72541e-140	0.517225	0.733	0.456	1.14773e-135	0	THRAP3	9967
ABHD17A	2.7895e-103	0.516284	0.501	0.273	1.17471e-98	0	ABHD17A	81926
MT1E	1.11039e-89	0.516266	0.623	0.393	4.67606e-85	0	MT1E	4493
MMP17	4.42155e-74	0.51612	0.358	0.191	1.862e-69	0	MMP17	4326
PQLC3	2.42091e-65	0.516	0.301	0.155	1.01949e-60	0	SLC66A3	130814
HNRNPR	4.80329e-146	0.515461	0.732	0.449	2.02276e-141	0	HNRNPR	10236
CISD3	9.26054e-102	0.515241	0.413	0.208	3.8998e-97	0	CISD3	284106
TUFM	3.36142e-131	0.514974	0.618	0.348	1.41556e-126	0	TUFM	7284
VPS4A	3.33269e-97	0.514317	0.391	0.195	1.40346e-92	0	VPS4A	27183
MRPS28	4.06404e-90	0.514033	0.351	0.173	1.71145e-85	0	MRPS28	28957
CCNY	3.67575e-78	0.513685	0.297	0.142	1.54793e-73	0	CCNY	219771
HAX1	3.66621e-104	0.513254	0.489	0.266	1.54392e-99	0	HAX1	10456
UBTF	3.05649e-92	0.512927	0.4	0.206	1.28715e-87	0	UBTF	7343
ZFR	3.69304e-86	0.51288	0.415	0.224	1.55521e-81	0	ZFR	51663
EIF4A3	5.40024e-122	0.512096	0.457	0.224	2.27415e-117	0	EIF4A3	9775
MRPS15	4.30141e-105	0.512012	0.428	0.215	1.81141e-100	0	MRPS15	64960
EMC2	1.76696e-99	0.511767	0.404	0.203	7.44101e-95	0	EMC2	9694
FKBP3	2.35618e-80	0.511709	0.354	0.183	9.92235e-76	0	FKBP3	2287
TGOLN2	8.05932e-129	0.51155	0.728	0.455	3.39394e-124	0	TGOLN2	10618
ARHGAP1	7.89155e-67	0.511407	0.269	0.132	3.32329e-62	0	ARHGAP1	392
USP11	6.89987e-62	0.511403	0.255	0.125	2.90567e-57	0	USP11	8237
RCAN3	5.6447e-98	0.511303	0.463	0.248	2.3771e-93	0	RCAN3	11123
ZNF511	7.85267e-72	0.510728	0.275	0.131	3.30692e-67	0	ZNF511	118472
NME4	4.66736e-92	0.510471	0.488	0.276	1.96552e-87	0	NME4	4833
GSPT1	6.54307e-99	0.510443	0.446	0.235	2.75542e-94	0	GSPT1	2935
FAF2	1.92839e-57	0.509809	0.262	0.134	8.12085e-53	0	FAF2	23197
PRDX5	1.46442e-150	0.509042	0.786	0.493	6.16696e-146	0	PRDX5	25824
NME3	4.17369e-108	0.508906	0.545	0.306	1.75763e-103	0	NME3	4832
TGS1	6.58625e-67	0.508774	0.313	0.164	2.7736e-62	0	TGS1	96764
COMMD4	1.24667e-95	0.508765	0.431	0.226	5.24998e-91	0	COMMD4	54939
CNIH4	3.2977e-102	0.508474	0.405	0.203	1.38873e-97	0	CNIH4	29097
PPM1B	5.23523e-71	0.507843	0.278	0.134	2.20466e-66	0	PPM1B	5495
FOXD3-AS1	2.08789e-69	0.507583	0.316	0.163	8.79254e-65	0	FOXD3-AS1	100996301
TMED7	7.67418e-85	0.507512	0.389	0.203	3.23175e-80	0	TMED7	51014
YWHAG	3.76875e-78	0.507498	0.409	0.226	1.5871e-73	0	YWHAG	7532
PDLIM2	7.0531e-90	0.507278	0.3	0.136	2.9702e-85	0	PDLIM2	64236
GRINA	9.51139e-78	0.506951	0.357	0.185	4.00544e-73	0	GRINA	2907
CCDC124	5.08345e-87	0.506642	0.378	0.192	2.14074e-82	0	CCDC124	115098
ROMO1	4.24991e-96	0.506494	0.492	0.276	1.78972e-91	0	ROMO1	140823
RPAIN	4.83024e-135	0.506128	0.689	0.409	2.03411e-130	0	RPAIN	84268
ANXA7	6.52801e-111	0.50609	0.448	0.225	2.74908e-106	0	ANXA7	310
BAZ1B	1.96792e-85	0.50602	0.369	0.189	8.2873e-81	0	BAZ1B	9031
WDR82	9.86891e-73	0.50561	0.322	0.166	4.156e-68	0	WDR82	80335
PRDX1	3.64996e-182	0.50542	0.944	0.728	1.53707e-177	0	PRDX1	5052
TMED4	1.58278e-118	0.505341	0.524	0.277	6.66539e-114	0	TMED4	222068
FAM32A	2.08281e-75	0.505209	0.321	0.162	8.77114e-71	0	FAM32A	26017
TCEAL9	4.52399e-118	0.504882	0.526	0.28	1.90514e-113	0	TCEAL9	51186
OSER1	6.47362e-78	0.504757	0.315	0.155	2.72617e-73	0	OSER1	51526
OTUD7B	6.11803e-56	0.504743	0.27	0.142	2.57643e-51	0	OTUD7B	56957
KLF13	1.76666e-94	0.504718	0.416	0.217	7.43976e-90	0	KLF13	51621
CTCF	6.37296e-80	0.504627	0.349	0.179	2.68378e-75	0	CTCF	10664
MOB4	2.95207e-76	0.504398	0.333	0.169	1.24317e-71	0	MOB4	25843
ATP1A1	2.67717e-116	0.503836	0.813	0.568	1.12741e-111	0	ATP1A1	476
TMEM97	4.3962e-81	0.50382	0.366	0.19	1.85133e-76	0	TMEM97	27346
DYNLL1	2.3556e-149	0.503433	0.89	0.664	9.91992e-145	0	DYNLL1	8655
TERF2IP	2.50954e-121	0.503332	0.629	0.371	1.05682e-116	0	TERF2IP	54386
CHD4	3.04852e-109	0.502728	0.629	0.383	1.28379e-104	0	CHD4	1108
BRD3	1.16601e-57	0.502724	0.265	0.138	4.91032e-53	0	BRD3	8019
EZR	6.10084e-99	0.502722	0.503	0.284	2.56919e-94	0	EZR	7430
NUDT2	1.20249e-76	0.502687	0.335	0.17	5.06392e-72	0	NUDT2	318
MIER1	8.39484e-100	0.502443	0.393	0.193	3.53524e-95	0	MIER1	57708
GABARAP	4.21664e-167	0.502297	0.935	0.699	1.77571e-162	0	GABARAP	11337
C3orf70	3.14979e-53	0.5019	0.291	0.162	1.32644e-48	0	C3orf70	285382
TMEM230	2.67506e-119	0.501216	0.633	0.37	1.12652e-114	0	TMEM230	29058
SORT1	5.69258e-93	0.500931	0.514	0.294	2.39726e-88	0	SORT1	6272
GNL1	3.28644e-63	0.500386	0.263	0.131	1.38399e-58	0	GNL1	2794
FRMD6	5.35544e-63	0.50005	0.392	0.233	2.25528e-58	0	FRMD6	122786
NEO1	9.64934e-80	0.499939	0.377	0.2	4.06353e-75	0	NEO1	4756
C5orf24	1.81508e-101	0.499608	0.546	0.317	7.64368e-97	0	C5orf24	134553
HSP90B1	1.44461e-119	0.499414	0.754	0.496	6.08354e-115	0	HSP90B1	7184
IRF2BPL	6.86093e-86	0.498826	0.332	0.16	2.88927e-81	0	IRF2BPL	64207
SMARCB1	4.67412e-91	0.498581	0.43	0.231	1.96837e-86	0	SMARCB1	6598
SLK	2.31015e-112	0.498112	0.505	0.268	9.72852e-108	0	SLK	9748
CDK4	1.75481e-105	0.497937	0.563	0.322	7.38985e-101	0	CDK4	1019
PAXX	1.81804e-66	0.497846	0.27	0.133	7.65611e-62	0	PAXX	286257
MTND1P23	3.47886e-34	0.497343	0.612	0.467	1.46502e-29	0	MTND1P23	100887749
MED21	1.08047e-64	0.497073	0.31	0.163	4.55008e-60	0	MED21	9412
DAAM1	6.8163e-91	0.49684	0.389	0.198	2.87048e-86	0	DAAM1	23002
ECI2	2.75916e-70	0.496709	0.306	0.155	1.16194e-65	0	ECI2	10455
TMEM248	2.2755e-98	0.496702	0.445	0.235	9.58257e-94	0	TMEM248	55069
SORBS3	7.14489e-70	0.495217	0.357	0.194	3.00886e-65	0	SORBS3	10174
ITFG1	5.04767e-65	0.495109	0.299	0.155	2.12567e-60	0	ITFG1	81533
RASGEF1B	5.42987e-87	0.49468	0.458	0.258	2.28663e-82	0	RASGEF1B	153020
JAM3	2.30381e-60	0.494535	0.273	0.14	9.7018e-56	0	JAM3	83700
PAPSS1	4.27099e-88	0.494471	0.405	0.215	1.7986e-83	0	PAPSS1	9061
COX14	5.56094e-101	0.494329	0.469	0.255	2.34182e-96	0	COX14	84987
PYGB	2.92218e-65	0.494073	0.274	0.136	1.23059e-60	0	PYGB	5834
EXOSC6	1.26785e-95	0.493491	0.371	0.181	5.33917e-91	0	EXOSC6	118460
GABARAPL2	1.37038e-143	0.493122	0.755	0.461	5.77097e-139	0	GABARAPL2	11345
NDUFB6	1.00957e-97	0.492974	0.484	0.267	4.2515e-93	0	NDUFB6	4712
GLT8D1	3.85187e-77	0.492924	0.334	0.17	1.6221e-72	0	GLT8D1	55830
DDX24	8.49916e-137	0.492898	0.718	0.43	3.57917e-132	0	DDX24	57062
PAFAH1B1	2.86026e-107	0.49254	0.569	0.324	1.20451e-102	0	PAFAH1B1	5048
EFNA1	2.09209e-41	0.49237	0.265	0.155	8.8102e-37	0	EFNA1	1942
TMEM219	1.71043e-124	0.491735	0.661	0.393	7.20298e-120	0	TMEM219	124446
EXOC5	1.93231e-63	0.491562	0.314	0.168	8.13735e-59	0	EXOC5	10640
C15orf40	6.06078e-78	0.491551	0.338	0.172	2.55231e-73	0	C15orf40	123207
SNAP29	7.54832e-64	0.49127	0.292	0.151	3.17875e-59	0	SNAP29	9342
PNPT1	1.58527e-55	0.49094	0.284	0.154	6.67588e-51	0	PNPT1	87178
RMND5B	1.83003e-103	0.490844	0.568	0.329	7.70662e-99	0	RMND5B	64777
PHC2	1.33092e-84	0.490409	0.381	0.198	5.60477e-80	0	PHC2	1912
CPEB4	5.00238e-98	0.489576	0.573	0.344	2.1066e-93	0	CPEB4	80315
ADK	1.52491e-69	0.489308	0.282	0.138	6.4217e-65	0	ADK	132
C6orf89	5.81426e-66	0.488992	0.285	0.144	2.4485e-61	0	C6orf89	221477
MRPS22	1.73793e-78	0.488167	0.293	0.139	7.31877e-74	0	MRPS22	56945
CANX	6.29516e-121	0.487917	0.789	0.531	2.65102e-116	0	CANX	821
MTCO2P12	1.1982e-55	0.487899	0.27	0.144	5.04586e-51	0	MTCO2P12	107075310
QKI	5.40714e-135	0.487631	0.788	0.507	2.27705e-130	0	QKI	9444
SIRPA	5.40787e-67	0.48747	0.301	0.155	2.27736e-62	0	SIRPA	140885
UBL5	1.95087e-137	0.486248	0.752	0.472	8.2155e-133	0	UBL5	59286
COMMD1	1.30311e-98	0.484852	0.446	0.234	5.48767e-94	0	COMMD1	150684
DECR1	3.36432e-121	0.484695	0.468	0.238	1.41678e-116	0	DECR1	1666
MIR3142HG	3.32507e-54	0.48463	0.261	0.138	1.40026e-49	0	MIR3142HG	107075116
SMC6	6.06295e-85	0.484518	0.439	0.243	2.55323e-80	0	SMC6	79677
LARP1	4.41423e-107	0.48451	0.533	0.297	1.85892e-102	0	LARP1	23367
PTOV1	3.3244e-57	0.483986	0.281	0.148	1.39997e-52	0	PTOV1	53635
LAMTOR4	8.61128e-142	0.483917	0.76	0.475	3.62638e-137	0	LAMTOR4	389541
PSMA4	8.31553e-121	0.483719	0.56	0.308	3.50184e-116	0	PSMA4	5685
DGUOK	1.82705e-108	0.483474	0.576	0.331	7.69408e-104	0	DGUOK	1716
WDR45B	1.03457e-80	0.482796	0.322	0.158	4.35679e-76	0	WDR45B	56270
ACAA2	1.36516e-59	0.482736	0.279	0.146	5.74898e-55	0	ACAA2	10449
SMIM10L1	1.82423e-60	0.482572	0.313	0.17	7.6822e-56	0	SMIM10L1	100129361
SARNP	3.59985e-84	0.482398	0.403	0.214	1.51597e-79	0	SARNP	84324
HADHB	1.37643e-116	0.482251	0.57	0.314	5.79641e-112	0	HADHB	3032
SNRPB	1.28377e-132	0.482118	0.681	0.406	5.40623e-128	0	SNRPB	6628
NDUFB9	1.00362e-119	0.481815	0.668	0.405	4.22645e-115	0	NDUFB9	4715
MAGEF1	1.0902e-74	0.481506	0.32	0.161	4.59103e-70	0	MAGEF1	64110
COQ4	2.70269e-62	0.481273	0.266	0.133	1.13816e-57	0	COQ4	51117
NDUFB11	5.8564e-130	0.481028	0.719	0.44	2.46625e-125	0	NDUFB11	54539
PNKP	6.60412e-59	0.4806	0.302	0.163	2.78113e-54	0	PNKP	11284
HCFC1R1	7.28612e-73	0.480488	0.302	0.15	3.06833e-68	0	HCFC1R1	54985
BOD1	1.5833e-82	0.480291	0.372	0.193	6.66761e-78	0	BOD1	91272
STARD7	8.06412e-76	0.48023	0.354	0.185	3.39596e-71	0	STARD7	56910
STAM	3.27446e-97	0.47986	0.478	0.261	1.37894e-92	0	STAM	8027
STOML2	2.90788e-118	0.479778	0.55	0.3	1.22457e-113	0	STOML2	30968
TXNDC15	1.64938e-84	0.47975	0.382	0.198	6.94587e-80	0	TXNDC15	79770
MINDY2	5.70395e-59	0.479622	0.308	0.168	2.40205e-54	0	MINDY2	54629
UBE2A	7.59217e-93	0.479432	0.381	0.189	3.19721e-88	0	UBE2A	7319
GNG5	8.55887e-143	0.479392	0.826	0.552	3.60431e-138	0	GNG5	2787
TACC1	1.96396e-106	0.478872	0.535	0.298	8.27062e-102	0	TACC1	6867
NUDT16L1	1.27959e-56	0.478817	0.251	0.128	5.38861e-52	0	NUDT16L1	84309
ID2	6.04872e-95	0.478666	0.338	0.158	2.54724e-90	0	ID2	3398
EIF5A	1.23356e-142	0.478254	0.743	0.467	5.19478e-138	0	EIF5A	1984
ARF4	1.82901e-83	0.478101	0.47	0.268	7.70231e-79	0	ARF4	378
ACP1	1.01708e-84	0.477484	0.392	0.205	4.28311e-80	0	ACP1	52
NDUFB3	3.54186e-108	0.477217	0.511	0.276	1.49155e-103	0	NDUFB3	4709
DAD1	1.17445e-145	0.477195	0.822	0.537	4.94586e-141	0	DAD1	1603
RWDD4	2.56102e-60	0.477051	0.303	0.163	1.0785e-55	0	RWDD4	201965
THAP5	8.87045e-51	0.476987	0.278	0.156	3.73552e-46	0	THAP5	168451
MTFR1L	2.84575e-57	0.476449	0.254	0.129	1.1984e-52	0	MTFR1L	56181
ATP2A2	1.85496e-97	0.476317	0.452	0.237	7.8116e-93	0	ATP2A2	488
UBE2Q1	1.78069e-71	0.475555	0.318	0.163	7.49884e-67	0	UBE2Q1	55585
LIMS1	1.06081e-88	0.474884	0.397	0.207	4.46726e-84	0	LIMS1	3987
GPS2	1.42622e-109	0.474794	0.517	0.281	6.00612e-105	0	GPS2	2874
SQSTM1	1.52715e-127	0.474622	0.852	0.592	6.43112e-123	0	SQSTM1	8878
PSMC5	2.541e-116	0.473941	0.573	0.323	1.07007e-111	0	PSMC5	5705
PHF20	8.21741e-74	0.473371	0.362	0.193	3.46052e-69	0	PHF20	51230
ZRANB1	1.18866e-68	0.472763	0.261	0.124	5.0057e-64	0	ZRANB1	54764
ST20-MTHFS	1.14511e-58	0.472677	0.292	0.156	4.82228e-54	0	ST20-MTHFS	100528021
WDR61	1.24208e-81	0.472634	0.369	0.191	5.23065e-77	0	SKIC8	80349
CUTA	1.57625e-129	0.472466	0.752	0.473	6.63789e-125	0	CUTA	51596
ACAA1	1.33842e-62	0.472189	0.261	0.13	5.63635e-58	0	ACAA1	30
HTATSF1	3.12145e-84	0.472097	0.425	0.231	1.3145e-79	0	HTATSF1	27336
RECQL	3.83036e-82	0.471345	0.392	0.208	1.61304e-77	0	RECQL	5965
CHCHD7	9.533e-60	0.471327	0.259	0.13	4.01454e-55	0	CHCHD7	79145
NELFE	2.69153e-82	0.470788	0.374	0.194	1.13346e-77	0	NELFE	7936
DENND5B	4.18647e-53	0.470694	0.269	0.144	1.76301e-48	0	DENND5B	160518
PHGDH	4.33753e-90	0.470546	0.594	0.364	1.82662e-85	0	PHGDH	26227
BCAP29	6.01709e-90	0.469862	0.435	0.233	2.53392e-85	0	BCAP29	55973
FNTA	5.90164e-98	0.468113	0.487	0.269	2.4853e-93	0	FNTA	2339
EMC4	1.97958e-75	0.467989	0.465	0.274	8.3364e-71	0	EMC4	51234
TRIM2	4.67395e-94	0.467744	0.497	0.279	1.96829e-89	0	TRIM2	23321
SFT2D2	7.22762e-101	0.467674	0.502	0.278	3.0437e-96	0	SFT2D2	375035
OTUB1	1.48448e-89	0.466746	0.358	0.176	6.25145e-85	0	OTUB1	55611
UCHL3	2.77584e-68	0.466642	0.263	0.125	1.16896e-63	0	UCHL3	7347
YY1	5.7579e-107	0.466626	0.598	0.35	2.42477e-102	0	YY1	7528
MAGOH	3.41866e-92	0.466381	0.435	0.232	1.43967e-87	0	MAGOH	4116
FKBP4	8.8807e-71	0.466263	0.302	0.153	3.73984e-66	0	FKBP4	2288
MRPL4	3.27391e-74	0.465968	0.319	0.16	1.37871e-69	0	MRPL4	51073
GLRX3	2.97263e-72	0.465852	0.287	0.139	1.25184e-67	0	GLRX3	10539
TSPAN31	2.39153e-100	0.465119	0.574	0.338	1.00712e-95	0	TSPAN31	6302
CERS2	1.36621e-72	0.46485	0.347	0.183	5.75337e-68	0	CERS2	29956
COL6A2	1.61276e-62	0.464791	0.317	0.173	6.79164e-58	0	COL6A2	1292
ZFP91	9.26105e-100	0.464627	0.48	0.262	3.90001e-95	0	ZFP91	80829
CCDC47	1.95013e-99	0.464344	0.575	0.337	8.21239e-95	0	CCDC47	57003
SYPL1	1.79697e-110	0.464033	0.613	0.358	7.5674e-106	0	SYPL1	6856
H3F3A	1.46944e-203	0.463878	0.979	0.841	6.18809e-199	0	H3-3A	3020
ATP7A	1.77345e-47	0.463753	0.272	0.153	7.46836e-43	0	ATP7A	538
COTL1	3.38041e-84	0.463607	0.38	0.198	1.42356e-79	0	COTL1	23406
CMC4	7.00204e-62	0.463236	0.274	0.139	2.9487e-57	0	CMC4	100272147
PHF5A	7.60449e-64	0.463056	0.259	0.126	3.2024e-59	0	PHF5A	84844
BTG3	2.26676e-92	0.462759	0.428	0.225	9.54578e-88	0	BTG3	10950
COA6	1.69027e-62	0.462169	0.268	0.135	7.11807e-58	0	COA6	388753
SS18	1.66049e-64	0.461987	0.281	0.141	6.99267e-60	0	SS18	6760
UBE2L3	4.78787e-119	0.461737	0.553	0.301	2.01627e-114	0	UBE2L3	7332
MRPL28	4.48856e-69	0.460997	0.297	0.15	1.89022e-64	0	MRPL28	10573
TMEM47	8.21955e-11	0.460455	0.262	0.21	3.46142e-06	0	TMEM47	83604
ST6GALNAC2	1.74633e-90	0.459294	0.551	0.327	7.35416e-86	0	ST6GALNAC2	10610
PDCD10	6.11488e-83	0.459	0.398	0.212	2.5751e-78	0	PDCD10	11235
PSMD3	6.17329e-88	0.458911	0.359	0.179	2.59969e-83	0	PSMD3	5709
MARCKS	1.51235e-91	0.458888	0.766	0.536	6.36882e-87	0	MARCKS	4082
HIKESHI	5.67251e-96	0.457736	0.413	0.211	2.38881e-91	0	HIKESHI	51501
HAT1	2.66857e-68	0.457669	0.298	0.151	1.12379e-63	0	HAT1	8520
HNRNPF	2.2893e-131	0.457486	0.679	0.391	9.64072e-127	0	HNRNPF	3185
YBX1	4.69179e-163	0.456697	0.951	0.768	1.97581e-158	0	YBX1	4904
VDAC3	3.62251e-88	0.456663	0.447	0.246	1.52551e-83	0	VDAC3	7419
ETFA	4.63058e-91	0.456466	0.362	0.176	1.95003e-86	0	ETFA	2108
KDELR2	7.63946e-95	0.456198	0.5	0.283	3.21713e-90	0	KDELR2	11014
NEU1	3.68085e-71	0.455891	0.367	0.199	1.55008e-66	0	NEU1	4758
NDUFA4	1.92073e-128	0.455683	0.885	0.648	8.08858e-124	0	NDUFA4	4697
AGBL5	7.79505e-113	0.455275	0.708	0.453	3.28265e-108	0	AGBL5	60509
PTPN18	8.14745e-53	0.455039	0.264	0.141	3.43105e-48	0	PTPN18	26469
AKT1	4.1083e-93	0.45492	0.469	0.256	1.73009e-88	0	AKT1	207
STAT1	9.12387e-106	0.454888	0.391	0.189	3.84225e-101	0	STAT1	6772
SEC61B	1.41383e-131	0.454883	0.809	0.54	5.95393e-127	0	SEC61B	10952
C22orf39	8.02819e-52	0.454625	0.252	0.133	3.38083e-47	0	C22orf39	128977
MTCP1	6.1305e-63	0.454609	0.277	0.141	2.58168e-58	0	MTCP1	4515
LSM12	2.39583e-71	0.45432	0.288	0.141	1.00893e-66	0	LSM12	124801
TMEM126A	1.37373e-68	0.454202	0.305	0.157	5.78506e-64	0	TMEM126A	84233
MICOS13	1.61854e-118	0.453603	0.601	0.343	6.81601e-114	0	MICOS13	125988
RAB18	3.18901e-82	0.453378	0.408	0.219	1.34296e-77	0	RAB18	22931
SNRPN	1.79843e-85	0.452867	0.473	0.268	7.57354e-81	0	SNRPN	6638
NDUFV2	8.44997e-140	0.452355	0.713	0.429	3.55845e-135	0	NDUFV2	4729
DNAJC21	1.22627e-89	0.452206	0.434	0.234	5.16406e-85	0	DNAJC21	134218
PDCL3	3.25677e-76	0.451894	0.286	0.136	1.37149e-71	0	PDCL3	79031
MTIF3	5.78015e-74	0.451875	0.383	0.209	2.43414e-69	0	MTIF3	219402
FEZ2	4.382e-66	0.451742	0.352	0.193	1.84535e-61	0	FEZ2	9637
C1orf43	4.12538e-94	0.451407	0.514	0.291	1.73728e-89	0	C1orf43	25912
PTMS	1.85914e-120	0.45116	0.76	0.499	7.82919e-116	0	PTMS	5763
USF2	4.73795e-87	0.450887	0.482	0.271	1.99524e-82	0	USF2	7392
UBE2Z	3.2793e-71	0.450676	0.341	0.179	1.38098e-66	0	UBE2Z	65264
SLC25A13	2.92411e-77	0.450557	0.404	0.223	1.2314e-72	0	SLC25A13	10165
LAPTM4A	9.67457e-138	0.450401	0.892	0.625	4.07416e-133	0	LAPTM4A	9741
CTNNA1	4.13437e-122	0.450393	0.696	0.426	1.74107e-117	0	CTNNA1	1495
FLYWCH2	4.1139e-72	0.450236	0.34	0.177	1.73245e-67	0	FLYWCH2	114984
PPIE	4.24093e-85	0.449799	0.352	0.174	1.78594e-80	0	PPIE	10450
RETREG2	1.79415e-62	0.449464	0.318	0.171	7.55553e-58	0	RETREG2	79137
SDF2	3.40936e-68	0.449445	0.317	0.165	1.43575e-63	0	SDF2	6388
RAP1B	2.94192e-107	0.449285	0.535	0.296	1.2389e-102	0	RAP1B	5908
UBE2I	5.24386e-118	0.449282	0.703	0.436	2.20829e-113	0	UBE2I	7329
C15orf61	8.99315e-63	0.44888	0.254	0.123	3.7872e-58	0	C15orf61	145853
NSFL1C	9.03846e-72	0.448453	0.325	0.167	3.80628e-67	0	NSFL1C	55968
ARSD	3.6272e-59	0.448293	0.316	0.173	1.52749e-54	0	ARSD	414
MRPL52	3.17405e-99	0.448176	0.483	0.263	1.33666e-94	0	MRPL52	122704
KIF1B	7.24199e-72	0.447906	0.38	0.208	3.04975e-67	0	KIF1B	23095
SPRED1	2.8469e-73	0.447563	0.454	0.266	1.19889e-68	0	SPRED1	161742
CAPZB	1.60957e-126	0.447017	0.656	0.384	6.77821e-122	0	CAPZB	832
TIMMDC1	3.11765e-70	0.445917	0.365	0.199	1.31291e-65	0	TIMMDC1	51300
CTSS	9.16102e-88	0.445231	0.275	0.118	3.85789e-83	0	CTSS	1520
EMD	2.54837e-75	0.444957	0.377	0.202	1.07317e-70	0	EMD	2010
SLTM	2.12755e-100	0.444272	0.554	0.316	8.95955e-96	0	SLTM	79811
ARL2BP	4.0282e-79	0.443776	0.406	0.22	1.69636e-74	0	ARL2BP	23568
UBE2N	2.23955e-97	0.44338	0.479	0.263	9.43119e-93	0	UBE2N	7334
GNB2	1.91268e-112	0.443375	0.594	0.338	8.05468e-108	0	GNB2	2783
DIMT1	2.10814e-58	0.443119	0.334	0.188	8.87781e-54	0	DIMT1	27292
TKT	1.64476e-114	0.442547	0.704	0.438	6.92642e-110	0	TKT	7086
ZNF271P	7.85931e-54	0.442363	0.262	0.138	3.30971e-49	0	ZNF271P	10778
CHCHD1	3.22177e-70	0.442331	0.3	0.15	1.35675e-65	0	CHCHD1	118487
MLXIP	1.55424e-59	0.442293	0.273	0.14	6.54521e-55	0	MLXIP	22877
MPRIP	1.24978e-77	0.441895	0.42	0.233	5.26306e-73	0	MPRIP	23164
ELOC	6.09487e-108	0.441521	0.54	0.3	2.56667e-103	0	ELOC	6921
TSR2	4.20942e-69	0.441488	0.38	0.21	1.77267e-64	0	TSR2	90121
MED19	1.28739e-54	0.441195	0.254	0.131	5.42146e-50	0	MED19	219541
PSMG1	1.90114e-83	0.440515	0.382	0.2	8.00608e-79	0	PSMG1	8624
PSMC3	2.97007e-92	0.44014	0.429	0.229	1.25076e-87	0	PSMC3	5702
COX5B	6.30008e-124	0.440069	0.877	0.632	2.65309e-119	0	COX5B	1329
RNF43	1.42366e-59	0.440038	0.329	0.183	5.9953e-55	0	RNF43	54894
SNX22	6.54164e-108	0.439682	0.778	0.534	2.75481e-103	0	SNX22	79856
FUNDC2	9.17691e-96	0.439173	0.46	0.244	3.86458e-91	0	FUNDC2	65991
DESI2	6.6461e-65	0.438189	0.298	0.153	2.79881e-60	0	DESI2	51029
MIB1	1.62786e-76	0.437776	0.416	0.231	6.85525e-72	0	MIB1	57534
ZNF503	3.04499e-56	0.437666	0.291	0.158	1.28231e-51	0	ZNF503	84858
DNAJA1	1.92349e-130	0.437316	0.763	0.483	8.10021e-126	0	DNAJA1	3301
CEBPB	3.76981e-102	0.436599	0.446	0.232	1.58754e-97	0	CEBPB	1051
IMP3	1.14649e-86	0.436205	0.484	0.276	4.82809e-82	0	IMP3	55272
TRAM1	4.10773e-82	0.435647	0.508	0.297	1.72985e-77	0	TRAM1	23471
NUDC	1.14928e-108	0.435483	0.642	0.384	4.83984e-104	0	NUDC	10726
PLP2	4.89285e-102	0.435442	0.495	0.272	2.06048e-97	0	PLP2	5355
SUMO1	2.52561e-113	0.435183	0.588	0.337	1.06359e-108	0	SUMO1	7341
POLR2J	3.2151e-101	0.433757	0.522	0.289	1.35394e-96	0	POLR2J	5439
ERP44	1.28668e-70	0.43368	0.331	0.172	5.41845e-66	0	ERP44	23071
MORF4L1	1.75731e-123	0.433553	0.86	0.605	7.40037e-119	0	MORF4L1	10933
CBX6	1.02139e-68	0.433521	0.5	0.313	4.30126e-64	0	CBX6	23466
CDC123	6.68421e-77	0.433519	0.328	0.164	2.81486e-72	0	CDC123	8872
HSPB11	1.18479e-77	0.433201	0.373	0.199	4.98939e-73	0	IFT25	51668
USP48	1.21988e-100	0.43306	0.55	0.315	5.13717e-96	0	USP48	84196
HACD1	3.15569e-88	0.432726	0.485	0.273	1.32892e-83	0	HACD1	9200
SND1	1.38053e-70	0.432463	0.344	0.181	5.81368e-66	0	SND1	27044
KIF2A	8.39807e-53	0.4323	0.296	0.164	3.5366e-48	0	KIF2A	3796
TIPRL	2.96986e-89	0.4319	0.422	0.223	1.25067e-84	0	TIPRL	261726
HDLBP	1.50466e-84	0.431841	0.544	0.326	6.33641e-80	0	HDLBP	3069
DDIT4	3.10089e-54	0.431707	0.335	0.194	1.30585e-49	0	DDIT4	54541
ALG5	2.66518e-70	0.431606	0.332	0.174	1.12236e-65	0	ALG5	29880
FERMT2	1.37847e-65	0.43146	0.353	0.194	5.80502e-61	0	FERMT2	10979
RRBP1	1.91803e-95	0.430973	0.58	0.346	8.07721e-91	0	RRBP1	6238
S100A13	7.56903e-85	0.430973	0.76	0.516	3.18747e-80	0	S100A13	6284
S100A10	2.00822e-171	0.43081	0.986	0.876	8.457e-167	0	S100A10	6281
SPSB3	1.00206e-82	0.430781	0.359	0.184	4.21987e-78	0	SPSB3	90864
RBM14-RBM4	1.18438e-75	0.430626	0.431	0.245	4.98766e-71	0	RBM14-RBM4	100526737
RND3	3.36639e-101	0.429646	0.628	0.379	1.41765e-96	0	RND3	390
TMEM220	1.6227e-67	0.429523	0.376	0.209	6.83352e-63	0	TMEM220	388335
TSPYL1	3.50754e-80	0.429242	0.399	0.218	1.47709e-75	0	TSPYL1	7259
PTPRM	3.01628e-70	0.429087	0.488	0.293	1.27022e-65	0	PTPRM	5797
DDIT4-AS1	2.85056e-49	0.428758	0.299	0.172	1.20043e-44	0	DDIT4-AS1	110806271
ZFAND6	2.82088e-87	0.428401	0.422	0.222	1.18793e-82	0	ZFAND6	54469
FAM49B	5.80333e-62	0.4282	0.286	0.148	2.4439e-57	0	CYRIB	51571
REX1BD	7.84698e-93	0.428199	0.504	0.284	3.30452e-88	0	REX1BD	55049
TSR3	2.38962e-80	0.428031	0.355	0.181	1.00632e-75	0	TSR3	115939
WDR13	7.28964e-70	0.427786	0.354	0.19	3.06981e-65	0	WDR13	64743
ROCK1	3.13931e-93	0.427466	0.597	0.36	1.32203e-88	0	ROCK1	6093
RHOB	8.89408e-86	0.427002	0.733	0.491	3.74548e-81	0	RHOB	388
MRPL2	3.60402e-58	0.426809	0.271	0.141	1.51773e-53	0	MRPL2	51069
CYP51A1	1.13903e-72	0.426672	0.511	0.315	4.79668e-68	0	CYP51A1	1595
BBX	4.60338e-85	0.426322	0.591	0.365	1.93858e-80	0	BBX	56987
VEZF1	3.58282e-70	0.425564	0.428	0.247	1.5088e-65	0	VEZF1	7716
LLPH	2.79919e-51	0.425294	0.252	0.133	1.17879e-46	0	LLPH	84298
BAZ1A	9.84684e-77	0.425134	0.351	0.181	4.1467e-72	0	BAZ1A	11177
AP1S2	5.41363e-107	0.424944	0.79	0.537	2.27979e-102	0	AP1S2	8905
RNF13	4.66264e-89	0.424906	0.546	0.321	1.96353e-84	0	RNF13	11342
NHP2	4.0206e-91	0.424417	0.545	0.319	1.69315e-86	0	NHP2	55651
FSCN1	1.13127e-46	0.424414	0.307	0.18	4.76402e-42	0	FSCN1	6624
RRAS	8.72467e-52	0.424007	0.267	0.144	3.67413e-47	0	RRAS	6237
SOX10	2.87139e-92	0.423693	0.642	0.399	1.2092e-87	0	SOX10	6663
PRPF40A	1.83509e-92	0.42367	0.558	0.327	7.72792e-88	0	PRPF40A	55660
RAB8A	3.03234e-64	0.423346	0.283	0.143	1.27698e-59	0	RAB8A	4218
SDHC	5.33029e-85	0.422602	0.472	0.266	2.24469e-80	0	SDHC	6391
MRPS26	2.18958e-95	0.422551	0.499	0.28	9.22076e-91	0	MRPS26	64949
APC	7.06457e-60	0.42243	0.347	0.194	2.97503e-55	0	APC	324
CNOT9	3.36126e-71	0.422331	0.289	0.141	1.4155e-66	0	CNOT9	9125
MPC2	8.22505e-96	0.422067	0.469	0.253	3.46373e-91	0	MPC2	25874
PTPRA	2.34763e-81	0.421574	0.536	0.32	9.88635e-77	0	PTPRA	5786
TRIM39-RPP21	2.48028e-71	0.421091	0.379	0.207	1.0445e-66	0	TRIM39-RPP21	202658
LITAF	2.83246e-59	0.420367	0.449	0.278	1.1928e-54	0	LITAF	9516
EPN1	2.43289e-61	0.420339	0.294	0.154	1.02454e-56	0	EPN1	29924
ETF1	3.3694e-86	0.420195	0.38	0.195	1.41892e-81	0	ETF1	2107
CAPN1	5.53095e-74	0.419811	0.358	0.189	2.32919e-69	0	CAPN1	823
FIGN	1.00357e-48	0.419499	0.308	0.179	4.22624e-44	0	FIGN	55137
ZMYND8	4.38393e-59	0.419282	0.296	0.157	1.84616e-54	0	ZMYND8	23613
SLC35D2	1.14232e-54	0.41873	0.294	0.16	4.81053e-50	0	SLC35D2	11046
RTRAF	2.03149e-116	0.418334	0.759	0.48	8.55499e-112	0	RTRAF	51637
HEBP1	2.45139e-72	0.417363	0.492	0.297	1.03233e-67	0	HEBP1	50865
GLOD4	9.15727e-87	0.417253	0.445	0.244	3.85631e-82	0	GLOD4	51031
HIST3H2A	1.68539e-84	0.417232	0.502	0.287	7.0975e-80	0	H2AC25	92815
PRMT1	6.75059e-95	0.416982	0.548	0.315	2.84281e-90	0	PRMT1	3276
KLHL24	3.33435e-64	0.41683	0.393	0.226	1.40416e-59	0	KLHL24	54800
GSTK1	2.16377e-91	0.416635	0.493	0.273	9.11207e-87	0	GSTK1	373156
GTPBP4	7.12891e-61	0.416199	0.284	0.147	3.00213e-56	0	GTPBP4	23560
PPP2R2A	1.03357e-66	0.415855	0.393	0.225	4.35258e-62	0	PPP2R2A	5520
SNX14	2.77718e-64	0.41509	0.296	0.152	1.16953e-59	0	SNX14	57231
CTTN	6.5971e-72	0.415006	0.652	0.453	2.77817e-67	0	CTTN	2017
BORCS7	9.7118e-67	0.414699	0.399	0.227	4.08983e-62	0	BORCS7	119032
EFCAB14	1.69229e-81	0.414674	0.413	0.223	7.12659e-77	0	EFCAB14	9813
CTDSPL	2.35726e-82	0.414539	0.427	0.234	9.92691e-78	0	CTDSPL	10217
TMEM134	3.33133e-102	0.414216	0.401	0.199	1.40289e-97	0	TMEM134	80194
OSTF1	1.02946e-82	0.414194	0.423	0.229	4.33527e-78	0	OSTF1	26578
POLR2F	1.05438e-103	0.413426	0.648	0.391	4.4402e-99	0	POLR2F	5435
FGFR1OP2	5.53016e-76	0.413183	0.474	0.278	2.32886e-71	0	FGFR1OP2	26127
RSBN1	6.62357e-57	0.41301	0.322	0.179	2.78932e-52	0	RSBN1	54665
ETFRF1	9.34512e-62	0.412911	0.336	0.185	3.93542e-57	0	ETFRF1	144363
SEC61G	3.17637e-96	0.412652	0.606	0.371	1.33763e-91	0	SEC61G	23480
PFDN6	2.02651e-69	0.412461	0.303	0.153	8.53404e-65	0	PFDN6	10471
TMEM109	1.99346e-57	0.41227	0.343	0.195	8.39487e-53	0	TMEM109	79073
MSL1	3.46701e-60	0.412094	0.304	0.163	1.46003e-55	0	MSL1	339287
RTCB	1.18365e-90	0.411664	0.379	0.19	4.98459e-86	0	RTCB	51493
GADD45A	8.61787e-70	0.411647	0.37	0.203	3.62916e-65	0	GADD45A	1647
PSMB9	4.72337e-80	0.411022	0.312	0.15	1.9891e-75	0	PSMB9	5698
USP7	1.60555e-73	0.410964	0.369	0.198	6.76129e-69	0	USP7	7874
MRPS18B	1.85015e-81	0.410786	0.442	0.246	7.79136e-77	0	MRPS18B	28973
ARL16	1.60839e-56	0.410294	0.274	0.145	6.77326e-52	0	ARL16	339231
PTEN	9.00777e-77	0.410266	0.798	0.564	3.79335e-72	0	PTEN	5728
ITPRIPL2	8.47894e-78	0.410127	0.446	0.252	3.57065e-73	0	ITPRIPL2	162073
RAB1B	3.13973e-74	0.409819	0.39	0.213	1.3222e-69	0	RAB1B	81876
TAX1BP3	7.80243e-73	0.409602	0.421	0.237	3.28576e-68	0	TAX1BP3	30851
GNPTAB	1.8276e-105	0.408866	0.704	0.445	7.69638e-101	0	GNPTAB	79158
ATMIN	4.05101e-54	0.408755	0.269	0.142	1.70596e-49	0	ATMIN	23300
TBRG1	7.74889e-60	0.408611	0.296	0.157	3.26321e-55	0	TBRG1	84897
ZNF428	1.68727e-75	0.408589	0.48	0.284	7.10541e-71	0	ZNF428	126299
MESD	3.14696e-80	0.408552	0.468	0.268	1.32525e-75	0	MESD	23184
ARHGAP12	1.0478e-56	0.408091	0.306	0.167	4.41248e-52	0	ARHGAP12	94134
ARID1A	7.06599e-72	0.408012	0.35	0.184	2.97563e-67	0	ARID1A	8289
LRRFIP2	2.54694e-102	0.407886	0.583	0.34	1.07257e-97	0	LRRFIP2	9209
ZNRD1	5.12788e-51	0.407816	0.261	0.139	2.15945e-46	0	POLR1H	30834
FSTL1	3.25294e-74	0.407777	0.38	0.205	1.36988e-69	0	FSTL1	11167
DMAC1	8.84783e-75	0.407768	0.405	0.224	3.726e-70	0	DMAC1	90871
UQCC3	4.24809e-64	0.407652	0.323	0.173	1.78896e-59	0	UQCC3	790955
NKAP	1.0619e-70	0.407595	0.372	0.205	4.47186e-66	0	NKAP	79576
NDUFA2	5.70066e-106	0.407516	0.532	0.293	2.40066e-101	0	NDUFA2	4695
TRAPPC2L	1.87102e-82	0.407463	0.401	0.212	7.87924e-78	0	TRAPPC2L	51693
TXLNA	3.45321e-67	0.407385	0.346	0.188	1.45422e-62	0	TXLNA	200081
PANK3	4.81702e-56	0.407323	0.283	0.151	2.02854e-51	0	PANK3	79646
FKBP1A	7.84166e-96	0.407103	0.612	0.382	3.30228e-91	0	FKBP1A	2280
MAP4	6.07016e-88	0.406957	0.733	0.497	2.55626e-83	0	MAP4	4134
ATL3	2.51904e-88	0.406953	0.449	0.244	1.06082e-83	0	ATL3	25923
ADH5	7.01414e-108	0.40667	0.644	0.389	2.95379e-103	0	ADH5	128
MCOLN3	5.88845e-131	0.406012	0.837	0.556	2.47975e-126	0	MCOLN3	55283
SOS2	3.86224e-62	0.405967	0.387	0.221	1.62647e-57	0	SOS2	6655
TMEM141	1.60905e-75	0.405901	0.342	0.178	6.77603e-71	0	TMEM141	85014
PURA	3.63004e-87	0.405749	0.655	0.413	1.52868e-82	0	PURA	5813
SLAIN2	2.48174e-70	0.405473	0.341	0.178	1.04511e-65	0	SLAIN2	57606
PPIH	1.60798e-50	0.405291	0.257	0.136	6.77151e-46	0	PPIH	10465
MLF2	1.37811e-88	0.405236	0.534	0.314	5.80349e-84	0	MLF2	8079
MIGA1	1.95101e-56	0.404728	0.278	0.146	8.2161e-52	0	MIGA1	374986
OPN3	2.50608e-67	0.403874	0.298	0.152	1.05536e-62	0	OPN3	23596
SMS	1.78225e-68	0.403869	0.394	0.223	7.50539e-64	0	SMS	6611
SF3A1	1.3528e-52	0.40378	0.281	0.154	5.69689e-48	0	SF3A1	10291
PPIB	5.31126e-108	0.403332	0.802	0.55	2.23668e-103	0	PPIB	5479
DSTN	1.80037e-115	0.40328	0.876	0.632	7.5817e-111	0	DSTN	11034
GPSM2	3.72601e-74	0.403037	0.323	0.162	1.5691e-69	0	GPSM2	29899
TULP3	2.06969e-54	0.40271	0.292	0.157	8.71587e-50	0	TULP3	7289
FMC1-LUC7L2	5.52836e-87	0.402699	0.547	0.325	2.3281e-82	0	FMC1-LUC7L2	100996928
ADI1	9.72538e-87	0.402546	0.56	0.336	4.09555e-82	0	ADI1	55256
RNF145	3.96133e-72	0.402383	0.385	0.211	1.6682e-67	0	RNF145	153830
SAR1A	5.61511e-93	0.401973	0.547	0.321	2.36463e-88	0	SAR1A	56681
DNPEP	2.73232e-55	0.401863	0.268	0.14	1.15063e-50	0	DNPEP	23549
RAB22A	8.28033e-60	0.401275	0.315	0.171	3.48701e-55	0	RAB22A	57403
LRCH3	1.58595e-57	0.401118	0.333	0.187	6.67877e-53	0	LRCH3	84859
RAB10	2.04939e-86	0.400922	0.472	0.265	8.63039e-82	0	RAB10	10890
TULP4	2.20373e-75	0.40042	0.44	0.253	9.28036e-71	0	TULP4	56995
TLE1	4.65052e-87	0.400413	0.682	0.433	1.95843e-82	0	TLE1	7088
CACYBP	2.40419e-92	0.40006	0.475	0.261	1.01245e-87	0	CACYBP	27101
PLD3	1.20363e-68	0.399355	0.48	0.29	5.06874e-64	0	PLD3	23646
MAF	8.76322e-92	0.399008	0.639	0.396	3.69037e-87	0	MAF	4094
SPG21	1.73337e-67	0.398967	0.351	0.187	7.29956e-63	0	SPG21	51324
MRPL53	2.06022e-74	0.39895	0.369	0.198	8.67598e-70	0	MRPL53	116540
MICU2	7.88883e-62	0.398852	0.306	0.161	3.32214e-57	0	MICU2	221154
MICOS10	6.10298e-116	0.398662	0.73	0.462	2.57009e-111	0	MICOS10	440574
SPPL2A	9.93205e-76	0.398544	0.395	0.216	4.18259e-71	0	SPPL2A	84888
PSMC1	2.40859e-86	0.398292	0.487	0.277	1.0143e-81	0	PSMC1	5700
RNF146	5.9632e-49	0.398184	0.266	0.146	2.51122e-44	0	RNF146	81847
IDI2-AS1	1.54165e-49	0.397963	0.336	0.197	6.4922e-45	0	IDI2-AS1	55853
MYL12B	5.37774e-126	0.397488	0.843	0.59	2.26468e-121	0	MYL12B	103910
SP100	5.08743e-89	0.397392	0.557	0.334	2.14242e-84	0	SP100	6672
VPS29	1.08458e-110	0.396767	0.593	0.34	4.56737e-106	0	VPS29	51699
AIG1	9.50513e-65	0.396253	0.405	0.237	4.0028e-60	0	AIG1	51390
CEP85L	1.11028e-56	0.396229	0.282	0.149	4.67561e-52	0	CEP85L	387119
PHB	5.2916e-96	0.396156	0.612	0.369	2.2284e-91	0	PHB1	5245
ITPA	5.36967e-78	0.395518	0.374	0.198	2.26127e-73	0	ITPA	3704
PCMT1	3.84694e-98	0.395329	0.672	0.415	1.62002e-93	0	PCMT1	5110
UTP18	4.30536e-50	0.395122	0.297	0.168	1.81307e-45	0	UTP18	51096
ZMAT3	4.51299e-84	0.394745	0.599	0.376	1.90051e-79	0	ZMAT3	64393
CYP27A1	4.02143e-66	0.394485	0.369	0.205	1.6935e-61	0	CYP27A1	1593
TMED3	1.15145e-73	0.393714	0.445	0.255	4.84897e-69	0	TMED3	23423
NOSIP	8.32248e-57	0.392815	0.294	0.159	3.50476e-52	0	NOSIP	51070
VDAC2	1.12289e-109	0.392758	0.751	0.481	4.72872e-105	0	VDAC2	7417
TMED10	3.97234e-110	0.392082	0.835	0.578	1.67283e-105	0	TMED10	10972
ELOA	1.58386e-50	0.391889	0.272	0.148	6.66995e-46	0	ELOA	6924
EPS8	4.54794e-64	0.391676	0.478	0.293	1.91523e-59	0	EPS8	2059
CPEB2	2.90852e-78	0.391504	0.605	0.385	1.22484e-73	0	CPEB2	132864
COA1	3.25282e-58	0.391071	0.304	0.164	1.36983e-53	0	COA1	55744
CCDC80	3.60091e-67	0.390825	0.646	0.438	1.51642e-62	0	CCDC80	151887
ACTL6A	6.27573e-59	0.390791	0.268	0.137	2.64284e-54	0	ACTL6A	86
FIS1	6.32347e-111	0.390756	0.761	0.487	2.66294e-106	0	FIS1	51024
MOB3B	2.64152e-47	0.390569	0.254	0.139	1.1124e-42	0	MOB3B	79817
CORO7-PAM16	1.16843e-73	0.390567	0.353	0.185	4.92048e-69	0	CORO7-PAM16	100529144
PSMD4	1.19115e-98	0.390324	0.546	0.308	5.01615e-94	0	PSMD4	5710
GGPS1	4.59649e-57	0.390263	0.275	0.144	1.93567e-52	0	GGPS1	9453
EAPP	2.87334e-79	0.390213	0.506	0.296	1.21002e-74	0	EAPP	55837
ACTR2	6.12336e-102	0.390169	0.608	0.363	2.57867e-97	0	ACTR2	10097
PRDX3	2.69027e-82	0.390137	0.528	0.31	1.13292e-77	0	PRDX3	10935
SMARCA4	3.22788e-65	0.38981	0.36	0.198	1.35933e-60	0	SMARCA4	6597
SRP19	2.52564e-71	0.388911	0.364	0.194	1.0636e-66	0	SRP19	6728
TAGLN2	7.03618e-107	0.388695	0.645	0.388	2.96308e-102	0	TAGLN2	8407
WBP11	2.15186e-80	0.388645	0.486	0.28	9.06192e-76	0	WBP11	51729
LSM2	1.68843e-93	0.388185	0.588	0.345	7.11031e-89	0	LSM2	57819
PRKAR1A	4.21782e-94	0.387776	0.738	0.492	1.77621e-89	0	PRKAR1A	5573
MBOAT2	1.19712e-53	0.387725	0.31	0.173	5.04133e-49	0	MBOAT2	129642
CDC42SE1	2.66212e-104	0.387699	0.412	0.201	1.12107e-99	0	CDC42SE1	56882
UBQLN1	4.72762e-60	0.387685	0.323	0.178	1.9909e-55	0	UBQLN1	29979
ZNF24	7.93508e-88	0.386868	0.576	0.346	3.34162e-83	0	ZNF24	7572
SENP3-EIF4A1	2.06642e-97	0.38677	0.897	0.689	8.70212e-93	0	SENP3-EIF4A1	100533955
BPTF	7.3302e-86	0.386117	0.774	0.539	3.08689e-81	0	BPTF	2186
CNBP	3.82198e-100	0.38583	0.831	0.575	1.60951e-95	0	CNBP	7555
MEAF6	3.54161e-82	0.385276	0.478	0.273	1.49144e-77	0	MEAF6	64769
CHMP5	2.21022e-113	0.385261	0.584	0.327	9.30767e-109	0	CHMP5	51510
RNF103-CHMP3	2.03417e-57	0.385216	0.308	0.169	8.5663e-53	0	RNF103-CHMP3	100526767
ZFX	3.65417e-68	0.385038	0.38	0.211	1.53885e-63	0	ZFX	7543
MRPL18	2.25641e-81	0.384687	0.435	0.237	9.5022e-77	0	MRPL18	29074
NDUFA1	3.91094e-95	0.384639	0.669	0.43	1.64697e-90	0	NDUFA1	4694
MAPKAP1	1.32736e-62	0.384295	0.324	0.176	5.58978e-58	0	MAPKAP1	79109
PCNA	8.0461e-66	0.383272	0.273	0.135	3.38837e-61	0	PCNA	5111
SLIRP	2.07452e-83	0.382941	0.554	0.338	8.7362e-79	0	SLIRP	81892
ZBTB10	8.66708e-63	0.382835	0.495	0.309	3.64988e-58	0	ZBTB10	65986
PSMB8	2.58136e-87	0.382524	0.421	0.225	1.08706e-82	0	PSMB8	5696
VPS41	3.7668e-64	0.382441	0.384	0.22	1.58627e-59	0	VPS41	27072
SEC14L1	9.39903e-48	0.382289	0.302	0.173	3.95812e-43	0	SEC14L1	6397
PARVB	4.21365e-54	0.381399	0.298	0.163	1.77445e-49	0	PARVB	29780
MOCS2	5.62161e-54	0.381144	0.303	0.168	2.36737e-49	0	MOCS2	4338
ARL5A	4.13512e-82	0.381111	0.5	0.288	1.74138e-77	0	ARL5A	26225
EIF4A1	7.58141e-99	0.381104	0.922	0.741	3.19268e-94	0	EIF4A1	1973
POLR2L	1.98288e-94	0.381048	0.744	0.492	8.35028e-90	0	POLR2L	5441
IFT81	2.6851e-62	0.380914	0.332	0.18	1.13075e-57	0	IFT81	28981
CCDC12	5.63412e-72	0.379819	0.365	0.197	2.37264e-67	0	CCDC12	151903
CLTC	1.41427e-73	0.379807	0.497	0.296	5.95578e-69	0	CLTC	1213
GOLPH3	2.87184e-52	0.379649	0.279	0.152	1.20939e-47	0	GOLPH3	64083
SNRPA1	4.3698e-53	0.379423	0.286	0.156	1.84021e-48	0	SNRPA1	6627
[truncated: 3,124 more rows]
