# Supplementary material for: Single-cell transcriptomic profiling of halo nevi and normal nevi reveals CD8+ T cell activation in melanocytic autoimmunity
Source: Front Immunol. 2026 May 14;17:1771401. doi: 10.3389/fimmu.2026.1771401 (PMC13216749; doi:10.3389/fimmu.2026.1771401)
Supplement: Supplementary file 8 [file Table5.xlsx]

## Sheet: Melanocytes_DEGs
Supplementary Table 5. DEGs in melanocytes from halo nevi compared to normal nevi
gene	p_val	avg_log2FC	pct.1	pct.2	p_val_adj	gene_new	ENTREZID
MTRNR2L8	8.73531e-175	4.76252	0.129	0.007	3.67861e-170	MTRNR2L8	100463486
JSRP1	7.48681e-137	4.45711	0.117	0.012	3.15285e-132	JSRP1	126306
VIM-AS1	2.58744e-84	3.81422	0.63	0.48	1.08962e-79	VIM-AS1	100507347
MIR6850	6.93107e-91	3.57636	0.12	0.028	2.91881e-86	MIR6850	102465978
SLC25A5-AS1	1.42276e-86	3.14675	0.115	0.026	5.99152e-82	SLC25A5-AS1	100303728
GBP1	1.08415e-128	3.13395	0.174	0.042	4.56556e-124	GBP1	2633
RARRES3	3.74305e-126	3.02254	0.145	0.027	1.57627e-121	PLAAT4	5920
CATSPER2P1	4.06952e-109	2.99398	0.164	0.045	1.71376e-104	CATSPER2P1	440278
SERPING1	4.90322e-261	2.77044	0.302	0.064	2.06485e-256	SERPING1	710
SNORA7A	3.75234e-84	2.70656	0.164	0.059	1.58018e-79	SNORA7A	619563
OR2I1P	1.38418e-166	2.70304	0.193	0.038	5.82906e-162	OR2I1	442197
HLA-DRB1	0	2.70276	0.353	0.067	0	HLA-DRB1	3123
UBD	9.15218e-166	2.70268	0.192	0.037	3.85417e-161	UBD	10537
CD74	0	2.68803	0.488	0.17	0	CD74	972
MTRNR2L12	1.43609e-124	2.67179	0.227	0.08	6.04766e-120	MTRNR2L12	100463498
HLA-DRB5	3.60061e-224	2.62159	0.232	0.038	1.51629e-219	HLA-DRB5	3127
SNX32	1.55877e-61	2.44224	0.13	0.047	6.5643e-57	SNX32	254122
DCD	1.61045e-72	2.41335	0.106	0.026	6.78193e-68	DCD	117159
PYCARD-AS1	8.57357e-49	2.22622	0.101	0.035	3.6105e-44	PYCARD-AS1	100652740
AHRR	6.0327e-73	2.19734	0.14	0.047	2.54049e-68	AHRR	57491
C5orf56	2.39516e-158	2.06413	0.28	0.094	1.00865e-153	CARINH	441108
IRF1	2.79719e-165	2.02211	0.35	0.144	1.17795e-160	IRF1	3659
GBP4	4.89679e-77	2.02026	0.203	0.085	2.06214e-72	GBP4	115361
WARS	1.76939e-98	1.97791	0.263	0.116	7.45127e-94	WARS1	7453
AMER2	1.17115e-73	1.9662	0.11	0.028	4.93196e-69	AMER2	219287
TNC	8.18736e-51	1.94738	0.126	0.05	3.44786e-46	TNC	3371
HLA-B	0	1.93276	0.895	0.563	0	HLA-B	3106
KCP	9.07442e-69	1.90051	0.118	0.035	3.82142e-64	KCP	375616
PSMB9	5.39857e-215	1.87759	0.369	0.126	2.27345e-210	PSMB9	5698
MIR3652	1.20343e-71	1.85416	0.179	0.074	5.06788e-67	MIR3652	100500842
PTGDS	1.3728e-58	1.84349	0.169	0.074	5.78115e-54	PTGDS	5730
BCL3	1.87982e-80	1.82695	0.136	0.04	7.9163e-76	BCL3	602
UTS2B	4.1618e-42	1.81878	0.108	0.044	1.75262e-37	UTS2B	257313
CHL1-AS2	8.13972e-37	1.81116	0.144	0.074	3.4278e-32	CHL1-AS2	101927174
HLA-F	2.54289e-248	1.72432	0.447	0.171	1.07086e-243	HLA-F	3134
GBP2	1.80927e-101	1.7086	0.251	0.104	7.6192e-97	GBP2	2634
GABBR1	3.66034e-83	1.68854	0.309	0.164	1.54144e-78	GABBR1	2550
HLA-C	0	1.68653	0.865	0.619	0	HLA-C	3107
LINC00681	9.85612e-98	1.67173	0.179	0.057	4.15061e-93	LINC00681	101409254
ARHGAP20	3.22766e-69	1.66155	0.116	0.033	1.35923e-64	ARHGAP20	57569
APOC1	4.89025e-93	1.6438	0.367	0.21	2.05938e-88	APOC1	341
TNFSF12-TNFSF13	9.22776e-38	1.61792	0.102	0.042	3.886e-33	TNFSF12-TNFSF13	407977
HLA-DQA1	6.39869e-81	1.57278	0.137	0.039	2.69462e-76	HLA-DQA1	3117
RAMP1	1.16788e-111	1.55288	0.309	0.141	4.91819e-107	RAMP1	10267
CD79B	1.09727e-47	1.5415	0.113	0.042	4.62083e-43	CD79B	974
B2M	0	1.5392	0.989	0.963	0	B2M	567
SOCS3	2.03519e-114	1.53131	0.305	0.133	8.57059e-110	SOCS3	9021
ABCB9	1.23336e-82	1.53018	0.234	0.104	5.19392e-78	ABCB9	23457
BTN3A2	3.18075e-80	1.52023	0.196	0.078	1.33948e-75	BTN3A2	11118
RGS16	6.74019e-37	1.50791	0.119	0.054	2.83843e-32	RGS16	6004
UBE2L6	9.88261e-74	1.50535	0.195	0.08	4.16177e-69	UBE2L6	9246
CRIP1	1.05747e-252	1.50448	0.438	0.147	4.45324e-248	CRIP1	1396
ARL2-SNX15	1.82645e-66	1.50294	0.214	0.102	7.69156e-62	ARL2-SNX15	100528018
CADM4	9.4499e-42	1.4959	0.112	0.046	3.97954e-37	CADM4	199731
FAM167B	4.90804e-58	1.47616	0.131	0.047	2.06687e-53	FAM167B	84734
IGFBP4	2.368e-46	1.47409	0.15	0.069	9.9721e-42	IGFBP4	3487
POMC	1.23472e-63	1.47258	0.15	0.057	5.19966e-59	POMC	5443
L1CAM	9.22444e-48	1.44156	0.227	0.13	3.8846e-43	L1CAM	3897
HOXD-AS2	1.33681e-38	1.43085	0.103	0.042	5.62959e-34	HOXD-AS2	100506783
HLA-DPA1	2.44665e-130	1.41103	0.424	0.224	1.03033e-125	HLA-DPA1	3113
STAT1	4.64031e-117	1.40639	0.392	0.203	1.95413e-112	STAT1	6772
CKS2	2.75802e-50	1.39583	0.141	0.059	1.16146e-45	CKS2	1164
HLA-DPB1	2.67625e-139	1.35101	0.379	0.176	1.12702e-134	HLA-DPB1	3115
ICAM1	3.56653e-50	1.3244	0.184	0.091	1.50194e-45	ICAM1	3383
LGI4	9.77953e-62	1.32298	0.283	0.162	4.11836e-57	LGI4	163175
C5orf38	7.01463e-34	1.31786	0.134	0.068	2.954e-29	IRX2-DT	153571
CHST9	2.90617e-50	1.2946	0.131	0.052	1.22385e-45	CHST9	83539
EPSTI1	4.23205e-47	1.28297	0.124	0.05	1.7822e-42	EPSTI1	94240
H1FX-AS1	7.15222e-28	1.2753	0.101	0.049	3.01194e-23	H1-10-AS1	339942
PSMB8	1.75742e-156	1.26991	0.448	0.222	7.40083e-152	PSMB8	5696
NKAIN3	3.23415e-42	1.25182	0.115	0.047	1.36197e-37	NKAIN3	286183
FBLN7	3.36676e-26	1.25001	0.114	0.06	1.41781e-21	FBLN7	129804
OPN3	9.93491e-63	1.24787	0.292	0.166	4.18379e-58	OPN3	23596
HLA-DRA	3.449e-214	1.2445	0.41	0.148	1.45244e-209	HLA-DRA	3122
APOL6	2.9198e-74	1.24212	0.207	0.089	1.22959e-69	APOL6	80830
CD200	1.08904e-36	1.23433	0.111	0.049	4.58616e-32	CD200	4345
HLA-A	0	1.22678	0.904	0.776	0	HLA-A	3105
HLA-E	1.02484e-293	1.22533	0.855	0.67	4.31581e-289	HLA-E	3133
NOP16	2.22302e-67	1.22304	0.293	0.164	9.36156e-63	NOP16	51491
FZR1	5.97009e-75	1.21138	0.379	0.239	2.51413e-70	FZR1	51343
TSPOAP1-AS1	4.13658e-28	1.20767	0.108	0.053	1.742e-23	TSPOAP1-AS1	100506779
COL11A1	1.83187e-57	1.19992	0.164	0.069	7.71437e-53	COL11A1	1301
IL32	6.41969e-49	1.19595	0.115	0.042	2.70346e-44	IL32	9235
CTSS	2.0901e-65	1.19084	0.262	0.137	8.80185e-61	CTSS	1520
LINC00602	9.56196e-37	1.19059	0.105	0.044	4.02673e-32	LINC00602	441177
SLC2A3	7.49651e-99	1.18684	0.342	0.174	3.15693e-94	SLC2A3	6515
RCAN1	4.22937e-31	1.15519	0.23	0.149	1.78107e-26	RCAN1	1827
TPPP3	2.97097e-111	1.15415	0.47	0.283	1.25114e-106	TPPP3	51673
RXRG	2.53312e-48	1.14689	0.166	0.078	1.06675e-43	RXRG	6258
CHST3	1.63562e-36	1.14352	0.147	0.074	6.88792e-32	CHST3	9469
TAP1	4.01151e-70	1.14267	0.256	0.127	1.68933e-65	TAP1	6890
MYL6B	4.50851e-86	1.13957	0.386	0.223	1.89862e-81	MYL6B	140465
CCDC159	1.9794e-30	1.11643	0.108	0.051	8.33563e-26	CCDC159	126075
FXYD1	8.86682e-30	1.1082	0.251	0.173	3.734e-25	FXYD1	5348
GADD45B	2.6497e-81	1.10659	0.47	0.303	1.11584e-76	GADD45B	4616
IL34	4.00693e-32	1.1042	0.135	0.069	1.6874e-27	IL34	146433
CRYM	5.25238e-76	1.10408	0.451	0.298	2.21188e-71	CRYM	1428
MTMR9LP	1.59756e-24	1.09654	0.107	0.056	6.72764e-20	MTMR9LP	339483
SYNM	1.83367e-39	1.07744	0.159	0.08	7.72195e-35	SYNM	23336
CCN3	4.57102e-95	1.07686	0.425	0.248	1.92495e-90	CCN3	4856
TRIM69	1.13539e-34	1.07086	0.124	0.059	4.78137e-30	TRIM69	140691
CHADL	3.75398e-49	1.06455	0.262	0.154	1.58088e-44	CHADL	150356
AFAP1L2	3.47025e-26	1.05995	0.127	0.069	1.46139e-21	AFAP1L2	84632
CEBPD	1.78839e-87	1.0581	0.567	0.393	7.53125e-83	CEBPD	1052
ST3GAL6-AS1	6.92874e-24	1.05453	0.117	0.064	2.91783e-19	ST3GAL6-AS1	100874207
SEZ6L2	9.65467e-28	1.0541	0.143	0.08	4.06577e-23	SEZ6L2	26470
HAS2-AS1	1.12961e-34	1.04882	0.147	0.075	4.75703e-30	HAS2-AS1	594842
B3GNT2	2.25455e-73	1.04712	0.274	0.138	9.49437e-69	B3GNT2	10678
NQO1	2.40489e-19	1.0453	0.144	0.091	1.01275e-14	NQO1	1728
SNURF	5.76914e-45	1.04378	0.202	0.108	2.4295e-40	SNURF	8926
CCL2	8.35124e-36	1.02497	0.112	0.049	3.51687e-31	CCL2	6347
HSD17B14	6.8555e-64	1.01121	0.257	0.132	2.88699e-59	HSD17B14	51171
AHR	5.74795e-142	1.01036	0.645	0.427	2.42057e-137	AHR	196
RRAS	1.5019e-61	1.00697	0.274	0.149	6.32481e-57	RRAS	6237
RELB	2.35337e-32	1.0065	0.158	0.086	9.91053e-28	RELB	5971
PSME1	1.48561e-109	1.0049	0.553	0.37	6.25621e-105	PSME1	5720
HIST1H1E	5.86216e-28	1.0036	0.18	0.11	2.46867e-23	H1-4	3008
EPHX1	3.69955e-46	1.00322	0.23	0.13	1.55795e-41	EPHX1	2052
ZSCAN18	4.94282e-32	1.0006	0.128	0.064	2.08152e-27	ZSCAN18	65982
PPDPF	9.35553e-225	0.995841	0.792	0.591	3.9398e-220	PPDPF	79144
PSME2	4.53403e-109	0.994202	0.513	0.316	1.90937e-104	PSME2	5721
IGFBP7	1.39872e-48	0.98285	0.698	0.638	5.89031e-44	IGFBP7	3490
PPIAP22	4.08221e-24	0.982688	0.108	0.057	1.7191e-19	PPIAP22	653214
ODF3B	5.36946e-33	0.97938	0.145	0.076	2.26119e-28	CIMAP1B	440836
LPIN2	1.03713e-56	0.978898	0.224	0.113	4.36755e-52	LPIN2	9663
KIF1A	1.03486e-10	0.973073	0.104	0.071	4.35801e-06	KIF1A	547
NET1	6.7997e-48	0.972227	0.173	0.083	2.86349e-43	NET1	10276
TUBB4A	7.46968e-51	0.965012	0.279	0.165	3.14563e-46	TUBB4A	10382
APOO	1.01487e-42	0.964488	0.197	0.107	4.27383e-38	APOO	79135
SREBF1	3.13329e-62	0.95664	0.272	0.146	1.31949e-57	SREBF1	6720
LRRN3	2.65432e-28	0.952476	0.106	0.051	1.11779e-23	LRRN3	54674
SLC1A4	3.51645e-53	0.950845	0.43	0.299	1.48085e-48	SLC1A4	6509
CSRNP1	9.41526e-29	0.948717	0.146	0.081	3.96495e-24	CSRNP1	64651
KMT2E-AS1	3.06419e-28	0.940785	0.144	0.08	1.29039e-23	KMT2E-AS1	100216545
HABP4	9.99166e-63	0.936596	0.352	0.216	4.20769e-58	HABP4	22927
PDE10A	1.076e-46	0.936332	0.201	0.105	4.53127e-42	PDE10A	10846
LY6E	3.18019e-139	0.931902	0.45	0.222	1.33924e-134	LY6E	4061
TYW1	1.67913e-28	0.926046	0.185	0.113	7.07116e-24	TYW1	55253
CCL27	1.17234e-40	0.924965	0.146	0.068	4.93696e-36	CCL27	10850
MDK	6.70834e-31	0.921531	0.142	0.075	2.82502e-26	MDK	4192
EEF1DP1	3.01025e-30	0.919027	0.147	0.079	1.26767e-25	EEF1DP1	126037
KIT	1.32619e-35	0.908449	0.523	0.441	5.58483e-31	KIT	3815
ATF3	6.48039e-95	0.906803	0.548	0.349	2.72902e-90	ATF3	467
IFITM1	1.15552e-230	0.905367	0.737	0.46	4.86615e-226	IFITM1	8519
NDUFB2-AS1	3.22366e-57	0.9034	0.355	0.228	1.35755e-52	NDUFB2-AS1	100134713
SERTAD1	7.27147e-48	0.903284	0.339	0.221	3.06216e-43	SERTAD1	29950
TAF5	1.05117e-49	0.902561	0.2	0.1	4.42669e-45	TAF5	6877
CSRP1	4.26112e-140	0.896186	0.683	0.485	1.79444e-135	CSRP1	1465
CA14	1.32472e-50	0.894004	0.281	0.166	5.57868e-46	CA14	23632
PSMB10	1.74688e-63	0.89352	0.367	0.228	7.35648e-59	PSMB10	5699
PCSK2	3.66757e-41	0.891993	0.388	0.276	1.54449e-36	PCSK2	5126
WIPF3	3.33855e-40	0.891778	0.158	0.078	1.40593e-35	WIPF3	644150
NDUFC2-KCTD14	4.16232e-31	0.890547	0.335	0.245	1.75284e-26	NDUFC2-KCTD14	100532726
POLR2B	3.99949e-08	0.890037	0.558	0.548	0.00168426	POLR2B	5431
SEMA3D	5.34368e-22	0.887098	0.155	0.095	2.25033e-17	SEMA3D	223117
IRF9	6.01369e-93	0.883886	0.433	0.251	2.53249e-88	IRF9	10379
IFIH1	4.96163e-34	0.883253	0.196	0.113	2.08944e-29	IFIH1	64135
PI4KA	7.8911e-23	0.882189	0.155	0.096	3.3231e-18	PI4KA	5297
FN3KRP	2.00857e-41	0.880089	0.16	0.078	8.45848e-37	FN3KRP	79672
ATP6V0E2	2.07899e-28	0.879617	0.226	0.149	8.75504e-24	ATP6V0E2	155066
MRAS	7.55086e-28	0.879525	0.134	0.072	3.17982e-23	MRAS	22808
CADPS2	3.83291e-26	0.875195	0.141	0.079	1.61411e-21	CADPS2	93664
GAPDH	4.93258e-127	0.874424	0.899	0.826	2.07721e-122	GAPDH	2597
LHFPL3-AS1	7.66417e-22	0.873219	0.154	0.095	3.22754e-17	LHFPL3-AS1	645591
NFKB2	2.75708e-30	0.872504	0.121	0.06	1.16106e-25	NFKB2	4791
LINC00674	7.52353e-18	0.872363	0.12	0.073	3.16831e-13	LINC00674	100499466
HSF4	6.17607e-33	0.869865	0.155	0.083	2.60087e-28	HSF4	3299
IFITM3	2.266e-169	0.868907	0.819	0.677	9.54258e-165	IFITM3	10410
S100A4	9.07883e-23	0.867655	0.408	0.32	3.82328e-18	S100A4	6275
FUOM	3.38645e-27	0.861441	0.127	0.067	1.4261e-22	FUOM	282969
PSMB8-AS1	3.78918e-52	0.86058	0.233	0.124	1.5957e-47	PSMB8-AS1	100507463
ZFP36	1.55741e-84	0.860479	0.723	0.567	6.55858e-80	ZFP36	7538
ADIRF	3.98616e-26	0.856446	0.211	0.137	1.67865e-21	ADIRF	10974
ITGB4	4.74726e-21	0.853206	0.123	0.072	1.99917e-16	ITGB4	3691
RAB4B-EGLN2	4.27021e-38	0.852971	0.219	0.128	1.79827e-33	RAB4B-EGLN2	100529264
ACP2	1.23987e-16	0.851236	0.105	0.063	5.22132e-12	ACP2	53
PLAC9	6.50848e-20	0.850778	0.203	0.141	2.74085e-15	PLAC9	219348
ASPA	3.4046e-52	0.848714	0.329	0.208	1.43375e-47	ASPA	443
IFIT2	2.89093e-11	0.847226	0.109	0.073	1.21743e-06	IFIT2	3433
C4orf48	8.36305e-131	0.844259	0.679	0.485	3.52185e-126	NICOL1	401115
GPANK1	4.75591e-28	0.843149	0.186	0.114	2.00281e-23	GPANK1	7918
PRNP	1.77081e-50	0.841052	0.412	0.285	7.45722e-46	PRNP	5621
MT1L	1.09264e-44	0.83997	0.23	0.128	4.60134e-40	MT1L	4500
HIST1H4C	2.35674e-84	0.838191	0.468	0.29	9.92471e-80	H4C3	8364
PDE6D	1.25986e-34	0.836568	0.197	0.114	5.3055e-30	PDE6D	5147
TGFBR2	7.87597e-27	0.833131	0.199	0.125	3.31673e-22	TGFBR2	7048
PMS1	1.29468e-31	0.832575	0.182	0.105	5.45214e-27	PMS1	5378
GOLM1	7.12947e-65	0.831461	0.377	0.233	3.00236e-60	GOLM1	51280
PRSS23	2.51721e-14	0.830538	0.448	0.389	1.06005e-09	PRSS23	11098
GSDMD	2.99088e-36	0.828748	0.198	0.113	1.25952e-31	GSDMD	79792
CDC25B	5.43925e-20	0.82849	0.109	0.061	2.29058e-15	CDC25B	994
ARPC4-TTLL3	2.43186e-16	0.828388	0.128	0.082	1.0241e-11	ARPC4-TTLL3	100526693
LGI3	3.49907e-40	0.82641	0.335	0.229	1.47353e-35	LGI3	203190
MSX2	5.38513e-18	0.823739	0.111	0.065	2.26779e-13	MSX2	4488
AIF1L	3.71918e-68	0.823009	0.438	0.285	1.56622e-63	AIF1L	83543
JUNB	1.61751e-124	0.821814	0.856	0.724	6.81168e-120	JUNB	3726
GNPTG	5.2783e-43	0.820801	0.289	0.181	2.2228e-38	GNPTG	84572
HAS2	5.74492e-25	0.820755	0.214	0.14	2.4193e-20	HAS2	3037
EFR3B	2.9455e-28	0.820081	0.159	0.091	1.24041e-23	EFR3B	22979
HSPA1B	5.06614e-19	0.818218	0.354	0.281	2.13345e-14	HSPA1B	3304
TUBB2B	2.30928e-79	0.812975	0.523	0.353	9.72482e-75	TUBB2B	347733
KPNA2	1.25458e-27	0.809475	0.188	0.116	5.28329e-23	KPNA2	3838
GDF9	6.82794e-45	0.806938	0.317	0.207	2.87538e-40	GDF9	2661
SLC7A5	1.69839e-29	0.806601	0.16	0.091	7.15228e-25	SLC7A5	8140
FKBP11	4.66175e-17	0.796574	0.116	0.07	1.96316e-12	FKBP11	51303
ARSA	5.08135e-19	0.793971	0.104	0.058	2.13986e-14	ARSA	410
SCUBE2	4.48476e-09	0.790401	0.187	0.148	0.000188862	SCUBE2	57758
BHLHE40	8.78873e-55	0.789701	0.436	0.299	3.70111e-50	BHLHE40	8553
PRELP	6.18736e-33	0.788873	0.482	0.39	2.60562e-28	PRELP	5549
DDX60	7.626e-20	0.788844	0.123	0.072	3.21146e-15	DDX60	55601
NDUFA1	3.98493e-112	0.788583	0.645	0.461	1.67813e-107	NDUFA1	4694
ADIRF-AS1	1.91934e-21	0.786884	0.228	0.159	8.08273e-17	ADIRF-AS1	100133190
ANGPT2	2.03379e-10	0.785117	0.126	0.089	8.5647e-06	ANGPT2	285
STK32A	3.90005e-40	0.785056	0.339	0.233	1.64239e-35	STK32A	202374
MARS	1.95867e-27	0.782909	0.267	0.185	8.24835e-23	MARS1	4141
BIRC3	1.42274e-37	0.781273	0.165	0.086	5.99146e-33	BIRC3	330
TM9SF2	1.14506e-44	0.780961	0.43	0.309	4.82207e-40	TM9SF2	9375
MVP	1.51419e-34	0.780308	0.236	0.146	6.37656e-30	MVP	9961
SERTAD3	3.22599e-27	0.779447	0.148	0.083	1.35853e-22	SERTAD3	29946
COL6A2	9.07067e-35	0.778913	0.294	0.197	3.81984e-30	COL6A2	1292
HIST2H2AA3	3.05754e-46	0.777939	0.323	0.205	1.28759e-41	H2AC18	8337
PLPPR4	2.05589e-54	0.777501	0.4	0.264	8.65775e-50	PLPPR4	9890
LIX1L-AS1	3.94657e-33	0.776873	0.219	0.135	1.66198e-28	LIX1L-AS1	105371260
LIMD2	6.40128e-65	0.773182	0.44	0.289	2.69571e-60	LIMD2	80774
TAPBP	4.66957e-74	0.772765	0.546	0.388	1.96645e-69	TAPBP	6892
NR4A1	2.86565e-83	0.772547	0.681	0.513	1.20678e-78	NR4A1	3164
TSGA10IP	4.92597e-19	0.772388	0.111	0.064	2.07442e-14	TSGA10IP	254187
VAMP5	4.34756e-73	0.7698	0.568	0.417	1.83084e-68	VAMP5	10791
CRYZ	1.07339e-21	0.768422	0.144	0.087	4.52026e-17	CRYZ	1429
SLC2A8	1.04507e-24	0.767294	0.155	0.092	4.40099e-20	SLC2A8	29988
EIF3CL	2.01837e-49	0.766046	0.451	0.322	8.49977e-45	EIF3CL	728689
MIR3142HG	1.04375e-34	0.765483	0.248	0.155	4.39542e-30	MIR3142HG	107075116
SLC22A17	6.99728e-20	0.764126	0.111	0.063	2.94669e-15	SLC22A17	51310
NDUFB4	7.70793e-125	0.763895	0.726	0.585	3.24596e-120	NDUFB4	4710
MIA	1.30003e-77	0.763125	0.552	0.387	5.47468e-73	MIA	8190
MATN2	8.43649e-14	0.762948	0.175	0.127	3.55277e-09	MATN2	4147
PARP10	8.53067e-18	0.76159	0.112	0.067	3.59243e-13	PARP10	84875
XRCC1	9.30784e-15	0.761478	0.116	0.074	3.91972e-10	XRCC1	7515
CLEC12B	9.87965e-25	0.759774	0.27	0.191	4.16052e-20	CLEC12B	387837
LGALS3BP	4.85151e-88	0.758052	0.605	0.44	2.04307e-83	LGALS3BP	3959
CLIC4	1.06929e-25	0.757619	0.412	0.328	4.50298e-21	CLIC4	25932
MFSD12	9.73048e-78	0.756827	0.622	0.474	4.0977e-73	MFSD12	126321
PIM3	6.27276e-53	0.756327	0.359	0.23	2.64159e-48	PIM3	415116
EIF5AL1	1.40035e-17	0.755653	0.104	0.061	5.89715e-13	EIF5AL1	143244
MAFF	5.72565e-62	0.754492	0.44	0.293	2.41119e-57	MAFF	23764
IVD	4.13751e-21	0.754171	0.136	0.081	1.74239e-16	IVD	3712
PIN4	6.05214e-54	0.752514	0.323	0.194	2.54868e-49	PIN4	5303
NEDD8-MDP1	1.89693e-35	0.74981	0.332	0.231	7.98835e-31	NEDD8-MDP1	100528064
TRAF2	1.2565e-17	0.749344	0.114	0.067	5.29138e-13	TRAF2	7186
EGLN2	2.25675e-27	0.748867	0.187	0.114	9.50361e-23	EGLN2	112398
MAL	1.3211e-51	0.747149	0.408	0.273	5.56343e-47	MAL	4118
SCN1B	1.74385e-14	0.747127	0.122	0.079	7.34369e-10	SCN1B	6324
GUCY1B1	6.99635e-13	0.746492	0.104	0.067	2.9463e-08	GUCY1B1	2983
APOD	9.88481e-23	0.746425	0.734	0.67	4.16269e-18	APOD	347
TPD52L1	3.96258e-14	0.745956	0.153	0.106	1.66872e-09	TPD52L1	7164
ST8SIA6	1.52921e-37	0.745187	0.31	0.205	6.43979e-33	ST8SIA6	338596
ATP6V0E2-AS1	1.78854e-13	0.744629	0.171	0.123	7.5319e-09	ATP6V0E2-AS1	401431
COA6	9.95215e-42	0.744204	0.255	0.152	4.19105e-37	COA6	388753
UBE2F-SCLY	3.78534e-18	0.743201	0.132	0.081	1.59408e-13	UBE2F-SCLY	100533179
PDE4B	2.0932e-27	0.742547	0.141	0.077	8.81489e-23	PDE4B	5142
GRAMD2B	4.56853e-39	0.739324	0.268	0.166	1.9239e-34	GRAMD2B	65983
MIA-RAB4B	8.4458e-77	0.738945	0.573	0.412	3.5567e-72	MIA-RAB4B	100529262
G6PD	7.46184e-16	0.73692	0.119	0.075	3.14233e-11	G6PD	2539
MGAT5	5.23476e-35	0.73392	0.2	0.114	2.20446e-30	MGAT5	4249
CHKB	1.57935e-15	0.733797	0.125	0.08	6.65095e-11	CHKB	1120
COX17	1.44114e-69	0.733724	0.49	0.335	6.06892e-65	COX17	10063
STMN3	8.51393e-15	0.732876	0.12	0.077	3.58539e-10	STMN3	50861
SERPINE2	7.06359e-37	0.732043	0.66	0.573	2.97462e-32	SERPINE2	5270
MLLT3	1.07092e-32	0.731168	0.212	0.128	4.50984e-28	MLLT3	4300
CST3	2.43472e-95	0.730256	0.82	0.693	1.02531e-90	CST3	1471
TMEM54	9.574e-28	0.729923	0.111	0.055	4.0318e-23	TMEM54	113452
RHOG	5.02072e-23	0.729007	0.191	0.123	2.11433e-18	RHOG	391
HIGD1A	1.72426e-42	0.728557	0.297	0.186	7.2612e-38	HIGD1A	25994
SMPD1	1.78083e-14	0.728556	0.155	0.107	7.49945e-10	SMPD1	6609
WDR83	2.92426e-38	0.726733	0.297	0.192	1.23146e-33	WDR83	84292
TMOD2	2.20701e-18	0.72594	0.149	0.096	9.29416e-14	TMOD2	29767
RTKN	6.79665e-18	0.725687	0.131	0.081	2.86221e-13	RTKN	6242
ERF	1.04132e-27	0.725559	0.222	0.144	4.3852e-23	ERF	2077
ANG	6.19891e-29	0.724946	0.17	0.098	2.61049e-24	ANG	283
NDRG2	1.54922e-37	0.724931	0.319	0.213	6.52409e-33	NDRG2	57447
IRF2BPL	1.86036e-44	0.723766	0.302	0.19	7.83436e-40	IRF2BPL	64207
KIAA1586	2.19666e-21	0.722909	0.127	0.074	9.25057e-17	KIAA1586	57691
ENDOD1	4.3737e-51	0.722398	0.466	0.337	1.84185e-46	ENDOD1	23052
PTPN13	6.44749e-39	0.722334	0.225	0.13	2.71517e-34	PTPN13	5783
NKD1	9.03611e-17	0.720707	0.108	0.064	3.80529e-12	NKD1	85407
TATDN1	5.26548e-49	0.719704	0.344	0.219	2.2174e-44	TATDN1	83940
PTOV1	3.26445e-36	0.718969	0.265	0.168	1.37473e-31	PTOV1	53635
PRAF2	5.46236e-17	0.718863	0.127	0.079	2.30031e-12	PRAF2	11230
PLP1	5.99131e-40	0.718833	0.634	0.546	2.52306e-35	PLP1	5354
CDC42EP5	1.31686e-19	0.718594	0.156	0.099	5.54558e-15	CDC42EP5	148170
ZNF267	3.48099e-12	0.716638	0.112	0.074	1.46591e-07	ZNF267	10308
POLR2L	4.25378e-115	0.714385	0.704	0.534	1.79135e-110	POLR2L	5441
ATL1	2.79002e-18	0.710037	0.113	0.066	1.17493e-13	ATL1	51062
MTUS1	2.46217e-50	0.710033	0.321	0.196	1.03687e-45	MTUS1	57509
CRELD1	1.14459e-17	0.709466	0.131	0.081	4.82011e-13	CRELD1	78987
BABAM2	9.51308e-14	0.708751	0.234	0.179	4.00615e-09	BABAM2	9577
SAT1	3.14893e-172	0.705845	0.929	0.826	1.32608e-167	SAT1	6303
PLA2G4C	8.05708e-18	0.705808	0.148	0.095	3.393e-13	PLA2G4C	8605
PPA2	6.38668e-31	0.704963	0.186	0.109	2.68956e-26	PPA2	27068
NDUFA7	5.84731e-75	0.70407	0.535	0.38	2.46242e-70	NDUFA7	4701
S100A1	1.38452e-75	0.702215	0.432	0.264	5.83047e-71	S100A1	6271
TGIF1	5.93105e-59	0.70177	0.405	0.261	2.49768e-54	TGIF1	7050
SF3A2	1.21574e-19	0.701455	0.163	0.105	5.11972e-15	SF3A2	8175
RXRB	5.11087e-22	0.701221	0.128	0.073	2.15229e-17	RXRB	6257
CCDC142	9.45717e-55	0.700171	0.364	0.23	3.9826e-50	CCDC142	84865
CCDC112	1.10298e-22	0.698798	0.171	0.107	4.64487e-18	CCDC112	153733
MRPL53	5.07448e-52	0.69835	0.351	0.221	2.13696e-47	MRPL53	116540
LRRK2	1.71546e-21	0.698053	0.159	0.099	7.22415e-17	LRRK2	120892
NBN	1.21838e-38	0.697433	0.28	0.177	5.13084e-34	NBN	4683
GAPDHS	7.73578e-44	0.697102	0.385	0.267	3.25769e-39	GAPDHS	26330
PSEN2	6.18595e-37	0.696647	0.28	0.18	2.60503e-32	PSEN2	5664
CYSLTR2	2.2347e-11	0.69656	0.101	0.066	9.41077e-07	CYSLTR2	57105
MRPS36	7.31062e-53	0.695561	0.387	0.251	3.07865e-48	KGD4	92259
SPRY2	1.17594e-23	0.695222	0.377	0.293	4.95212e-19	SPRY2	10253
APIP	2.8131e-38	0.691138	0.214	0.122	1.18465e-33	APIP	51074
NGRN	4.46233e-68	0.690648	0.488	0.335	1.87918e-63	NGRN	51335
EVA1B	2.92255e-34	0.690539	0.259	0.165	1.23074e-29	EVA1B	55194
TSTD1	5.37896e-20	0.690087	0.105	0.058	2.26519e-15	TSTD1	100131187
DUSP5	2.09584e-13	0.690052	0.102	0.065	8.82598e-09	DUSP5	1847
MFSD1	4.85198e-27	0.687555	0.21	0.133	2.04327e-22	MFSD1	64747
HIVEP1	1.40499e-19	0.685783	0.16	0.103	5.91669e-15	HIVEP1	3096
CDCA7L	1.56383e-39	0.683541	0.175	0.09	6.5856e-35	CDCA7L	55536
SECISBP2L	1.68633e-46	0.683471	0.435	0.305	7.10149e-42	SECISBP2L	9728
BCL2A1	1.19693e-18	0.683414	0.24	0.173	5.04052e-14	BCL2A1	597
ZNF33B	1.45094e-34	0.683069	0.189	0.107	6.11021e-30	ZNF33B	7582
PARP14	2.04901e-36	0.682557	0.32	0.213	8.62879e-32	PARP14	54625
ABHD2	2.48108e-30	0.682492	0.417	0.319	1.04483e-25	ABHD2	11057
MIR22HG	3.36381e-21	0.681606	0.141	0.085	1.41657e-16	MIR22HG	84981
NR4A2	4.98042e-62	0.681556	0.6	0.447	2.09735e-57	NR4A2	4929
SLC6A17	5.68972e-17	0.681145	0.22	0.16	2.39605e-12	SLC6A17	388662
SOCS6	1.09161e-37	0.680133	0.321	0.214	4.59698e-33	SOCS6	9306
HOOK1	3.03622e-28	0.679701	0.194	0.118	1.27861e-23	HOOK1	51361
DPM3	9.17299e-56	0.67802	0.358	0.221	3.86293e-51	DPM3	54344
KMO	3.12289e-21	0.67757	0.177	0.115	1.31511e-16	KMO	8564
G6PC3	5.03847e-21	0.677146	0.168	0.107	2.1218e-16	G6PC3	92579
CCSAP	8.15076e-16	0.676994	0.131	0.084	3.43245e-11	CCSAP	126731
PML	4.62632e-19	0.6762	0.136	0.084	1.94823e-14	PML	5371
E2F5	3.15834e-62	0.674756	0.423	0.27	1.33004e-57	E2F5	1875
CUEDC1	4.34134e-11	0.673765	0.118	0.081	1.82822e-06	CUEDC1	404093
RIPK1	1.00451e-13	0.673697	0.155	0.108	4.23018e-09	RIPK1	8737
TMEM51	8.3871e-21	0.671109	0.175	0.113	3.53197e-16	TMEM51	55092
TSPAN3	6.24596e-43	0.669933	0.451	0.337	2.6303e-38	TSPAN3	10099
GJB1	2.75284e-11	0.669469	0.172	0.128	1.15928e-06	GJB1	2705
FAM120B	1.36858e-08	0.669465	0.125	0.092	0.000576337	FAM120B	84498
ROPN1	5.49745e-25	0.669241	0.478	0.445	2.31508e-20	ROPN1	54763
ANKRD37	1.13688e-45	0.668347	0.491	0.363	4.78764e-41	ANKRD37	353322
OCA2	8.92098e-43	0.668124	0.309	0.195	3.7568e-38	OCA2	4948
SMIM3	1.43498e-14	0.666192	0.172	0.122	6.04301e-10	SMIM3	85027
FOXD3	5.5081e-17	0.665685	0.151	0.099	2.31957e-12	FOXD3	27022
NOLC1	5.15019e-21	0.665412	0.176	0.113	2.16885e-16	NOLC1	9221
PRH1	2.23649e-23	0.664677	0.203	0.134	9.41829e-19	PRH1	5554
TGDS	2.14328e-17	0.66427	0.137	0.087	9.02576e-13	TGDS	23483
CHKB-CPT1B	1.01676e-15	0.664133	0.134	0.087	4.28179e-11	CHKB-CPT1B	386593
SRPX	3.84815e-27	0.662721	0.259	0.176	1.62053e-22	SRPX	8406
ATP5MF	3.28657e-94	0.660634	0.62	0.439	1.38404e-89	ATP5MF	9551
CDK5R1	8.73882e-12	0.660246	0.12	0.082	3.68009e-07	CDK5R1	8851
UBALD1	4.28644e-11	0.658684	0.106	0.07	1.80511e-06	UBALD1	124402
IFI27L2	7.37983e-71	0.658504	0.631	0.501	3.10779e-66	IFI27L2	83982
TJP1	1.4431e-67	0.658084	0.572	0.414	6.07719e-63	TJP1	7082
C21orf59-TCP10L	1.24052e-18	0.657979	0.146	0.093	5.22406e-14		110091775
PRR7	1.02304e-12	0.657937	0.139	0.096	4.30825e-08	PRR7	80758
FOXD3-AS1	2.47117e-31	0.65749	0.286	0.193	1.04066e-26	FOXD3-AS1	100996301
ZHX2	4.52593e-17	0.657052	0.101	0.058	1.90596e-12	ZHX2	22882
OGFR	1.74379e-19	0.656994	0.168	0.109	7.34346e-15	OGFR	11054
NUCB1	9.21451e-44	0.656634	0.476	0.355	3.88042e-39	NUCB1	4924
DNPH1	5.22987e-52	0.654284	0.45	0.315	2.2024e-47	DNPH1	10591
SLC25A25	2.15145e-18	0.652069	0.172	0.114	9.06017e-14	SLC25A25	114789
METTL21A	4.701e-13	0.651709	0.14	0.096	1.97969e-08	METTL21A	151194
CMTM5	6.95833e-16	0.6517	0.115	0.071	2.93029e-11	CMTM5	116173
ID4	1.24463e-34	0.649591	0.434	0.327	5.24139e-30	ID4	3400
TPD52	3.02943e-31	0.649504	0.161	0.089	1.27575e-26	TPD52	7163
ABHD14A	1.43244e-17	0.6493	0.143	0.092	6.0323e-13	ABHD14A	25864
HOOK2	1.09513e-16	0.648905	0.162	0.109	4.61181e-12	HOOK2	29911
EFNA1	2.6274e-24	0.64877	0.251	0.172	1.10645e-19	EFNA1	1942
PLD3	5.35774e-36	0.647168	0.439	0.329	2.25625e-31	PLD3	23646
DBNDD1	1.14926e-17	0.646869	0.118	0.071	4.83974e-13	DBNDD1	79007
NR4A3	8.60948e-26	0.645626	0.372	0.282	3.62562e-21	NR4A3	8013
ARMC7	9.91216e-27	0.645435	0.195	0.121	4.17421e-22	ARMC7	79637
ATP5MD	1.24183e-89	0.644866	0.661	0.5	5.22961e-85	ATP5MK	84833
SYNGR2	1.27183e-17	0.644475	0.101	0.058	5.35593e-13	SYNGR2	9144
ARNT2	3.31022e-19	0.644193	0.208	0.145	1.394e-14	ARNT2	9915
CCDC58	9.476e-18	0.643895	0.107	0.062	3.99053e-13	MIX23	131076
C11orf1	1.11437e-27	0.643764	0.219	0.139	4.69281e-23	CFAP68	64776
L3MBTL2	1.0898e-22	0.643361	0.24	0.166	4.58938e-18	L3MBTL2	83746
MRPL52	3.22214e-59	0.642721	0.448	0.301	1.35691e-54	MRPL52	122704
TUBB2A	4.60771e-69	0.642334	0.62	0.456	1.9404e-64	TUBB2A	7280
CISD1	6.67946e-35	0.640124	0.522	0.425	2.81285e-30	CISD1	55847
CD320	6.31116e-28	0.640101	0.279	0.192	2.65776e-23	CD320	51293
BEX4	2.21534e-54	0.639524	0.495	0.353	9.32924e-50	BEX4	56271
BCAT2	1.37029e-12	0.639389	0.102	0.065	5.77058e-08	BCAT2	587
RIPK2	3.64486e-21	0.639224	0.173	0.111	1.53493e-16	RIPK2	8767
SCD	1.12091e-39	0.637888	0.401	0.286	4.72039e-35	SCD	6319
IFI35	1.59776e-19	0.636346	0.157	0.099	6.72849e-15	IFI35	3430
CRISPLD2	1.06201e-10	0.635957	0.101	0.068	4.47234e-06	CRISPLD2	83716
DHRS4	1.60606e-39	0.635235	0.233	0.136	6.76345e-35	DHRS4	10901
C5orf30	1.57287e-23	0.63434	0.206	0.135	6.62368e-19	MACIR	90355
SMIM10L1	2.59638e-28	0.633743	0.285	0.197	1.09339e-23	SMIM10L1	100129361
RAB38	5.4053e-71	0.633359	0.608	0.465	2.27628e-66	RAB38	23682
PTTG1	1.04717e-29	0.633325	0.168	0.095	4.40983e-25	PTTG1	9232
ZNF428	2.52269e-46	0.632623	0.446	0.319	1.06236e-41	ZNF428	126299
SEC61G	2.86194e-68	0.632166	0.563	0.414	1.20522e-63	SEC61G	23480
NIT1	1.19498e-15	0.631415	0.131	0.084	5.03231e-11	NIT1	4817
SLC9A3R2	9.56301e-20	0.630411	0.142	0.087	4.02717e-15	NHERF2	9351
UBL5	1.02595e-89	0.62863	0.687	0.533	4.32047e-85	UBL5	59286
TGFBR3	2.07542e-16	0.628496	0.189	0.132	8.74002e-12	TGFBR3	7049
NDUFAF4	1.05755e-24	0.628494	0.197	0.125	4.45356e-20	NDUFAF4	29078
C1orf198	7.13726e-27	0.628193	0.278	0.192	3.00564e-22	C1orf198	84886
ALDOA	4.82195e-101	0.627667	0.783	0.658	2.03062e-96	ALDOA	226
PLSCR1	2.04023e-39	0.627435	0.325	0.215	8.59183e-35	PLSCR1	5359
FMC1	4.1012e-51	0.626495	0.418	0.282	1.7271e-46	FMC1	154791
CTSA	4.21187e-35	0.626356	0.447	0.34	1.7737e-30	CTSA	5476
SELENOW	1.27426e-78	0.625994	0.802	0.669	5.36615e-74	SELENOW	6415
ROMO1	8.15104e-54	0.625385	0.452	0.316	3.43257e-49	ROMO1	140823
PYGL	3.0873e-20	0.625046	0.408	0.346	1.30012e-15	PYGL	5836
SGK1	1.62736e-23	0.625039	0.513	0.433	6.85313e-19	SGK1	6446
MAN2A2	3.65362e-23	0.624412	0.233	0.158	1.53861e-18	MAN2A2	4122
DTX3L	2.356e-36	0.624009	0.228	0.135	9.92157e-32	DTX3L	151636
SHF	7.05785e-20	0.623995	0.134	0.08	2.9722e-15	SHF	90525
KIF2A	9.09014e-37	0.623545	0.283	0.181	3.82804e-32	KIF2A	3796
HOXC9	1.72453e-18	0.623434	0.107	0.061	7.26236e-14	HOXC9	3225
AGBL5	2.48792e-71	0.62249	0.637	0.515	1.04771e-66	AGBL5	60509
ZNF581	1.09991e-17	0.622058	0.152	0.099	4.63193e-13	ZNF581	51545
SPTBN1	4.23837e-45	0.622055	0.758	0.665	1.78486e-40	SPTBN1	6711
LINC00623	5.94719e-25	0.621708	0.196	0.123	2.50448e-20	LINC00623	728855
HEXA	1.2886e-38	0.621359	0.444	0.328	5.42654e-34	HEXA	3073
PSMD10	6.99792e-28	0.621297	0.225	0.145	2.94696e-23	PSMD10	5716
CTSF	2.39845e-58	0.620391	0.592	0.451	1.01003e-53	CTSF	8722
MAP7D1	2.18854e-19	0.619597	0.196	0.133	9.2164e-15	MAP7D1	55700
PSENEN	1.78325e-38	0.619307	0.29	0.186	7.50961e-34	PSENEN	55851
IFI27	2.10178e-97	0.618987	0.723	0.515	8.85101e-93	IFI27	3429
CPNE8	1.2428e-30	0.618292	0.271	0.179	5.23366e-26	CPNE8	144402
BBC3	1.31998e-26	0.617171	0.297	0.21	5.55872e-22	BBC3	27113
GPR143	1.29294e-32	0.616562	0.516	0.422	5.44481e-28	GPR143	4935
MRPL33	1.75155e-56	0.616549	0.506	0.361	7.37613e-52	MRPL33	9553
GBA	2.654e-13	0.615919	0.126	0.084	1.11765e-08	GBA1	2629
SERF2	3.225e-187	0.613705	0.906	0.832	1.35811e-182	SERF2	10169
APP	5.79238e-20	0.613448	0.546	0.476	2.43929e-15	APP	351
NDUFS5	6.81898e-98	0.611649	0.751	0.61	2.87161e-93	NDUFS5	4725
GABARAPL2	4.35614e-80	0.609665	0.676	0.532	1.83446e-75	GABARAPL2	11345
NDUFA3	3.64174e-56	0.609656	0.429	0.287	1.53361e-51	NDUFA3	4696
NBL1	1.65269e-37	0.609018	0.318	0.21	6.95982e-33	NBL1	4681
HLA-DQB1	1.28722e-30	0.608832	0.185	0.109	5.42076e-26	HLA-DQB1	3119
PAF1	2.32705e-17	0.60838	0.166	0.111	9.79967e-13	PAF1	54623
EPB41L3	8.42733e-20	0.608233	0.188	0.125	3.54892e-15	EPB41L3	23136
TLE1	5.5103e-78	0.607555	0.645	0.474	2.3205e-73	TLE1	7088
MRPL39	5.83824e-17	0.605221	0.166	0.111	2.4586e-12	MRPL39	54148
FKBP2	2.8986e-53	0.604399	0.518	0.385	1.22066e-48	FKBP2	2286
BEX3	2.69962e-62	0.60424	0.565	0.418	1.13686e-57	BEX3	27018
NDUFAF3	1.46334e-57	0.604176	0.508	0.363	6.16241e-53	NDUFAF3	25915
BACH1	1.06706e-23	0.604113	0.239	0.163	4.49361e-19	BACH1	571
PJA1	7.06641e-17	0.602821	0.101	0.058	2.97581e-12	PJA1	64219
NECTIN2	4.26025e-20	0.602385	0.165	0.106	1.79408e-15	NECTIN2	5819
OST4	1.09461e-100	0.602224	0.74	0.606	4.60961e-96	OST4	100128731
YPEL3	8.43137e-43	0.602223	0.355	0.235	3.55062e-38	YPEL3	83719
NEK6	1.9353e-16	0.600465	0.124	0.077	8.14992e-12	NEK6	10783
NUBP1	1.31494e-17	0.598633	0.13	0.08	5.53749e-13	NUBP1	4682
TNIP1	3.30882e-25	0.598003	0.249	0.17	1.39341e-20	TNIP1	10318
FMNL2	6.04428e-19	0.597359	0.188	0.127	2.54537e-14	FMNL2	114793
TMEM147-AS1	1.24072e-34	0.597214	0.396	0.288	5.22493e-30	TMEM147-AS1	100506469
RARA	1.36833e-12	0.597031	0.129	0.087	5.76229e-08	RARA	5914
SORBS1	4.50723e-24	0.596827	0.275	0.194	1.89809e-19	SORBS1	10580
SYS1-DBNDD2	2.5604e-14	0.596633	0.18	0.129	1.07824e-09	SYS1-DBNDD2	767557
DTWD2	5.7583e-15	0.595	0.11	0.068	2.42493e-10	DTWD2	285605
PHPT1	1.45776e-84	0.594919	0.687	0.536	6.1389e-80	PHPT1	29085
CDC42EP1	3.54817e-19	0.594548	0.159	0.102	1.4942e-14	CDC42EP1	11135
SEMA3C	7.12136e-58	0.593543	0.538	0.388	2.99895e-53	SEMA3C	10512
SOX10	5.33174e-54	0.593372	0.588	0.45	2.2453e-49	SOX10	6663
PLK2	5.19825e-17	0.592163	0.35	0.277	2.18909e-12	PLK2	10769
SLC35F1	5.0241e-23	0.592141	0.207	0.136	2.11575e-18	SLC35F1	222553
PACSIN3	9.33252e-28	0.592043	0.222	0.141	3.93011e-23	PACSIN3	29763
ALX1	1.40444e-36	0.591045	0.411	0.295	5.91436e-32	ALX1	8092
EFEMP2	5.62714e-14	0.590688	0.122	0.079	2.3697e-09	EFEMP2	30008
BLOC1S6	9.97312e-40	0.590587	0.447	0.329	4.19988e-35	BLOC1S6	26258
LACTB2	3.04754e-11	0.590369	0.139	0.099	1.28338e-06	LACTB2	51110
UBQLN2	2.5601e-12	0.589677	0.145	0.102	1.07811e-07	UBQLN2	29978
TSEN15	7.61e-12	0.589672	0.11	0.073	3.20472e-07	TSEN15	116461
UQCR11	6.409e-80	0.58913	0.676	0.528	2.69896e-75	UQCR11	10975
COX8A	5.46091e-96	0.588713	0.726	0.579	2.2997e-91	COX8A	1351
GPNMB	1.04539e-125	0.588591	0.909	0.845	4.40234e-121	GPNMB	10457
PSAP	8.63833e-26	0.587921	0.821	0.754	3.63777e-21	PSAP	5660
SFTPC	1.55335e-12	0.587739	0.115	0.076	6.54145e-08	SFTPC	6440
SMIM27	1.23531e-16	0.587738	0.124	0.077	5.20212e-12	SMIM27	100129250
ATOX1	5.91155e-64	0.587673	0.61	0.472	2.48947e-59	ATOX1	475
USP6NL	5.54537e-14	0.586489	0.159	0.111	2.33527e-09	USP6NL	9712
DNAJB1	1.96165e-33	0.586039	0.454	0.341	8.2609e-29	DNAJB1	3337
SCAF1	3.52596e-12	0.585446	0.124	0.084	1.48485e-07	SCAF1	58506
GPS1	1.57032e-15	0.585158	0.199	0.142	6.61294e-11	GPS1	2873
CERCAM	2.63557e-09	0.584066	0.118	0.084	0.000110989	CERCAM	51148
LURAP1	5.63955e-17	0.582972	0.157	0.103	2.37493e-12	LURAP1	541468
HSPA8	9.75925e-59	0.582409	0.771	0.669	4.10981e-54	HSPA8	3312
GTF2F1	1.99541e-26	0.581994	0.264	0.18	8.40308e-22	GTF2F1	2962
GNAI1	2.98897e-34	0.581069	0.423	0.317	1.25871e-29	GNAI1	2770
BLOC1S1	9.31199e-55	0.57986	0.551	0.408	3.92147e-50	BLOC1S1	2647
SEC11C	7.72966e-47	0.579774	0.522	0.393	3.25512e-42	SEC11C	90701
SNRPG	3.79617e-59	0.5796	0.482	0.331	1.59864e-54	SNRPG	6637
C8orf59	6.10448e-60	0.579088	0.479	0.32	2.57072e-55	RBIS	401466
ELOB	4.93771e-88	0.578479	0.728	0.585	2.07937e-83	ELOB	6923
NAPA	3.40541e-34	0.578207	0.394	0.286	1.43409e-29	NAPA	8775
CNST	6.53754e-24	0.578061	0.253	0.175	2.75309e-19	CNST	163882
RNF19B	6.56687e-19	0.575524	0.153	0.097	2.76544e-14	RNF19B	127544
CDC14B	3.39839e-27	0.575492	0.312	0.221	1.43113e-22	CDC14B	8555
DDAH2	1.7297e-32	0.575076	0.393	0.29	7.28409e-28	DDAH2	23564
MMGT1	9.71333e-15	0.574927	0.197	0.141	4.09048e-10	MMGT1	93380
IFI16	2.64449e-79	0.574843	0.624	0.437	1.11365e-74	IFI16	3428
SORBS2	1.70193e-24	0.57481	0.246	0.165	7.16716e-20	SORBS2	8470
PACSIN2	1.18523e-30	0.574358	0.352	0.253	4.99123e-26	PACSIN2	11252
VTI1B	2.37377e-42	0.572732	0.411	0.288	9.99643e-38	VTI1B	10490
GNA13	5.65814e-20	0.572468	0.233	0.164	2.38276e-15	GNA13	10672
PRR12	1.50714e-14	0.572178	0.146	0.098	6.34688e-10	PRR12	57479
SLC25A39	5.50021e-19	0.571546	0.19	0.128	2.31625e-14	SLC25A39	51629
MRPS18A	3.14259e-16	0.570298	0.156	0.104	1.32341e-11	MRPS18A	55168
UQCRQ	6.55456e-65	0.569744	0.629	0.498	2.76026e-60	UQCRQ	27089
RTL8B	7.39846e-13	0.569387	0.141	0.097	3.11564e-08	RTL8B	441518
RANGRF	1.09077e-11	0.568974	0.142	0.1	4.59345e-07	RANGRF	29098
PRRC2A	8.08639e-18	0.56844	0.223	0.16	3.40534e-13	PRRC2A	7916
PNRC1	1.07925e-63	0.568367	0.846	0.767	4.54493e-59	PNRC1	10957
SSBP2	2.01973e-28	0.568329	0.292	0.2	8.50549e-24	SSBP2	23635
GAS1	1.47044e-21	0.56799	0.171	0.108	6.19231e-17	GAS1	2619
HMG20B	1.49786e-57	0.567912	0.635	0.5	6.3078e-53	HMG20B	10362
TRAF4	1.25991e-16	0.567432	0.209	0.15	5.30574e-12	TRAF4	9618
SMARCA5-AS1	9.28935e-22	0.5669	0.248	0.175	3.91193e-17	SMARCA5-AS1	100128055
TNFRSF14	8.3994e-45	0.566806	0.502	0.373	3.53716e-40	TNFRSF14	8764
MRPL36	6.37281e-31	0.566788	0.28	0.185	2.68372e-26	MRPL36	64979
ADAMTS1	1.57371e-17	0.566247	0.305	0.232	6.6272e-13	ADAMTS1	9510
CTSB	1.77311e-43	0.565972	0.593	0.453	7.46693e-39	CTSB	1508
TMEM80	4.55043e-14	0.565879	0.124	0.08	1.91628e-09	TMEM80	283232
IFFO1	1.54692e-19	0.56562	0.182	0.12	6.51439e-15	IFFO1	25900
CCHCR1	2.636e-08	0.565616	0.101	0.071	0.00111007	CCHCR1	54535
PCIF1	1.95566e-16	0.565386	0.168	0.113	8.23567e-12	PCIF1	63935
MIR7703	8.33553e-24	0.565024	0.267	0.186	3.51026e-19	MIR7703	102465801
WFS1	9.55542e-09	0.564306	0.101	0.071	0.000402398	WFS1	7466
NCOA7	3.44086e-25	0.563967	0.182	0.112	1.44902e-20	NCOA7	135112
IER2	4.22725e-38	0.563521	0.712	0.604	1.78018e-33	IER2	9592
HSPE1-MOB4	7.17519e-62	0.562769	0.6	0.461	3.02162e-57	HSPE1-MOB4	100529241
HCG11	1.11189e-17	0.562526	0.186	0.127	4.68239e-13	HCG11	493812
N4BP2L1	7.73319e-25	0.562472	0.145	0.082	3.2566e-20	N4BP2L1	90634
WDR18	2.3811e-14	0.561883	0.155	0.107	1.00273e-09	WDR18	57418
RAB4B	2.18736e-18	0.560339	0.134	0.083	9.21142e-14	RAB4B	53916
ERLEC1	1.02191e-40	0.55909	0.393	0.276	4.30348e-36	ERLEC1	27248
KIFAP3	3.03741e-32	0.559069	0.344	0.241	1.27911e-27	KIFAP3	22920
IDH3G	1.13552e-32	0.559005	0.324	0.223	4.78188e-28	IDH3G	3421
ATP6V0C	1.28408e-73	0.558755	0.776	0.665	5.40751e-69	ATP6V0C	527
INSIG1	7.39316e-11	0.557326	0.195	0.15	3.11341e-06	INSIG1	3638
MRPL48	1.73697e-16	0.557065	0.162	0.108	7.31475e-12	MRPL48	51642
TBC1D17	2.77346e-08	0.55669	0.105	0.075	0.00116796	TBC1D17	79735
LRRC57	1.30299e-18	0.556276	0.168	0.11	5.48716e-14	LRRC57	255252
HOXB7	2.12859e-15	0.55608	0.103	0.062	8.96394e-11	HOXB7	3217
CHST11	9.49666e-12	0.55575	0.125	0.086	3.99923e-07	CHST11	50515
ZNF667-AS1	3.52739e-24	0.555712	0.25	0.171	1.48545e-19	ZNF667-AS1	100128252
TMA7	4.16343e-90	0.555648	0.789	0.67	1.7533e-85	TMA7	51372
NDUFC1	2.86634e-61	0.554854	0.588	0.436	1.20707e-56	NDUFC1	4717
HIF1AN	5.89655e-10	0.554659	0.122	0.087	2.48316e-05	HIF1AN	55662
TWF1	5.31621e-21	0.554465	0.217	0.148	2.23876e-16	TWF1	5756
NUB1	4.3186e-31	0.554129	0.272	0.18	1.81865e-26	NUB1	51667
INTU	1.95715e-10	0.553868	0.11	0.075	8.24195e-06	INTU	27152
GRAMD1A	3.22144e-16	0.553016	0.179	0.124	1.35661e-11	GRAMD1A	57655
DPH3	4.77173e-21	0.55252	0.198	0.131	2.00947e-16	DPH3	285381
TOM1	2.39004e-12	0.551852	0.12	0.08	1.00649e-07	TOM1	10043
ATG14	1.53123e-18	0.551604	0.197	0.134	6.4483e-14	ATG14	22863
QPRT	1.66483e-34	0.551324	0.37	0.263	7.01092e-30	QPRT	23475
HSPE1	6.23928e-79	0.550504	0.712	0.58	2.62749e-74	HSPE1	3336
ZNF708	3.74527e-13	0.550287	0.116	0.076	1.57721e-08	ZNF708	7562
SLC29A1	4.78576e-15	0.550063	0.182	0.129	2.01538e-10	SLC29A1	2030
RTL8C	4.34563e-38	0.550018	0.419	0.301	1.83003e-33	RTL8C	8933
CYP2U1	9.25594e-23	0.550016	0.317	0.235	3.89786e-18	CYP2U1	113612
SRPRA	4.57523e-25	0.549994	0.311	0.225	1.92672e-20	SRPRA	6734
IRF2	1.71464e-21	0.549467	0.206	0.138	7.22069e-17	IRF2	3660
VAMP3	1.66542e-33	0.549252	0.418	0.308	7.01343e-29	VAMP3	9341
RABL6	1.16373e-38	0.548536	0.421	0.304	4.90069e-34	RABL6	55684
PKIG	7.90834e-34	0.548407	0.316	0.213	3.33036e-29	PKIG	11142
CRIP2	9.02327e-23	0.548347	0.38	0.294	3.79988e-18	CRIP2	1397
TMEM256	1.12226e-38	0.547947	0.411	0.292	4.72604e-34	TMEM256	254863
GSTM2	7.22088e-34	0.547803	0.266	0.169	3.04086e-29	GSTM2	2946
PAIP1	3.97431e-24	0.54759	0.297	0.211	1.67366e-19	PAIP1	10605
IFITM2	1.65428e-145	0.547116	0.773	0.58	6.96652e-141	IFITM2	10581
TOM1L2	7.34931e-14	0.546612	0.168	0.119	3.09494e-09	TOM1L2	146691
IPMK	2.88119e-17	0.546586	0.198	0.138	1.21333e-12	IPMK	253430
RAI1	5.29728e-13	0.546497	0.13	0.087	2.23079e-08	RAI1	10743
BSG	1.09232e-55	0.546026	0.685	0.556	4.59997e-51	BSG	682
CLDND1	1.93512e-47	0.5451	0.482	0.35	8.14919e-43	CLDND1	56650
DHX16	4.27884e-12	0.544684	0.134	0.092	1.8019e-07	DHX16	8449
TMED1	2.85034e-18	0.544401	0.19	0.129	1.20033e-13	TMED1	11018
NDUFA2	5.33473e-48	0.5444	0.479	0.343	2.24656e-43	NDUFA2	4695
ABCA1	2.86641e-34	0.543513	0.349	0.242	1.2071e-29	ABCA1	19
BORCS7-ASMT	6.9141e-17	0.542315	0.141	0.09	2.91167e-12	BORCS7-ASMT	100528007
ZNF414	1.42867e-12	0.542108	0.101	0.064	6.0164e-08	ZNF414	84330
FDX2	4.76149e-11	0.542074	0.143	0.102	2.00516e-06	FDX2	112812
DPP7	9.71753e-53	0.54196	0.603	0.466	4.09225e-48	DPP7	29952
ABHD14A-ACY1	6.18115e-19	0.54159	0.167	0.109	2.60301e-14	ABHD14A-ACY1	100526760
ZGPAT	1.10537e-09	0.540555	0.12	0.085	4.65495e-05	ZGPAT	84619
GLMP	4.94415e-32	0.539096	0.369	0.265	2.08208e-27	GLMP	112770
MRPL41	2.87249e-56	0.538491	0.549	0.402	1.20966e-51	MRPL41	64975
IFNAR1	8.90346e-29	0.538055	0.319	0.224	3.74942e-24	IFNAR1	3454
MAP1B	1.45103e-61	0.537935	0.539	0.368	6.11056e-57	MAP1B	4131
DDX24	1.213e-64	0.537615	0.648	0.494	5.10819e-60	DDX24	57062
RAB28	4.73031e-16	0.53751	0.142	0.093	1.99203e-11	RAB28	9364
CCDC107	2.20028e-32	0.537322	0.38	0.271	9.26583e-28	CCDC107	203260
CYBA	6.07632e-59	0.537226	0.594	0.451	2.55886e-54	CYBA	1535
NAXE	9.58563e-33	0.53704	0.349	0.244	4.0367e-28	NAXE	128240
RNASEK	9.3539e-92	0.536575	0.795	0.672	3.93911e-87	RNASEK	440400
DNAJC15	6.75193e-46	0.536087	0.525	0.403	2.84337e-41	DNAJC15	29103
SLC16A4	7.21453e-08	0.535909	0.103	0.074	0.00303818	SLC16A4	9122
NFKBIL1	3.36529e-19	0.535638	0.161	0.103	1.41719e-14	NFKBIL1	4795
AK6	9.74749e-29	0.535596	0.236	0.151	4.10486e-24	AK6	102157402
MICA	2.38303e-13	0.535267	0.119	0.078	1.00354e-08	MICA	100507436
TRIM4	2.51542e-22	0.534919	0.203	0.134	1.05929e-17	TRIM4	89122
ZNF580	6.23584e-18	0.5349	0.231	0.166	2.62604e-13	ZNF580	51157
AGAP2	1.14808e-08	0.534827	0.133	0.098	0.000483481	AGAP2	116986
GSTM4	2.13048e-15	0.534812	0.164	0.112	8.97188e-11	GSTM4	2948
THOC3	6.31811e-14	0.533626	0.12	0.078	2.66068e-09	THOC3	84321
PTPRS	4.34399e-07	0.53351	0.13	0.1	0.0182934	PTPRS	5802
C11orf68	4.05346e-11	0.532347	0.141	0.1	1.70699e-06	C11orf68	83638
SCARB1	2.34392e-13	0.531397	0.226	0.171	9.87073e-09	SCARB1	949
DDX56	9.74356e-15	0.530875	0.144	0.096	4.10321e-10	DDX56	54606
ZNF302	3.12032e-22	0.530417	0.201	0.132	1.31403e-17	ZNF302	55900
PALM	3.04008e-09	0.530331	0.123	0.088	0.000128024	PALM	5064
TECR	1.06494e-42	0.529995	0.51	0.386	4.48468e-38	TECR	9524
EMC4	2.2301e-45	0.529481	0.437	0.305	9.39138e-41	EMC4	51234
RING1	2.39429e-19	0.529084	0.211	0.144	1.00828e-14	RING1	6015
C4orf3	1.52019e-51	0.52783	0.584	0.453	6.40184e-47	ARLN	401152
ATP5F1E	8.19767e-93	0.526808	0.793	0.684	3.4522e-88	ATP5F1E	514
GSTK1	3.23457e-41	0.526301	0.444	0.319	1.36214e-36	GSTK1	373156
TFAM	5.11242e-29	0.526017	0.311	0.216	2.15294e-24	TFAM	7019
PCYT2	9.70606e-23	0.525693	0.249	0.174	4.08742e-18	PCYT2	5833
IER3	2.97829e-25	0.524952	0.307	0.218	1.25422e-20	IER3	8870
CSKMT	6.83138e-11	0.524615	0.119	0.081	2.87683e-06	CSKMT	751071
ARSB	2.26519e-08	0.524577	0.116	0.084	0.000953915	ARSB	411
TIMM17B	7.03048e-24	0.524535	0.216	0.143	2.96067e-19	TIMM17B	10245
ACADM	9.77017e-34	0.524281	0.302	0.2	4.11441e-29	ACADM	34
CPPED1	2.40833e-17	0.524269	0.186	0.127	1.0142e-12	CPPED1	55313
PTS	8.21812e-16	0.523527	0.152	0.1	3.46082e-11	PTS	5805
ST6GAL1	1.86365e-17	0.523516	0.166	0.109	7.84822e-13	ST6GAL1	6480
RNF145	2.31632e-40	0.523392	0.358	0.24	9.75447e-36	RNF145	153830
BNIP3	7.7412e-31	0.523246	0.411	0.312	3.25998e-26	BNIP3	664
SOD1	4.9908e-74	0.523067	0.774	0.684	2.10173e-69	SOD1	6647
LEF1	6.27479e-16	0.522868	0.315	0.248	2.64244e-11	LEF1	51176
MTLN	2.84353e-31	0.522681	0.309	0.211	1.19747e-26	MTLN	205251
MCPH1	1.96288e-12	0.522644	0.145	0.101	8.26607e-08	MCPH1	79648
YIPF2	8.1173e-15	0.522565	0.21	0.153	3.41836e-10	YIPF2	78992
SNAPC2	7.88424e-11	0.521281	0.134	0.095	3.32021e-06	SNAPC2	6618
ZNF770	4.14947e-25	0.520972	0.217	0.14	1.74743e-20	ZNF770	54989
GPAT4	1.56519e-19	0.520819	0.305	0.229	6.59133e-15	GPAT4	137964
H1F0	1.33216e-18	0.520663	0.328	0.253	5.61e-14	H1-0	3005
PGRMC1	1.4244e-36	0.520607	0.447	0.33	5.99843e-32	PGRMC1	10857
ATG3	8.55049e-31	0.520531	0.364	0.262	3.60078e-26	ATG3	64422
UQCRB	8.72555e-106	0.520061	0.787	0.626	3.6745e-101	UQCRB	7381
ZFAND2B	5.65042e-16	0.519767	0.16	0.107	2.37951e-11	ZFAND2B	130617
DNAAF4-CCPG1	5.53069e-25	0.518928	0.305	0.219	2.32908e-20	DNAAF4-CCPG1	100533483
PLTP	2.01361e-29	0.518707	0.454	0.351	8.47971e-25	PLTP	5360
RPF1	2.55831e-28	0.518338	0.419	0.324	1.07736e-23	RPF1	80135
APCDD1	2.95702e-24	0.518026	0.466	0.371	1.24526e-19	APCDD1	147495
NPB	5.35121e-12	0.517469	0.103	0.067	2.2535e-07	NPB	256933
CHN2	5.31205e-17	0.516779	0.228	0.164	2.23701e-12	CHN2	1124
MTSS1L	4.12107e-16	0.516656	0.14	0.09	1.73546e-11	MTSS2	92154
BCAR1	1.25058e-09	0.516121	0.143	0.106	5.26645e-05	BCAR1	9564
IFNAR2	1.37012e-11	0.515921	0.122	0.084	5.76986e-07	IFNAR2	3455
COX7A2	9.46945e-70	0.515896	0.705	0.569	3.98777e-65	COX7A2	1347
FXYD5	2.87002e-29	0.515895	0.512	0.403	1.20862e-24	FXYD5	53827
APBA2	2.76751e-14	0.51569	0.167	0.116	1.16545e-09	APBA2	321
DBI	3.12644e-61	0.515681	0.805	0.712	1.31661e-56	DBI	1622
GAMT	2.10009e-17	0.515429	0.113	0.066	8.84389e-13	GAMT	2593
YAE1	3.67801e-11	0.515306	0.103	0.068	1.54888e-06	YAE1	57002
ZBTB8OS	1.58143e-23	0.515145	0.221	0.145	6.6597e-19	ZBTB8OS	339487
HYI	8.30848e-23	0.514634	0.3	0.218	3.49887e-18	HYI	81888
CTSZ	1.10912e-34	0.514491	0.571	0.463	4.67072e-30	CTSZ	1522
C5orf24	1.51253e-36	0.514221	0.486	0.371	6.36955e-32	C5orf24	134553
THEM4	6.56012e-19	0.514041	0.227	0.159	2.7626e-14	THEM4	117145
TNFAIP3	2.64865e-18	0.513918	0.344	0.269	1.1154e-13	TNFAIP3	7128
CDKN1B	9.56605e-24	0.513717	0.265	0.184	4.02846e-19	CDKN1B	1027
CTSD	1.00931e-39	0.513544	0.685	0.576	4.25041e-35	CTSD	1509
LRRC59	2.48513e-15	0.512883	0.196	0.14	1.04654e-10	LRRC59	55379
MFSD11	2.82578e-16	0.512476	0.166	0.113	1.18999e-11	MFSD11	79157
AEBP1	4.80933e-25	0.512456	0.468	0.371	2.0253e-20	AEBP1	165
LRRC42	5.93485e-09	0.511734	0.121	0.087	0.000249928	LRRC42	115353
PMAIP1	2.69999e-21	0.511631	0.138	0.082	1.13702e-16	PMAIP1	5366
ZNF37BP	1.23155e-11	0.511232	0.173	0.127	5.18631e-07	ZNF37BP	100129482
CHML	1.38036e-21	0.511193	0.406	0.321	5.81296e-17	CHML	1122
SELENOF	1.31472e-40	0.511034	0.4	0.274	5.53656e-36	SELENOF	9403
LMO4	3.52614e-30	0.510971	0.294	0.199	1.48493e-25	LMO4	8543
MT1F	1.58686e-27	0.510957	0.378	0.283	6.68258e-23	MT1F	4494
GTF2E2	5.63134e-12	0.510627	0.13	0.089	2.37147e-07	GTF2E2	2961
IRS1	1.10022e-22	0.510616	0.243	0.166	4.63323e-18	IRS1	3667
DBNDD2	2.45376e-10	0.510545	0.17	0.127	1.03333e-05	DBNDD2	55861
WDR38	1.42271e-30	0.51032	0.416	0.318	5.99132e-26	WDR38	401551
CDC42EP3	4.44739e-26	0.510228	0.736	0.679	1.87288e-21	CDC42EP3	10602
TMED5	1.05008e-08	0.510191	0.16	0.122	0.000442208	TMED5	50999
LDOC1	5.42033e-11	0.509997	0.106	0.071	2.28261e-06	LDOC1	23641
SHMT2	7.27864e-19	0.509919	0.251	0.18	3.06518e-14	SHMT2	6472
LMF1	7.59871e-11	0.509852	0.101	0.067	3.19997e-06	LMF1	64788
RNF130	3.46593e-31	0.509841	0.372	0.269	1.45957e-26	RNF130	55819
PPP1R18	2.2678e-11	0.509601	0.12	0.082	9.55018e-07	PPP1R18	170954
KLF10	1.47064e-28	0.508847	0.245	0.158	6.19317e-24	KLF10	7071
EXOSC4	2.09885e-17	0.508629	0.187	0.128	8.83869e-13	EXOSC4	54512
FRMD6	3.01953e-19	0.508573	0.349	0.271	1.27158e-14	FRMD6	122786
UQCC2	8.15163e-32	0.50798	0.358	0.252	3.43281e-27	UQCC2	84300
GORASP2	1.70674e-19	0.507757	0.269	0.195	7.18742e-15	GORASP2	26003
PRXL2B	4.13673e-11	0.50699	0.12	0.082	1.74206e-06	PRXL2B	127281
NPDC1	1.53669e-11	0.506733	0.129	0.089	6.47131e-07	NPDC1	56654
SCYL2	3.36381e-17	0.506513	0.174	0.117	1.41657e-12	SCYL2	55681
RHOA	2.27794e-56	0.506422	0.752	0.654	9.59287e-52	RHOA	387
SLIRP	4.67125e-47	0.506261	0.51	0.381	1.96716e-42	SLIRP	81892
ARL6IP6	8.88678e-25	0.505982	0.235	0.155	3.7424e-20	ARL6IP6	151188
VAT1	8.56688e-34	0.505532	0.61	0.503	3.60768e-29	VAT1	10493
ZDHHC2	9.59246e-12	0.505517	0.119	0.08	4.03958e-07	ZDHHC2	51201
HCFC1R1	1.22215e-24	0.505289	0.266	0.183	5.14671e-20	HCFC1R1	54985
MAMDC4	1.55579e-16	0.504961	0.176	0.12	6.55175e-12	MAMDC4	158056
SLC35A5	6.91563e-13	0.504773	0.149	0.103	2.91231e-08	SLC35A5	55032
USE1	1.00928e-17	0.504726	0.233	0.167	4.25029e-13	USE1	55850
KRTCAP2	2.52389e-58	0.504008	0.682	0.559	1.06286e-53	KRTCAP2	200185
YWHAH	1.6448e-47	0.503685	0.575	0.436	6.92659e-43	YWHAH	7533
CBWD6	3.85141e-13	0.503198	0.2	0.149	1.6219e-08	ZNG1F	644019
MMP17	8.0375e-25	0.502932	0.316	0.229	3.38475e-20	MMP17	4326
LRRN4CL	5.11538e-22	0.502667	0.312	0.228	2.15419e-17	LRRN4CL	221091
CHCHD6	9.72704e-56	0.502533	0.666	0.531	4.09625e-51	CHCHD6	84303
PRKCZ	7.53535e-09	0.502349	0.104	0.072	0.000317329	PRKCZ	5590
COX7C	1.56206e-90	0.502275	0.803	0.674	6.57816e-86	COX7C	1350
ZBTB21	3.52505e-09	0.502164	0.188	0.147	0.000148447	ZBTB21	49854
TTF1	5.54573e-12	0.502057	0.155	0.111	2.33542e-07	TTF1	7270
UCHL5	1.59312e-17	0.502044	0.238	0.172	6.70895e-13	UCHL5	51377
USP10	4.28693e-22	0.501965	0.188	0.121	1.80531e-17	USP10	9100
AARS	1.86332e-09	0.501598	0.116	0.082	7.84682e-05	AARS1	16
ST3GAL4	7.23849e-35	0.50155	0.524	0.412	3.04827e-30	ST3GAL4	6484
RMDN3	9.32974e-17	0.501357	0.146	0.094	3.92894e-12	RMDN3	55177
ILF2	5.98139e-38	0.50095	0.437	0.313	2.51888e-33	ILF2	3608
FARSA	2.72221e-10	0.500885	0.144	0.105	1.14638e-05	FARSA	2193
LTBR	7.36005e-20	0.500856	0.236	0.166	3.09946e-15	LTBR	4055
APOE	2.26022e-40	0.500794	0.94	0.924	9.51824e-36	APOE	348
KCTD2	3.16115e-13	0.500388	0.167	0.119	1.33122e-08	KCTD2	23510
PMF1	1.22291e-28	0.500137	0.293	0.201	5.14993e-24	PMF1	11243
FEZ2	3.61636e-22	0.499891	0.312	0.229	1.52292e-17	FEZ2	9637
HNRNPDL	1.58237e-75	0.499159	0.775	0.636	6.66367e-71	HNRNPDL	9987
CAV2	6.6574e-33	0.499042	0.479	0.369	2.80356e-28	CAV2	858
SIK1	2.56467e-13	0.498832	0.151	0.104	1.08003e-08	SIK1	150094
NTHL1	4.4082e-12	0.498647	0.154	0.108	1.85638e-07	NTHL1	4913
ALG2	2.20023e-07	0.498546	0.101	0.074	0.00926562	ALG2	85365
POLB	2.4863e-21	0.498521	0.228	0.155	1.04703e-16	POLB	5423
SORCS1	1.13471e-07	0.498456	0.141	0.108	0.00477851	SORCS1	114815
RPUSD3	1.29404e-18	0.497954	0.169	0.111	5.44945e-14	RPUSD3	285367
SLC35D2	1.3384e-26	0.49779	0.271	0.184	5.63628e-22	SLC35D2	11046
PTRH2	1.22578e-23	0.497542	0.189	0.12	5.16198e-19	PTRH2	51651
BIRC7	4.29993e-16	0.496232	0.228	0.167	1.81079e-11	BIRC7	79444
TMEM184B	2.75398e-11	0.496013	0.128	0.088	1.15976e-06	TMEM184B	25829
TAGLN2	1.11707e-42	0.49549	0.581	0.446	4.70422e-38	TAGLN2	8407
RP9P	5.36716e-14	0.495273	0.203	0.148	2.26022e-09	RP9P	441212
SNHG25	4.72456e-12	0.494995	0.152	0.108	1.9896e-07	SNHG25	105376843
CCNQ	4.56356e-14	0.494881	0.163	0.113	1.92181e-09	CCNQ	92002
EXOSC5	2.81775e-14	0.494828	0.196	0.14	1.18661e-09	EXOSC5	56915
PET100	9.26848e-43	0.494813	0.448	0.32	3.90314e-38	PET100	100131801
BCKDHA	7.05864e-17	0.494336	0.158	0.104	2.97254e-12	BCKDHA	593
ACTR1A	1.31024e-14	0.493722	0.198	0.142	5.51767e-10	ACTR1A	10121
FAM161A	4.61006e-25	0.49351	0.248	0.167	1.94139e-20	FAM161A	84140
HMGN4	4.39581e-29	0.493201	0.266	0.175	1.85116e-24	HMGN4	10473
JAGN1	4.69239e-21	0.493081	0.305	0.227	1.97606e-16	JAGN1	84522
GTF2F2	1.64528e-26	0.49289	0.42	0.327	6.92858e-22	GTF2F2	2963
MAP3K3	6.05998e-22	0.492839	0.261	0.183	2.55198e-17	MAP3K3	4215
GNG7	7.93298e-19	0.492505	0.248	0.178	3.34074e-14	GNG7	2788
NFKBIB	1.13105e-08	0.492366	0.126	0.092	0.000476309	NFKBIB	4793
GAS8	3.88396e-07	0.492245	0.108	0.08	0.0163561	GAS8	2622
ZNF880	8.51807e-10	0.491925	0.104	0.071	3.58713e-05	ZNF880	400713
PLEKHO2	3.80552e-10	0.49175	0.147	0.108	1.60258e-05	PLEKHO2	80301
PLEKHA4	9.40828e-10	0.491728	0.106	0.073	3.96201e-05	PLEKHA4	57664
GNG5	1.53029e-66	0.491552	0.737	0.627	6.44437e-62	GNG5	2787
RNASEK-C17orf49	1.69974e-80	0.491179	0.814	0.716	7.15793e-76	RNASEK-C17orf49	100529209
RENBP	1.79373e-20	0.490965	0.216	0.147	7.55374e-16	RENBP	5973
FAM166A	6.56651e-18	0.490893	0.168	0.111	2.76529e-13	CIMIP2A	401565
PDGFA	6.75709e-19	0.490555	0.143	0.089	2.84554e-14	PDGFA	5154
TCEAL3	3.59639e-29	0.490501	0.309	0.211	1.51451e-24	TCEAL3	85012
WBP1	2.1071e-20	0.489991	0.202	0.135	8.87343e-16	WBP1	23559
SDAD1	3.552e-26	0.489937	0.283	0.195	1.49582e-21	SDAD1	55153
BST2	4.04499e-111	0.489789	0.416	0.207	1.70342e-106	BST2	684
CRABP1	1.14988e-16	0.489683	0.294	0.226	4.84236e-12	CRABP1	1381
TINF2	1.62628e-18	0.489538	0.2	0.137	6.8486e-14	TINF2	26277
NAA38	1.10411e-33	0.489275	0.382	0.271	4.64961e-29	NAA38	84316
STAT3	4.89146e-31	0.489218	0.433	0.326	2.05989e-26	STAT3	6774
PAXX	2.59965e-21	0.488965	0.237	0.163	1.09477e-16	PAXX	286257
BRD9	2.12545e-21	0.488929	0.242	0.167	8.9507e-17	BRD9	65980
C19orf12	1.39413e-18	0.488616	0.245	0.177	5.87097e-14	C19orf12	83636
NEDD9	7.87443e-19	0.488584	0.293	0.218	3.31608e-14	NEDD9	4739
FKBP8	1.75737e-37	0.488531	0.457	0.336	7.40062e-33	FKBP8	23770
CNPY3	5.63515e-19	0.488229	0.265	0.193	2.37308e-14	CNPY3	10695
SSSCA1	6.64525e-28	0.487904	0.428	0.325	2.79845e-23	ZNRD2	10534
SNRPN	7.6053e-36	0.487837	0.428	0.31	3.20274e-31	SNRPN	6638
TRIM52-AS1	1.91966e-08	0.487738	0.125	0.092	0.000808409	TRIM52-AS1	100507602
YIPF3	6.2441e-26	0.487285	0.321	0.231	2.62952e-21	YIPF3	25844
BACE2	8.77167e-39	0.487095	0.696	0.601	3.69393e-34	BACE2	25825
NDUFA13	4.56961e-76	0.486762	0.752	0.626	1.92435e-71	NDUFA13	51079
FAAP20	4.03144e-37	0.486506	0.505	0.389	1.69772e-32	FAAP20	199990
C1orf216	1.12995e-11	0.486457	0.161	0.116	4.75843e-07	C1orf216	127703
LINC01881	6.34562e-11	0.486377	0.108	0.072	2.67227e-06	LINC01881	728323
SCML1	8.49586e-13	0.486358	0.228	0.174	3.57777e-08	SCML1	6322
HIGD2A	1.70009e-44	0.48599	0.598	0.479	7.15942e-40	HIGD2A	192286
MMADHC	2.1773e-26	0.485933	0.339	0.245	9.16906e-22	MMADHC	27249
SOX9	8.10966e-08	0.485386	0.193	0.155	0.00341514	SOX9	6662
DHRS7B	1.4191e-14	0.485223	0.149	0.1	5.97612e-10	DHRS7B	25979
MRPS18C	1.68007e-37	0.484856	0.452	0.332	7.07511e-33	MRPS18C	51023
SF3B4	9.00068e-23	0.48481	0.24	0.165	3.79036e-18	SF3B4	10262
PFDN4	1.39671e-34	0.484714	0.275	0.173	5.88184e-30	PFDN4	5203
TPI1	8.63593e-62	0.484174	0.719	0.589	3.63676e-57	TPI1	7167
WWTR1	4.61742e-27	0.483927	0.313	0.22	1.94449e-22	WWTR1	25937
HTRA2	3.64158e-13	0.483751	0.154	0.108	1.53354e-08	HTRA2	27429
NDUFB2	4.12831e-51	0.483648	0.647	0.523	1.73851e-46	NDUFB2	4708
SPSB1	6.46137e-15	0.483247	0.155	0.105	2.72101e-10	SPSB1	80176
PDIA3	4.03626e-53	0.48314	0.698	0.576	1.69975e-48	PDIA3	2923
RNF181	1.17601e-36	0.483135	0.454	0.337	4.95241e-32	RNF181	51255
TUSC2	6.67965e-09	0.483084	0.136	0.101	0.000281293	TUSC2	11334
MLST8	5.34386e-10	0.482951	0.129	0.092	2.25041e-05	MLST8	64223
MOK	4.02938e-34	0.482692	0.468	0.355	1.69685e-29	MOK	5891
C9orf16	3.53484e-36	0.482527	0.485	0.367	1.48859e-31	BBLN	79095
DYRK4	1.52363e-19	0.482509	0.199	0.135	6.41633e-15	DYRK4	8798
COX6C	3.19436e-62	0.4823	0.737	0.635	1.34521e-57	COX6C	1345
NCAM2	8.72363e-10	0.481767	0.148	0.11	3.67369e-05	NCAM2	4685
TMEM183A	5.22542e-14	0.481586	0.193	0.139	2.20053e-09	TMEM183A	92703
ATP6AP1	4.27476e-21	0.481371	0.373	0.292	1.80019e-16	ATP6AP1	537
ARIH2	5.84263e-21	0.48133	0.264	0.188	2.46045e-16	ARIH2	10425
OLMALINC	1.15606e-14	0.480782	0.141	0.093	4.86842e-10	OLMALINC	90271
TPRKB	1.06977e-25	0.479897	0.274	0.188	4.505e-21	TPRKB	51002
TMEM179B	3.16369e-33	0.478913	0.451	0.338	1.33229e-28	TMEM179B	374395
RNF11	7.33781e-21	0.478646	0.243	0.169	3.0901e-16	RNF11	26994
ADAM15	3.34321e-11	0.478248	0.134	0.094	1.40789e-06	ADAM15	8751
FBXO44	3.88176e-10	0.478142	0.124	0.088	1.63469e-05	FBXO44	93611
UBALD2	1.13653e-23	0.478089	0.263	0.183	4.78616e-19	UBALD2	283991
SNX25	9.89773e-11	0.477858	0.19	0.144	4.16813e-06	SNX25	83891
CWC22	1.44602e-19	0.477793	0.175	0.114	6.08946e-15	CWC22	57703
COQ4	2.42417e-19	0.477758	0.233	0.163	1.02087e-14	COQ4	51117
GPR180	4.125e-12	0.477277	0.203	0.153	1.73712e-07	GPR180	160897
GPHN	1.48869e-08	0.476712	0.109	0.077	0.000626915	GPHN	10243
VAMP2	7.00349e-49	0.476274	0.644	0.522	2.94931e-44	VAMP2	6844
WASHC3	5.23588e-22	0.476155	0.313	0.23	2.20493e-17	WASHC3	51019
HR	2.65125e-15	0.476026	0.177	0.123	1.11649e-10	HR	55806
VLDLR	7.22448e-12	0.475126	0.172	0.125	3.04237e-07	VLDLR	7436
ST8SIA1	1.20003e-12	0.474951	0.212	0.16	5.05358e-08	ST8SIA1	6489
MBNL1-AS1	1.17553e-11	0.474926	0.136	0.095	4.95041e-07	MBNL1-AS1	401093
VEZF1	4.56509e-31	0.474576	0.39	0.284	1.92245e-26	VEZF1	7716
NFIL3	7.83258e-12	0.474454	0.206	0.155	3.29846e-07	NFIL3	4783
CTNNAL1	7.14971e-30	0.474162	0.383	0.279	3.01088e-25	CTNNAL1	8727
MPDU1	2.13263e-12	0.473944	0.133	0.09	8.98095e-08	MPDU1	9526
FUNDC2	1.20058e-30	0.473707	0.401	0.296	5.05588e-26	FUNDC2	65991
UBLCP1	6.14153e-17	0.473211	0.204	0.143	2.58632e-12	UBLCP1	134510
KIF22	1.59768e-09	0.472864	0.138	0.101	6.72814e-05	KIF22	3835
MIR1282	4.20563e-45	0.472577	0.564	0.43	1.77107e-40	MIR1282	100302254
RHBDD2	6.34217e-11	0.472497	0.136	0.096	2.67081e-06	RHBDD2	57414
DIPK1C	2.00803e-20	0.472348	0.335	0.257	8.45621e-16	DIPK1C	125704
DCXR	3.20345e-31	0.472201	0.401	0.295	1.34904e-26	DCXR	51181
USP25	1.57898e-07	0.472055	0.108	0.079	0.0066494	USP25	29761
KLHL5	3.268e-09	0.471947	0.132	0.096	0.000137622	KLHL5	51088
MRPS21	3.20903e-51	0.471919	0.566	0.431	1.35139e-46	MRPS21	54460
MRPS6	2.72898e-23	0.471621	0.314	0.228	1.14923e-18	MRPS6	64968
HNRNPUL2-BSCL2	3.33442e-26	0.471172	0.4	0.301	1.40419e-21	HNRNPUL2-BSCL2	100534595
UBE2V2	1.54387e-25	0.471152	0.293	0.205	6.50154e-21	UBE2V2	7336
MEA1	1.01623e-19	0.470844	0.316	0.238	4.27955e-15	MEA1	4201
GABARAPL1	6.10017e-16	0.470476	0.263	0.197	2.5689e-11	GABARAPL1	23710
STXBP3	1.68851e-30	0.470412	0.282	0.187	7.11066e-26	STXBP3	6814
CD82	3.72604e-18	0.469683	0.369	0.297	1.56911e-13	CD82	3732
NINJ1	1.74223e-31	0.469474	0.485	0.376	7.3369e-27	NINJ1	4814
NOL4L	6.71177e-13	0.469353	0.255	0.198	2.82646e-08	NOL4L	140688
FHOD3	1.27422e-08	0.469319	0.174	0.134	0.0005366	FHOD3	80206
TMSB10	6.76417e-98	0.469155	0.919	0.872	2.84853e-93	TMSB10	9168
SGSM3	5.26576e-08	0.468806	0.102	0.072	0.00221752	SGSM3	27352
GADD45A	7.06789e-26	0.46866	0.331	0.239	2.97643e-21	GADD45A	1647
ZFYVE27	1.95056e-09	0.468618	0.122	0.087	8.21421e-05	ZFYVE27	118813
PPIL4	1.63596e-24	0.468409	0.315	0.229	6.88935e-20	PPIL4	85313
HRH2	9.29079e-08	0.468314	0.115	0.085	0.00391254	HRH2	3274
MT2A	9.76218e-52	0.468207	0.85	0.775	4.11105e-47	MT2A	4502
CEP72	2.79476e-29	0.467692	0.303	0.209	1.17693e-24	CEP72	55722
PYCR2	2.219e-12	0.467226	0.171	0.124	9.34466e-08	PYCR2	29920
MPV17	6.99316e-25	0.46678	0.306	0.218	2.94496e-20	MPV17	4358
HSD17B8	9.37443e-11	0.466159	0.138	0.098	3.94776e-06	HSD17B8	7923
PSRC1	5.68562e-09	0.466019	0.119	0.085	0.000239433	PSRC1	84722
SPECC1L-ADORA2A	1.63674e-09	0.465677	0.158	0.118	6.89264e-05	SPECC1L-ADORA2A	101730217
BAG3	9.84997e-09	0.46566	0.234	0.189	0.000414802	BAG3	9531
COX6B1	2.88617e-71	0.465616	0.748	0.612	1.21543e-66	COX6B1	1340
MIR4444-1	3.03359e-23	0.465379	0.121	0.066	1.27751e-18	MIR4444-1	100616394
DPYSL3	2.2457e-08	0.465254	0.125	0.092	0.00094571	DPYSL3	1809
SUMF1	1.10425e-08	0.465151	0.129	0.095	0.00046502	SUMF1	285362
CMTM3	5.5575e-21	0.46488	0.243	0.17	2.34038e-16	CMTM3	123920
CCDC34	9.1804e-10	0.464748	0.102	0.069	3.86605e-05	CCDC34	91057
ATPAF1	2.48506e-10	0.464475	0.136	0.097	1.04651e-05	ATPAF1	64756
TMEM141	4.04623e-25	0.463644	0.303	0.214	1.70395e-20	TMEM141	85014
FBXO17	9.87656e-19	0.463614	0.2	0.136	4.15922e-14	FBXO17	115290
ZFAND3	1.85119e-15	0.463568	0.191	0.134	7.79573e-11	ZFAND3	60685
RFK	3.58172e-13	0.463138	0.156	0.108	1.50833e-08	RFK	55312
NAPRT	1.49768e-22	0.463137	0.233	0.156	6.30702e-18	NAPRT	93100
DBN1	3.30571e-09	0.462379	0.146	0.108	0.00013921	DBN1	1627
ILVBL	2.54108e-30	0.462189	0.466	0.36	1.0701e-25	ILVBL	10994
DOCK8	2.78319e-12	0.462046	0.212	0.16	1.17206e-07	DOCK8	81704
PARP9	1.9878e-24	0.461629	0.198	0.123	8.37102e-20	PARP9	83666
ZNF524	4.18954e-09	0.461621	0.115	0.082	0.00017643	ZNF524	147807
LDB1	2.61419e-10	0.461468	0.154	0.114	1.10089e-05	LDB1	8861
OCEL1	1.50536e-09	0.461422	0.106	0.074	6.33939e-05	OCEL1	79629
CITED2	9.04473e-12	0.46132	0.175	0.129	3.80892e-07	CITED2	10370
XAF1	2.13193e-28	0.461251	0.221	0.138	8.97796e-24	XAF1	54739
SLC25A28	3.06467e-08	0.461216	0.115	0.084	0.00129059	SLC25A28	81894
ARF3	4.37399e-25	0.460734	0.346	0.255	1.84197e-20	ARF3	377
CBR3	9.48165e-22	0.46012	0.277	0.197	3.99291e-17	CBR3	874
TRPT1	5.73493e-13	0.460076	0.172	0.123	2.41509e-08	TRPT1	83707
NOSIP	1.98676e-22	0.459926	0.267	0.186	8.36664e-18	NOSIP	51070
PLEKHB2	1.41803e-20	0.459459	0.365	0.282	5.97161e-16	PLEKHB2	55041
SLITRK2	2.96651e-18	0.459391	0.26	0.19	1.24926e-13	SLITRK2	84631
ESRRA	2.32048e-17	0.459309	0.455	0.389	9.77202e-13	ESRRA	2101
LRMDA	7.34266e-28	0.458589	0.321	0.227	3.09214e-23	LRMDA	83938
COX6A1	9.86633e-63	0.458489	0.747	0.637	4.15491e-58	COX6A1	1337
MAP2K4	2.8574e-08	0.458436	0.11	0.079	0.00120331	MAP2K4	6416
ATP6V0D1	1.41963e-24	0.458391	0.354	0.264	5.97835e-20	ATP6V0D1	9114
POLDIP3	1.01969e-10	0.457719	0.187	0.14	4.29411e-06	POLDIP3	84271
RN7SK	2.42586e-07	0.457517	0.221	0.176	0.0102158	RN7SK	125050
E2F4	8.55064e-10	0.457336	0.127	0.09	3.60085e-05	E2F4	1874
BBX	2.94395e-33	0.457232	0.531	0.418	1.23976e-28	BBX	56987
GAS6	3.56304e-13	0.457053	0.463	0.407	1.50047e-08	GAS6	2621
DDX18	8.81204e-38	0.457013	0.439	0.316	3.71092e-33	DDX18	8886
METTL23	7.22062e-21	0.456995	0.238	0.164	3.04075e-16	METTL23	124512
USP4	2.41775e-10	0.456767	0.134	0.095	1.01816e-05	USP4	7375
RAB11B	2.0352e-17	0.456512	0.289	0.219	8.57062e-13	RAB11B	9230
C1orf122	8.37354e-26	0.456246	0.447	0.353	3.52627e-21	C1orf122	127687
PFN1	4.71575e-48	0.456244	0.767	0.673	1.9859e-43	PFN1	5216
AMOTL2	7.58845e-13	0.456097	0.152	0.105	3.19565e-08	AMOTL2	51421
MESD	2.1163e-35	0.455898	0.425	0.309	8.91217e-31	MESD	23184
ANKRD9	5.63135e-12	0.455773	0.161	0.115	2.37148e-07	ANKRD9	122416
TSPAN6	1.1199e-11	0.455742	0.138	0.095	4.71611e-07	TSPAN6	7105
FMC1-LUC7L2	3.88973e-39	0.455405	0.496	0.373	1.63804e-34	FMC1-LUC7L2	100996928
C11orf98	3.9194e-30	0.455204	0.251	0.161	1.65054e-25	C11orf98	102288414
NDUFB6	2.29956e-40	0.45494	0.439	0.311	9.6839e-36	NDUFB6	4712
TMEM173	9.50806e-17	0.454793	0.175	0.119	4.00403e-12	STING1	340061
CRYL1	7.05111e-36	0.454519	0.508	0.388	2.96936e-31	CRYL1	51084
TRAPPC2B	3.30478e-19	0.453543	0.199	0.134	1.39171e-14	TRAPPC2B	10597
CIITA	8.32718e-20	0.453489	0.236	0.166	3.50674e-15	CIITA	4261
FBXO6	3.81979e-11	0.453337	0.115	0.078	1.60859e-06	FBXO6	26270
ISYNA1	9.3942e-14	0.452647	0.207	0.151	3.95608e-09	ISYNA1	51477
SERPINB1	4.55695e-27	0.45261	0.41	0.308	1.91902e-22	SERPINB1	1992
NQO2	2.53255e-18	0.45236	0.266	0.195	1.06651e-13	NQO2	4835
NAT9	1.41192e-08	0.452334	0.103	0.073	0.00059459	NAT9	26151
B3GAT3	6.84796e-23	0.452234	0.307	0.223	2.88381e-18	B3GAT3	26229
CDK2AP2	6.13836e-14	0.452191	0.197	0.144	2.58499e-09	CDK2AP2	10263
CPD	2.48266e-11	0.452004	0.162	0.117	1.0455e-06	CPD	1362
TMOD1	4.5957e-11	0.451895	0.182	0.136	1.93534e-06	TMOD1	7111
ASNA1	1.17344e-15	0.451484	0.241	0.178	4.9416e-11	GET3	439
SLCO4A1	4.16611e-22	0.45143	0.364	0.278	1.75443e-17	SLCO4A1	28231
PDZD11	6.25916e-14	0.451332	0.226	0.167	2.63586e-09	PDZD11	51248
ITM2B	1.03467e-93	0.450818	0.896	0.839	4.35721e-89	ITM2B	9445
SARAF	9.14925e-48	0.450771	0.638	0.505	3.85293e-43	SARAF	51669
NFKBIA	8.34128e-38	0.450665	0.614	0.496	3.51268e-33	NFKBIA	4792
MC1R	5.12444e-13	0.450594	0.204	0.151	2.15801e-08	MC1R	4157
OTUB1	1.48758e-20	0.450273	0.303	0.223	6.26448e-16	OTUB1	55611
BTD	6.69439e-13	0.450165	0.19	0.139	2.81914e-08	BTD	686
NANS	8.66668e-23	0.449861	0.328	0.24	3.64971e-18	NANS	54187
AMZ2	6.58488e-15	0.449213	0.212	0.154	2.77302e-10	AMZ2	51321
TNFSF12	3.42009e-22	0.448758	0.374	0.288	1.44027e-17	TNFSF12	8742
ARMCX4	2.47084e-10	0.44869	0.13	0.092	1.04052e-05	ARMCX4	100131755
METTL9	4.13583e-24	0.448502	0.647	0.56	1.74168e-19	METTL9	51108
C14orf119	3.30505e-22	0.448401	0.291	0.208	1.39182e-17	C14orf119	55017
MAP4K5	3.16811e-19	0.448053	0.246	0.175	1.33415e-14	MAP4K5	11183
UBE2F	8.41195e-12	0.447906	0.189	0.14	3.54244e-07	UBE2F	140739
SH3RF1	6.0795e-11	0.447861	0.188	0.142	2.5602e-06	SH3RF1	57630
MIF	5.76928e-77	0.447773	0.847	0.765	2.42956e-72	MIF	4282
MIF-AS1	6.13886e-77	0.447505	0.847	0.765	2.5852e-72	MIF-AS1	284889
MNAT1	3.54535e-20	0.447433	0.202	0.135	1.49302e-15	MNAT1	4331
RRAGA	5.15885e-24	0.447373	0.398	0.305	2.1725e-19	RRAGA	10670
ATIC	1.54395e-25	0.447163	0.369	0.275	6.50188e-21	ATIC	471
PRXL2A	1.4892e-22	0.447	0.466	0.376	6.27132e-18	PRXL2A	84293
BAMBI	2.91734e-12	0.446958	0.393	0.331	1.22855e-07	BAMBI	25805
SLC25A43	7.81417e-11	0.44693	0.113	0.077	3.2907e-06	SLC25A43	203427
SEMA4C	3.63865e-13	0.446822	0.23	0.174	1.53231e-08	SEMA4C	54910
EPS8L1	3.25509e-12	0.446804	0.168	0.121	1.37078e-07	EPS8L1	54869
TPP1	2.4876e-26	0.446402	0.513	0.42	1.04758e-21	TPP1	1200
MRPL2	1.86739e-23	0.445902	0.245	0.166	7.86395e-19	MRPL2	51069
CSGALNACT2	1.3516e-10	0.445817	0.154	0.112	5.69187e-06	CSGALNACT2	55454
MRPL54	7.35318e-28	0.445224	0.316	0.22	3.09657e-23	MRPL54	116541
YIF1B	7.98266e-19	0.445006	0.229	0.161	3.36166e-14	YIF1B	90522
MEGF9	1.47629e-15	0.444716	0.281	0.215	6.21694e-11	MEGF9	1955
CALCOCO2	5.40523e-24	0.444673	0.256	0.175	2.27625e-19	CALCOCO2	10241
NDUFS6	5.81283e-37	0.444405	0.56	0.444	2.4479e-32	NDUFS6	4726
CYTH2	4.30705e-14	0.444258	0.195	0.14	1.81378e-09	CYTH2	9266
ABHD12	5.19881e-14	0.443928	0.234	0.175	2.18932e-09	ABHD12	26090
TUBA1C	2.7388e-31	0.443911	0.422	0.314	1.15336e-26	TUBA1C	84790
AFF1	1.8355e-19	0.443833	0.251	0.179	7.72964e-15	AFF1	4299
FAM53B	3.10474e-10	0.443774	0.129	0.091	1.30747e-05	FAM53B	9679
DNAJC4	6.37405e-20	0.44309	0.252	0.178	2.68424e-15	DNAJC4	3338
S100A13	1.32865e-27	0.443	0.682	0.582	5.5952e-23	S100A13	6284
FNTA	2.78774e-25	0.442826	0.422	0.325	1.17397e-20	FNTA	2339
CERS4	1.4327e-14	0.442578	0.156	0.107	6.03339e-10	CERS4	79603
PPP2R5A	1.65204e-16	0.442341	0.239	0.175	6.95705e-12	PPP2R5A	5525
CNBP	8.65737e-58	0.442248	0.753	0.643	3.64579e-53	CNBP	7555
ATE1	1.70197e-15	0.442177	0.214	0.155	7.16733e-11	ATE1	11101
SMOX	1.25563e-09	0.442064	0.13	0.093	5.28769e-05	SMOX	54498
FAIM	5.83313e-15	0.441711	0.178	0.124	2.45645e-10	FAIM	55179
NOP10	3.34968e-36	0.441593	0.491	0.371	1.41062e-31	NOP10	55505
CAMK2N1	7.47792e-14	0.441442	0.265	0.205	3.1491e-09	CAMK2N1	55450
GDI1	1.70547e-18	0.441189	0.248	0.18	7.18208e-14	GDI1	2664
TRMO	1.72916e-10	0.440918	0.108	0.073	7.28183e-06	TRMO	51531
SIPA1L2	3.07541e-09	0.440907	0.117	0.083	0.000129511	SIPA1L2	57568
RAB32	6.34873e-34	0.440584	0.574	0.464	2.67358e-29	RAB32	10981
HINT2	7.81127e-12	0.440533	0.241	0.189	3.28948e-07	HINT2	84681
TAP2	1.99962e-09	0.440355	0.124	0.089	8.42081e-05	TAP2	6891
ABHD13	7.22437e-09	0.44029	0.117	0.084	0.000304233	ABHD13	84945
PMS2	1.34177e-09	0.440251	0.112	0.078	5.65047e-05	PMS2	5395
DNAAF2	3.67655e-09	0.43978	0.131	0.095	0.000154827	DNAAF2	55172
CALD1	1.09155e-57	0.439412	0.812	0.733	4.59673e-53	CALD1	800
TRAPPC3	3.28451e-20	0.439025	0.362	0.28	1.38317e-15	TRAPPC3	27095
WDR60	1.334e-22	0.438583	0.264	0.185	5.61776e-18	DYNC2I1	55112
JADE2	5.38839e-09	0.438507	0.121	0.087	0.000226916	JADE2	23338
CNIH4	1.36562e-25	0.438486	0.346	0.254	5.75089e-21	CNIH4	29097
CAMTA1	2.41061e-43	0.43848	0.565	0.437	1.01516e-38	CAMTA1	23261
ATP5ME	2.21262e-41	0.43836	0.651	0.542	9.31781e-37	ATP5ME	521
SLC25A33	7.61586e-13	0.438204	0.157	0.11	3.20719e-08	SLC25A33	84275
MRPL12	5.36782e-19	0.437877	0.246	0.174	2.26049e-14	MRPL12	6182
PFKM	9.05803e-18	0.437582	0.282	0.211	3.81452e-13	PFKM	5213
ACOX1	2.13149e-11	0.437202	0.178	0.131	8.97613e-07	ACOX1	51
COX7B	7.12746e-68	0.437107	0.613	0.449	3.00152e-63	COX7B	1349
WBP4	3.87268e-21	0.437106	0.266	0.189	1.63086e-16	WBP4	11193
TCF25	1.46802e-57	0.436775	0.699	0.562	6.18214e-53	TCF25	22980
TMEM222	1.25957e-12	0.436727	0.163	0.115	5.30432e-08	TMEM222	84065
STAM	1.09498e-31	0.436655	0.423	0.31	4.61119e-27	STAM	8027
ATG101	6.20385e-20	0.436376	0.262	0.188	2.61257e-15	ATG101	60673
MYC	6.7856e-27	0.436229	0.52	0.418	2.85755e-22	MYC	4609
GYG1	8.9674e-07	0.435935	0.125	0.095	0.0377635	GYG1	2992
CERS1	8.5588e-08	0.435567	0.133	0.1	0.00360428	CERS1	10715
RNF43	2.57116e-21	0.435535	0.297	0.214	1.08277e-16	RNF43	54894
TMEM168	2.96612e-12	0.43553	0.191	0.141	1.24909e-07	TMEM168	64418
SGCB	8.29958e-11	0.435363	0.235	0.184	3.49512e-06	SGCB	6443
RBMXL1	1.02731e-13	0.435276	0.166	0.116	4.3262e-09	RBMXL1	494115
SNAPIN	1.05188e-12	0.435034	0.219	0.165	4.42967e-08	SNAPIN	23557
TRIM39-RPP21	4.94806e-23	0.434781	0.336	0.246	2.08373e-18	TRIM39-RPP21	202658
PTGES2	1.69098e-17	0.434747	0.228	0.163	7.12107e-13	PTGES2	80142
EXOSC10	1.59408e-16	0.434707	0.255	0.19	6.71299e-12	EXOSC10	5394
RBM18	5.89223e-09	0.434013	0.118	0.084	0.000248134	RBM18	92400
DUSP23	8.26573e-10	0.434002	0.202	0.157	3.48086e-05	DUSP23	54935
SEPT4	8.6647e-20	0.433758	0.343	0.261	3.64888e-15	SEPTIN4	5414
ZNF593	6.69716e-20	0.433713	0.281	0.205	2.82031e-15	ZNF593	51042
ABCF1	5.44147e-27	0.433624	0.377	0.277	2.29151e-22	ABCF1	23
CDC37	3.02577e-31	0.433011	0.523	0.411	1.27421e-26	CDC37	11140
MOCS2	7.61667e-20	0.432928	0.272	0.197	3.20753e-15	MOCS2	4338
ACADS	1.21539e-07	0.432619	0.116	0.085	0.00511824	ACADS	35
CKMT2-AS1	3.03142e-11	0.432473	0.119	0.081	1.27659e-06	CKMT2-AS1	100131067
ING1	5.35782e-15	0.432098	0.176	0.122	2.25629e-10	ING1	3621
TPCN2	5.12645e-24	0.431938	0.346	0.256	2.15885e-19	TPCN2	219931
SDR39U1	9.74304e-15	0.431905	0.176	0.122	4.10299e-10	SDR39U1	56948
C5orf51	9.68011e-16	0.431657	0.197	0.138	4.07649e-11	RIMOC1	285636
CMC2	1.9247e-26	0.431416	0.323	0.227	8.10532e-22	CMC2	56942
CIAO2A	2.08664e-18	0.431397	0.222	0.155	8.78727e-14	CIAO2A	84191
PHF23	1.08865e-16	0.431356	0.188	0.129	4.58452e-12	PHF23	79142
DDRGK1	9.56572e-20	0.431086	0.284	0.206	4.02832e-15	DDRGK1	65992
OGFOD3	7.09951e-10	0.430798	0.177	0.134	2.98974e-05	OGFOD3	79701
SAP30L	2.07172e-09	0.430745	0.179	0.138	8.72443e-05	SAP30L	79685
POLR3G	1.99188e-10	0.430705	0.122	0.085	8.3882e-06	POLR3G	10622
HLA-DQB1-AS1	6.67173e-18	0.430522	0.122	0.074	2.8096e-13	HLA-DQB1-AS1	106480429
DYNLRB1	8.35879e-42	0.430511	0.626	0.51	3.52005e-37	DYNLRB1	83658
DALRD3	7.0508e-19	0.430418	0.299	0.225	2.96923e-14	DALRD3	55152
DNTTIP2	8.51939e-29	0.429954	0.335	0.236	3.58768e-24	DNTTIP2	30836
UBE2D1	3.4445e-15	0.429158	0.207	0.148	1.45055e-10	UBE2D1	7321
RAB40B	5.11361e-13	0.429109	0.15	0.103	2.15344e-08	RAB40B	10966
FANCL	1.21674e-14	0.428936	0.214	0.155	5.12393e-10	FANCL	55120
IFI27L1	8.74466e-18	0.4289	0.217	0.154	3.68255e-13	IFI27L1	122509
ANP32B	4.22306e-44	0.428667	0.686	0.562	1.77841e-39	ANP32B	10541
ZSCAN16-AS1	4.74471e-15	0.428635	0.181	0.126	1.99809e-10	ZSCAN16-AS1	100129195
PELI1	1.03338e-17	0.428368	0.291	0.219	4.35175e-13	PELI1	57162
GXYLT2	8.77296e-08	0.42832	0.109	0.079	0.00369447	GXYLT2	727936
MRPL45	1.88074e-12	0.427526	0.181	0.131	7.92016e-08	MRPL45	84311
R3HDM4	3.39621e-09	0.427061	0.112	0.079	0.000143021	R3HDM4	91300
CCDC124	3.12673e-19	0.427017	0.319	0.242	1.31673e-14	CCDC124	115098
FOXN2	2.44112e-13	0.426935	0.194	0.141	1.028e-08	FOXN2	3344
KYAT3	5.82798e-12	0.42688	0.178	0.13	2.45428e-07	KYAT3	56267
ARL8B	4.46409e-17	0.426653	0.322	0.249	1.87992e-12	ARL8B	55207
RBMX2	1.65818e-13	0.426646	0.19	0.137	6.98293e-09	RBMX2	51634
P4HA1	3.90311e-20	0.426419	0.28	0.204	1.64368e-15	P4HA1	5033
ZCCHC9	1.81373e-19	0.426277	0.282	0.206	7.63799e-15	ZCCHC9	84240
SPSB3	6.35368e-21	0.426212	0.309	0.228	2.67566e-16	SPSB3	90864
HSCB	8.5984e-08	0.426143	0.101	0.072	0.00362096	HSCB	150274
SYNRG	5.51528e-13	0.426072	0.176	0.126	2.32259e-08	SYNRG	11276
RAB9A	9.26683e-21	0.425631	0.354	0.269	3.90245e-16	RAB9A	9367
ZNFX1	4.75957e-08	0.425599	0.134	0.101	0.00200435	ZNFX1	57169
NDUFB9	3.298e-34	0.425206	0.584	0.476	1.38885e-29	NDUFB9	4715
RCN2	3.08866e-26	0.42509	0.493	0.391	1.3007e-21	RCN2	5955
TPGS2	4.55352e-21	0.424969	0.285	0.206	1.91758e-16	TPGS2	25941
NSMCE4A	1.60865e-09	0.424946	0.164	0.123	6.77434e-05	NSMCE4A	54780
NRBP2	1.21219e-08	0.424822	0.166	0.128	0.000510477	NRBP2	340371
USP1	1.6612e-16	0.424263	0.231	0.167	6.99565e-12	USP1	7398
C12orf10	2.06805e-22	0.423826	0.313	0.229	8.70896e-18	MYG1	60314
SLC23A2	6.46451e-12	0.423754	0.244	0.191	2.72233e-07	SLC23A2	9962
H2AFJ	5.66914e-46	0.423746	0.671	0.549	2.38739e-41	H2AJ	55766
AK2	3.62313e-24	0.423615	0.378	0.284	1.52577e-19	AK2	204
AUP1	3.50741e-24	0.423568	0.351	0.259	1.47704e-19	AUP1	550
GBE1	1.82649e-15	0.423522	0.157	0.105	7.6917e-11	GBE1	2632
DHX30	6.57888e-16	0.423443	0.207	0.147	2.7705e-11	DHX30	22907
NTMT1	2.06338e-13	0.42339	0.21	0.155	8.6893e-09	NTMT1	28989
PPA1	6.04725e-30	0.422973	0.419	0.312	2.54662e-25	PPA1	5464
LCORL	2.39133e-17	0.422881	0.192	0.132	1.00704e-12	LCORL	254251
TUBB4B	7.19427e-33	0.422808	0.464	0.347	3.02965e-28	TUBB4B	10383
AGAP2-AS1	7.15522e-10	0.422689	0.171	0.128	3.01321e-05	AGAP2-AS1	100130776
MAP1LC3A	3.32709e-10	0.422399	0.221	0.174	1.4011e-05	MAP1LC3A	84557
SNRNP48	2.34861e-11	0.422174	0.118	0.08	9.89046e-07	SNRNP48	154007
NUDT16	2.31186e-11	0.422103	0.155	0.112	9.7357e-07	NUDT16	131870
IGHMBP2	4.71742e-08	0.421903	0.117	0.086	0.0019866	IGHMBP2	3508
TOM1L1	8.98478e-16	0.42186	0.158	0.105	3.78367e-11	TOM1L1	10040
PTGES3L-AARSD1	4.27879e-07	0.421817	0.145	0.113	0.0180189	PTGES3L-AARSD1	100885850
CAPRIN1	1.76922e-17	0.421304	0.406	0.328	7.45053e-13	CAPRIN1	4076
HEY1	3.33953e-11	0.42091	0.175	0.129	1.40634e-06	HEY1	23462
YWHAG	1.57533e-23	0.420355	0.361	0.269	6.63401e-19	YWHAG	7532
HSF1	3.17923e-11	0.419911	0.193	0.145	1.33884e-06	HSF1	3297
EIF2B4	9.98528e-08	0.419877	0.12	0.089	0.004205	EIF2B4	8890
UBQLN1	1.71228e-21	0.419667	0.29	0.209	7.21074e-17	UBQLN1	29979
UFSP2	4.08206e-33	0.419621	0.56	0.445	1.71904e-28	UFSP2	55325
EMP3	3.10664e-66	0.419598	0.851	0.749	1.30827e-61	EMP3	2014
FAM173A	1.62823e-18	0.419495	0.247	0.177	6.85682e-14	ANTKMT	65990
VAMP4	1.30723e-11	0.419327	0.107	0.07	5.50502e-07	VAMP4	8674
CCDC12	2.24356e-20	0.419068	0.319	0.237	9.44809e-16	CCDC12	151903
FKBP3	1.6599e-24	0.419011	0.312	0.221	6.99017e-20	FKBP3	2287
ACIN1	2.35859e-16	0.418972	0.309	0.239	9.93248e-12	ACIN1	22985
PRXL2C	5.90984e-24	0.418925	0.334	0.243	2.48875e-19	PRXL2C	195827
H2AFX	6.94306e-13	0.418831	0.168	0.12	2.92386e-08	H2AX	3014
DHX8	9.00194e-14	0.418799	0.154	0.105	3.79089e-09	DHX8	1659
PARP2	6.95427e-11	0.418767	0.118	0.081	2.92858e-06	PARP2	10038
PBDC1	1.1621e-18	0.418676	0.299	0.223	4.89385e-14	PBDC1	51260
UBXN1	1.08641e-42	0.418597	0.682	0.556	4.57508e-38	UBXN1	51035
TMX2	1.05184e-19	0.418422	0.258	0.183	4.42951e-15	TMX2	51075
FAM89B	9.82075e-20	0.41841	0.341	0.258	4.13571e-15	FAM89B	23625
PHF1	4.59764e-16	0.418332	0.194	0.137	1.93616e-11	PHF1	5252
CENPX	4.03042e-18	0.418322	0.381	0.303	1.69729e-13	CENPX	201254
GTF3C6	8.25271e-29	0.418238	0.419	0.312	3.47538e-24	GTF3C6	112495
PHB	4.55406e-35	0.418091	0.55	0.425	1.9178e-30	PHB1	5245
INPP5F	2.58846e-13	0.417693	0.331	0.268	1.09005e-08	INPP5F	22876
UBE2S	8.99583e-15	0.417681	0.346	0.276	3.78832e-10	UBE2S	27338
IKBIP	9.59978e-14	0.417673	0.196	0.142	4.04266e-09	IKBIP	121457
SHKBP1	8.52861e-14	0.417534	0.12	0.077	3.59157e-09	SHKBP1	92799
RAB8B	1.33853e-11	0.417463	0.158	0.113	5.63681e-07	RAB8B	51762
YARS	5.01362e-08	0.417376	0.107	0.077	0.00211134	YARS1	8565
BORCS7	1.4023e-25	0.417334	0.36	0.263	5.90538e-21	BORCS7	119032
LAMTOR4	1.81669e-42	0.415878	0.664	0.555	7.65045e-38	LAMTOR4	389541
MOSPD3	1.87436e-13	0.415596	0.156	0.108	7.89331e-09	MOSPD3	64598
CORO7-PAM16	1.50347e-20	0.415414	0.308	0.225	6.33141e-16	CORO7-PAM16	100529144
SCAND1	3.30506e-33	0.415305	0.49	0.374	1.39183e-28	SCAND1	51282
DNAJB4	2.34201e-25	0.415129	0.302	0.211	9.86267e-21	DNAJB4	11080
PPP4R2	5.81555e-29	0.415064	0.511	0.409	2.44904e-24	PPP4R2	151987
LYRM2	5.48416e-31	0.414844	0.373	0.267	2.30949e-26	LYRM2	57226
FAM149A	5.42908e-10	0.414824	0.143	0.104	2.28629e-05	FAM149A	25854
SPPL2A	1.1321e-27	0.414722	0.353	0.255	4.7675e-23	SPPL2A	84888
ITGAV	3.03758e-16	0.41445	0.31	0.24	1.27919e-11	ITGAV	3685
DPH1	1.59591e-17	0.414213	0.299	0.226	6.72068e-13	DPH1	1801
CHKA	1.3866e-08	0.413578	0.169	0.13	0.000583926	CHKA	1119
UBR1	3.55091e-11	0.413386	0.148	0.106	1.49536e-06	UBR1	197131
CUEDC2	6.39061e-17	0.413291	0.348	0.274	2.69121e-12	CUEDC2	79004
NDUFS8	7.85601e-34	0.412934	0.418	0.303	3.30832e-29	NDUFS8	4728
C11orf49	6.6202e-13	0.412805	0.189	0.137	2.7879e-08	CSTPP1	79096
NDUFA6	7.31987e-33	0.412784	0.431	0.317	3.08254e-28	NDUFA6	4700
ZBED5	6.13856e-16	0.41257	0.182	0.126	2.58507e-11	ZBED5	58486
BRD8	5.13905e-15	0.41256	0.199	0.142	2.16416e-10	BRD8	10902
SLC25A32	1.40006e-09	0.412453	0.184	0.141	5.89594e-05	SLC25A32	81034
SRGN	1.79117e-22	0.412429	0.246	0.17	7.54298e-18	SRGN	5552
RPP21	6.702e-26	0.412377	0.365	0.267	2.82235e-21	RPP21	79897
CCPG1	4.87014e-18	0.412275	0.307	0.232	2.05091e-13	CCPG1	9236
SMIM7	2.0709e-24	0.412216	0.413	0.318	8.72096e-20	SMIM7	79086
ETHE1	2.57476e-15	0.411993	0.273	0.206	1.08428e-10	ETHE1	23474
VRK2	4.33632e-14	0.411906	0.236	0.175	1.82611e-09	VRK2	7444
BOLA2	1.07806e-15	0.41159	0.253	0.188	4.53994e-11	BOLA2	552900
SERPINB6	8.71479e-34	0.411547	0.506	0.388	3.66997e-29	SERPINB6	5269
TP53RK	3.77255e-16	0.410965	0.215	0.155	1.5887e-11	TP53RK	112858
MRPS24	9.973e-34	0.409974	0.557	0.441	4.19983e-29	MRPS24	64951
DUSP3	6.20382e-15	0.409833	0.206	0.147	2.61255e-10	DUSP3	1845
PSMF1	2.19607e-18	0.409754	0.334	0.254	9.24807e-14	PSMF1	9491
C19orf66	4.18665e-14	0.409741	0.18	0.127	1.76308e-09	SHFL	55337
NDUFA12	8.92765e-33	0.409528	0.54	0.424	3.75961e-28	NDUFA12	55967
MSH3	1.3555e-18	0.409506	0.203	0.139	5.70828e-14	MSH3	4437
ATRIP	1.37764e-10	0.409408	0.173	0.129	5.8015e-06	ATRIP	84126
SNHG12	9.45523e-17	0.409358	0.296	0.227	3.98178e-12	SNHG12	85028
CPOX	6.59141e-14	0.409292	0.144	0.098	2.77577e-09	CPOX	1371
SZT2	1.71028e-19	0.409102	0.34	0.26	7.20232e-15	SZT2	23334
LSM14B	5.33733e-08	0.408894	0.119	0.087	0.00224765	LSM14B	149986
NAT14	3.59321e-17	0.408859	0.247	0.178	1.51317e-12	NAT14	57106
ZNRF1	6.87608e-08	0.4086	0.142	0.108	0.00289565	ZNRF1	84937
ZNF503	4.37437e-16	0.408589	0.255	0.19	1.84213e-11	ZNF503	84858
SPTAN1	2.52342e-13	0.408401	0.444	0.372	1.06266e-08	SPTAN1	6709
EDF1	8.67137e-66	0.408354	0.799	0.696	3.65169e-61	EDF1	8721
KIAA0232	2.41135e-13	0.408331	0.215	0.159	1.01547e-08	KIAA0232	9778
STK17A	1.1638e-09	0.408323	0.174	0.132	4.90101e-05	STK17A	9263
BMI1	6.96509e-13	0.40825	0.317	0.254	2.93314e-08	BMI1	648
MIER1	2.85342e-20	0.408246	0.328	0.247	1.20163e-15	MIER1	57708
POLR3K	3.31454e-11	0.40811	0.164	0.119	1.39582e-06	POLR3K	51728
RPA3	1.33981e-21	0.408089	0.227	0.154	5.64223e-17	RPA3	6119
GIHCG	5.6726e-10	0.408059	0.121	0.084	2.38884e-05	GIHCG	100506844
PLPBP	4.15093e-09	0.408058	0.149	0.112	0.000174804	PLPBP	11212
IFI44	1.22543e-12	0.407931	0.162	0.114	5.16055e-08	IFI44	10561
SNAP29	5.42155e-12	0.407804	0.245	0.19	2.28312e-07	SNAP29	9342
LTA4H	2.11588e-12	0.407509	0.211	0.158	8.91039e-08	LTA4H	4048
DAD1	4.55088e-49	0.407423	0.721	0.621	1.91647e-44	DAD1	1603
GAPLINC	6.39137e-10	0.407034	0.108	0.073	2.69154e-05	GAPLINC	100505592
EHD4	5.77132e-15	0.406521	0.3	0.233	2.43042e-10	EHD4	30844
UMAD1	2.38274e-08	0.406499	0.106	0.076	0.00100342	UMAD1	729852
AKIRIN2	7.95008e-19	0.406492	0.287	0.212	3.34794e-14	AKIRIN2	55122
TP53I13	6.58706e-10	0.406428	0.246	0.196	2.77394e-05	TP53I13	90313
RELL1	1.14365e-16	0.406213	0.292	0.22	4.81612e-12	RELL1	768211
PTPN11	1.03062e-18	0.405978	0.317	0.24	4.34014e-14	PTPN11	5781
MOB4	5.74173e-16	0.405834	0.281	0.213	2.41796e-11	MOB4	25843
PPP2CA	1.20075e-20	0.405742	0.327	0.245	5.05659e-16	PPP2CA	5515
TCTN1	2.33107e-07	0.405622	0.137	0.104	0.00981658	TCTN1	79600
AK1	7.16855e-22	0.405323	0.346	0.259	3.01882e-17	AK1	203
CTTNBP2NL	1.18302e-10	0.404781	0.119	0.082	4.98193e-06	CTTNBP2NL	55917
NT5C	1.93868e-24	0.404741	0.444	0.345	8.16419e-20	NT5C	30833
RP9	4.19618e-13	0.404533	0.224	0.169	1.7671e-08	RP9	6100
KEAP1	1.07473e-09	0.404474	0.148	0.108	4.52592e-05	KEAP1	9817
STX5	8.56384e-10	0.40414	0.137	0.099	3.60641e-05	STX5	6811
NBDY	2.15695e-21	0.404048	0.37	0.282	9.08333e-17	NBDY	550643
CD58	2.17696e-08	0.403896	0.117	0.084	0.000916763	CD58	965
DDIT3	2.62543e-09	0.403871	0.332	0.281	0.000110562	DDIT3	1649
DDX21	5.23833e-28	0.403677	0.445	0.341	2.20597e-23	DDX21	9188
MMUT	1.69131e-11	0.403326	0.142	0.099	7.12244e-07	MMUT	4594
RRAGB	1.46472e-07	0.403143	0.123	0.092	0.00616822	RRAGB	10325
CABIN1	9.28746e-11	0.402514	0.16	0.117	3.91114e-06	CABIN1	23523
ACY1	1.44109e-11	0.40235	0.133	0.092	6.06873e-07	ACY1	95
SUDS3	1.26614e-22	0.402337	0.321	0.236	5.33198e-18	SUDS3	64426
CNOT3	1.99907e-08	0.402125	0.124	0.091	0.000841849	CNOT3	4849
P2RY11	3.16668e-11	0.401899	0.435	0.381	1.33355e-06	P2RY11	5032
URGCP-MRPS24	1.47451e-32	0.401532	0.553	0.439	6.20944e-28	URGCP-MRPS24	100534592
DLEU2	1.87858e-07	0.401419	0.122	0.091	0.00791106	DLEU2	8847
MAP1LC3B	2.12757e-27	0.401388	0.541	0.442	8.95964e-23	MAP1LC3B	81631
SVIL-AS1	2.03007e-09	0.401019	0.11	0.077	8.54902e-05	SVIL-AS1	102724316
IER3-AS1	1.96842e-13	0.400705	0.251	0.191	8.28941e-09	IER3-AS1	105379695
CTDSP1	7.80992e-16	0.400578	0.218	0.156	3.28891e-11	CTDSP1	58190
EID2	1.00385e-13	0.400259	0.158	0.109	4.22741e-09	EID2	163126
TREX1	3.32229e-10	0.40023	0.146	0.106	1.39908e-05	TREX1	11277
SOCS4	6.57654e-09	0.400166	0.132	0.097	0.000276951	SOCS4	122809
A1BG	6.29481e-22	0.40015	0.355	0.268	2.65087e-17	A1BG	1
PAM16	7.50463e-20	0.400118	0.306	0.224	3.16035e-15	PAM16	51025
GFER	8.15435e-12	0.400069	0.126	0.086	3.43396e-07	GFER	2671
UBQLN4	8.24107e-07	0.399938	0.106	0.079	0.0347048	UBQLN4	56893
C21orf91	2.3073e-09	0.399922	0.132	0.095	9.71648e-05	C21orf91	54149
FAM207A	6.26397e-15	0.399917	0.207	0.149	2.63788e-10	SLX9	85395
IGSF8	8.42365e-22	0.399465	0.295	0.213	3.54737e-17	IGSF8	93185
MT1A	3.45429e-08	0.399378	0.136	0.102	0.00145467	MT1A	4489
PIH1D1	1.24421e-13	0.399073	0.227	0.169	5.23962e-09	PIH1D1	55011
USP12	1.94155e-13	0.398873	0.182	0.13	8.17627e-09	USP12	219333
CYB561D2	1.37463e-07	0.398621	0.146	0.112	0.00578883	CYB561D2	11068
HSPB1	2.62522e-52	0.398356	0.876	0.824	1.10553e-47	HSPB1	3315
BOLA2B	2.64769e-12	0.398088	0.167	0.119	1.11499e-07	BOLA2B	654483
COPS2	2.52315e-27	0.398063	0.345	0.245	1.06255e-22	COPS2	9318
TMEM205	1.4569e-17	0.397926	0.347	0.269	6.13529e-13	TMEM205	374882
CYCS	8.75502e-33	0.397646	0.53	0.415	3.68692e-28	CYCS	54205
SYS1	2.61355e-09	0.397116	0.134	0.097	0.000110062	SYS1	90196
PIGA	5.47091e-07	0.397094	0.103	0.076	0.0230391	PIGA	5277
ECHDC2	3.44891e-12	0.39692	0.169	0.122	1.45241e-07	ECHDC2	55268
TBCA	2.47547e-45	0.396853	0.712	0.605	1.04247e-40	TBCA	6902
INPP4B	7.05526e-16	0.396644	0.613	0.54	2.97111e-11	INPP4B	8821
RAB13	1.76789e-30	0.396578	0.523	0.417	7.44494e-26	RAB13	5872
NDUFA11	1.85294e-50	0.396471	0.685	0.565	7.8031e-46	NDUFA11	126328
FAM120AOS	4.46754e-11	0.396173	0.197	0.149	1.88137e-06	FAM120AOS	158293
LY75-CD302	6.56023e-14	0.396033	0.187	0.133	2.76264e-09	LY75-CD302	100526664
INO80C	6.31553e-13	0.396006	0.151	0.104	2.6596e-08	INO80C	125476
UBL7	8.56768e-11	0.395997	0.104	0.069	3.60802e-06	UBL7	84993
HERC5	8.3272e-21	0.395924	0.251	0.174	3.50675e-16	HERC5	51191
CXXC5	2.34298e-14	0.395879	0.218	0.158	9.86678e-10	CXXC5	51523
ZNF639	1.46281e-09	0.395823	0.147	0.109	6.1602e-05	ZNF639	51193
PPP1R11	4.34696e-11	0.395311	0.249	0.196	1.83059e-06	PPP1R11	6992
PIP4P1	1.52665e-10	0.395077	0.205	0.158	6.42902e-06	PIP4P1	90809
GFPT1	6.88218e-10	0.394992	0.198	0.153	2.89822e-05	GFPT1	2673
TOP1	3.81572e-29	0.3947	0.347	0.246	1.60687e-24	TOP1	7150
ERGIC3	2.60877e-16	0.394632	0.468	0.387	1.09861e-11	ERGIC3	51614
SHARPIN	7.88379e-17	0.39444	0.244	0.177	3.32002e-12	SHARPIN	81858
BTBD10	3.12481e-08	0.394351	0.117	0.085	0.00131592	BTBD10	84280
PTPRZ1	2.22953e-20	0.394061	0.543	0.451	9.389e-16	PTPRZ1	5803
IGF2BP2	8.89218e-21	0.39385	0.281	0.203	3.74467e-16	IGF2BP2	10644
GPAA1	1.3088e-18	0.393741	0.332	0.254	5.51161e-14	GPAA1	8733
NOB1	1.38206e-10	0.39357	0.191	0.145	5.82013e-06	NOB1	28987
PFKL	8.9021e-19	0.393455	0.293	0.217	3.74885e-14	PFKL	5211
SNHG7	4.16162e-29	0.39324	0.832	0.747	1.75254e-24	SNHG7	84973
CBR1	4.98513e-42	0.39321	0.557	0.418	2.09934e-37	CBR1	873
SSX2IP	1.6282e-15	0.393028	0.154	0.103	6.85667e-11	SSX2IP	117178
SIGIRR	2.17338e-29	0.392769	0.514	0.403	9.15254e-25	SIGIRR	59307
SBDS	7.96854e-31	0.392763	0.598	0.495	3.35571e-26	SBDS	51119
SAMM50	1.27046e-20	0.39274	0.288	0.209	5.35018e-16	SAMM50	25813
SAV1	6.79857e-14	0.392634	0.242	0.182	2.86301e-09	SAV1	60485
STX8	9.58605e-19	0.392307	0.274	0.2	4.03688e-14	STX8	9482
TANGO2	8.66606e-07	0.392063	0.105	0.078	0.0364945	TANGO2	128989
ABCF3	7.45252e-08	0.391895	0.101	0.072	0.0031384	ABCF3	55324
TPRG1L	1.31014e-13	0.39163	0.239	0.179	5.51726e-09	TPRG1L	127262
CISD2	1.01501e-16	0.391612	0.256	0.188	4.27441e-12	CISD2	493856
TNFRSF1A	1.88677e-18	0.391545	0.225	0.157	7.94558e-14	TNFRSF1A	7132
EIF3J	6.29212e-23	0.39135	0.333	0.243	2.64974e-18	EIF3J	8669
RBM34	9.07339e-20	0.391165	0.246	0.173	3.82098e-15	RBM34	23029
SMARCA5	4.01226e-23	0.391128	0.423	0.328	1.68964e-18	SMARCA5	8467
GPN3	3.50703e-10	0.390891	0.176	0.132	1.47688e-05	GPN3	51184
CCDC51	8.55492e-24	0.390867	0.568	0.48	3.60265e-19	CCDC51	79714
LINC01003	6.65976e-08	0.39073	0.148	0.113	0.00280456	LINC01003	100128822
C4orf19	3.87059e-09	0.390635	0.107	0.074	0.000162998	C4orf19	55286
TMEM123	1.36397e-27	0.390426	0.483	0.382	5.74395e-23	TMEM123	114908
LAMA4	1.69721e-13	0.390354	0.35	0.284	7.1473e-09	LAMA4	3910
CDH3	8.8011e-12	0.390155	0.468	0.408	3.70632e-07	CDH3	1001
ACOT2	2.60753e-13	0.390058	0.248	0.188	1.09808e-08	ACOT2	10965
PDCD6	1.24623e-32	0.390021	0.599	0.491	5.24811e-28	PDCD6	10016
GYPC	2.83668e-30	0.38989	0.702	0.602	1.19458e-25	GYPC	2995
SELENOT	3.18352e-16	0.389862	0.293	0.224	1.34064e-11	SELENOT	51714
AASS	4.57714e-16	0.38982	0.292	0.223	1.92753e-11	AASS	10157
CABLES1	1.13002e-25	0.389738	0.448	0.348	4.75876e-21	CABLES1	91768
ADK	2.88308e-13	0.389442	0.235	0.177	1.21412e-08	ADK	132
MIA2	5.58678e-09	0.389042	0.107	0.075	0.000235271	MIA2	4253
DLEU1	1.38779e-10	0.388964	0.16	0.117	5.84428e-06	DLEU1	10301
GLUL	1.61186e-30	0.388934	0.481	0.365	6.78784e-26	GLUL	2752
PAQR8	1.03305e-09	0.388743	0.129	0.092	4.35038e-05	PAQR8	85315
CHCHD3	9.97757e-17	0.38873	0.332	0.255	4.20175e-12	CHCHD3	54927
MICU2	2.20871e-14	0.388549	0.262	0.199	9.30131e-10	MICU2	221154
TYMS	1.65589e-08	0.388322	0.187	0.146	0.00069733	TYMS	7298
SEC13	1.30982e-10	0.387973	0.219	0.17	5.5159e-06	SEC13	6396
SUPT4H1	1.77377e-25	0.387655	0.484	0.385	7.4697e-21	SUPT4H1	6827
HIST2H2AA4	1.45366e-11	0.387503	0.164	0.118	6.12164e-07	H2AC19	723790
SUCLG1	3.3329e-30	0.387503	0.525	0.419	1.40355e-25	SUCLG1	8802
VPS37B	1.1319e-12	0.387169	0.173	0.124	4.76667e-08	VPS37B	79720
XAB2	5.01619e-11	0.386507	0.132	0.092	2.11242e-06	XAB2	56949
MAX	1.65461e-19	0.386364	0.339	0.258	6.9679e-15	MAX	4149
COX14	8.38701e-28	0.386185	0.41	0.307	3.53194e-23	COX14	84987
ARF4	5.03924e-18	0.385954	0.404	0.324	2.12212e-13	ARF4	378
RABIF	4.94782e-11	0.385916	0.207	0.157	2.08363e-06	RABIF	5877
CLEC11A	6.11978e-20	0.385886	0.385	0.299	2.57716e-15	CLEC11A	6320
NSG1	2.68116e-32	0.385836	0.697	0.652	1.12909e-27	NSG1	27065
UBE2G1	3.2679e-12	0.385801	0.193	0.142	1.37618e-07	UBE2G1	7326
HOMER2	7.23579e-14	0.385567	0.117	0.075	3.04714e-09	HOMER2	9455
IMMP2L	5.22695e-16	0.385484	0.15	0.098	2.20117e-11	IMMP2L	83943
SEM1	8.68204e-51	0.385462	0.72	0.603	3.65618e-46	SEM1	7979
NR1H2	3.22978e-16	0.38529	0.276	0.207	1.36012e-11	NR1H2	7376
TCEAL4	9.33471e-32	0.385239	0.626	0.516	3.93103e-27	TCEAL4	79921
HMGN3	2.52111e-35	0.384907	0.64	0.531	1.06169e-30	HMGN3	9324
FAM111A	8.01339e-09	0.384808	0.152	0.114	0.00033746	FAM111A	63901
RGS3	5.06122e-10	0.38478	0.196	0.15	2.13138e-05	RGS3	5998
OS9	2.0755e-22	0.384651	0.5	0.405	8.74037e-18	OS9	10956
GRN	2.25685e-14	0.38458	0.539	0.469	9.50405e-10	GRN	2896
ASF1A	5.01589e-11	0.384567	0.119	0.082	2.11229e-06	ASF1A	25842
ICE1	8.59438e-10	0.384496	0.248	0.199	3.61926e-05	ICE1	23379
C12orf43	5.84603e-08	0.384368	0.114	0.082	0.00246188	C12orf43	64897
GSN	2.21741e-20	0.384232	0.729	0.646	9.33797e-16	GSN	2934
RBM19	7.63542e-09	0.384078	0.13	0.095	0.000321543	RBM19	9904
PTPN2	1.25625e-18	0.383758	0.26	0.187	5.29033e-14	PTPN2	5771
ACP5	1.25191e-16	0.38373	0.306	0.234	5.27205e-12	ACP5	54
TRAPPC2L	1.30847e-19	0.383608	0.345	0.26	5.51024e-15	TRAPPC2L	51693
LAP3	7.13941e-17	0.383328	0.362	0.28	3.00655e-12	LAP3	51056
NXT1	5.70256e-14	0.383316	0.234	0.174	2.40146e-09	NXT1	29107
PPFIBP1	7.26628e-26	0.383236	0.689	0.593	3.05998e-21	PPFIBP1	8496
DHRS4-AS1	4.91318e-08	0.382798	0.131	0.098	0.00206904	DHRS4-AS1	55449
SLC2A13	5.07933e-12	0.382764	0.194	0.144	2.13901e-07	SLC2A13	114134
TRMT6	1.01888e-08	0.382663	0.122	0.089	0.000429069	TRMT6	51605
CCDC127	3.55536e-10	0.382552	0.148	0.108	1.49723e-05	CCDC127	133957
AHNAK	4.79817e-09	0.382477	0.846	0.809	0.000202061	AHNAK	79026
TRMT10C	8.84252e-15	0.382467	0.221	0.161	3.72376e-10	TRMT10C	54931
GAA	1.98246e-09	0.382359	0.183	0.14	8.34853e-05	GAA	2548
C1orf43	4.13382e-23	0.382176	0.444	0.351	1.74084e-18	C1orf43	25912
RIC8A	1.82197e-08	0.382161	0.154	0.117	0.000767267	RIC8A	60626
ILK	3.73917e-27	0.381887	0.503	0.406	1.57464e-22	ILK	3611
AMZ2P1	9.8741e-09	0.381851	0.18	0.139	0.000415818	AMZ2P1	201283
PRPS1	4.53292e-11	0.381804	0.129	0.089	1.9089e-06	PRPS1	5631
LPGAT1	7.99033e-24	0.381779	0.514	0.419	3.36489e-19	LPGAT1	9926
UPF2	1.0676e-24	0.381668	0.345	0.251	4.49587e-20	UPF2	26019
PNKD	2.60063e-25	0.381623	0.445	0.344	1.09518e-20	PNKD	25953
ACYP2	1.79054e-09	0.381522	0.165	0.124	7.54032e-05	ACYP2	98
KIF1BP	3.17955e-10	0.381078	0.196	0.149	1.33897e-05	KIFBP	26128
RNF170	9.45334e-08	0.380997	0.144	0.111	0.00398099	RNF170	81790
NFE2L2	2.60612e-35	0.380943	0.605	0.491	1.09749e-30	NFE2L2	4780
TMED4	1.02041e-25	0.380879	0.445	0.344	4.29714e-21	TMED4	222068
MITD1	7.33596e-17	0.380469	0.228	0.161	3.08932e-12	MITD1	129531
ING4	1.84653e-07	0.380465	0.145	0.111	0.00777611	ING4	51147
SNX17	1.71439e-21	0.380391	0.372	0.283	7.21964e-17	SNX17	9784
LEO1	4.10549e-12	0.380368	0.14	0.097	1.7289e-07	LEO1	123169
HSPB11	5.09164e-28	0.380315	0.336	0.235	2.14419e-23	IFT25	51668
LRRC8D	2.84714e-10	0.380095	0.189	0.143	1.19899e-05	LRRC8D	55144
DCTN1	6.95035e-11	0.380002	0.242	0.191	2.92693e-06	DCTN1	1639
ARFIP2	8.19078e-13	0.379734	0.118	0.077	3.4493e-08	ARFIP2	23647
CBL	5.13092e-07	0.379705	0.109	0.081	0.0216073	CBL	867
ARFRP1	2.72971e-12	0.379365	0.186	0.137	1.14954e-07	ARFRP1	10139
SLC25A35	1.0561e-09	0.37928	0.135	0.097	4.44745e-05	SLC25A35	399512
DNAJC1	8.13786e-20	0.37922	0.384	0.299	3.42701e-15	DNAJC1	64215
PTTG1IP	8.02867e-37	0.379215	0.624	0.5	3.38103e-32	PTTG1IP	754
CACYBP	1.0654e-17	0.378972	0.401	0.322	4.48662e-13	CACYBP	27101
EHMT2	8.2199e-09	0.378857	0.151	0.114	0.000346156	EHMT2	10919
SMARCD1	4.46147e-21	0.378672	0.261	0.183	1.87881e-16	SMARCD1	6602
TRAPPC8	1.04851e-09	0.378459	0.125	0.089	4.41547e-05	TRAPPC8	22878
STX6	6.96428e-11	0.378319	0.156	0.113	2.9328e-06	STX6	10228
MCRS1	4.4865e-08	0.3783	0.153	0.117	0.00188935	MCRS1	10445
BRK1	3.46299e-34	0.378205	0.668	0.557	1.45833e-29	BRK1	55845
NUTF2	9.83424e-26	0.377979	0.342	0.247	4.1414e-21	NUTF2	10204
ENPP2	9.54713e-30	0.377672	0.638	0.537	4.02049e-25	ENPP2	5168
DNASE2	2.17129e-11	0.37745	0.221	0.17	9.14374e-07	DNASE2	1777
ATP6V0B	7.66933e-29	0.377346	0.548	0.431	3.22971e-24	ATP6V0B	533
MREG	1.83157e-17	0.377313	0.291	0.216	7.7131e-13	MREG	55686
TIMM8B	5.30071e-22	0.377164	0.383	0.291	2.23224e-17	TIMM8B	26521
ARF6	3.2323e-28	0.377056	0.497	0.388	1.36119e-23	ARF6	382
TRMT11	1.8092e-11	0.376718	0.15	0.107	7.61889e-07	TRMT11	60487
PON2	4.12028e-22	0.376706	0.517	0.425	1.73513e-17	PON2	5445
CDK9	2.89336e-07	0.376618	0.121	0.09	0.0121845	CDK9	1025
MOSPD1	3.58532e-08	0.376463	0.112	0.081	0.00150985	MOSPD1	56180
FLOT1	1.29122e-21	0.376387	0.371	0.283	5.43757e-17	FLOT1	10211
GNG2	2.91857e-16	0.376346	0.401	0.322	1.22907e-11	GNG2	54331
RASSF8-AS1	7.13661e-11	0.376264	0.196	0.148	3.00537e-06	RASSF8-AS1	100506451
HBS1L	6.39691e-17	0.37618	0.302	0.229	2.69387e-12	HBS1L	10767
RCBTB2	1.6515e-09	0.376061	0.161	0.12	6.95481e-05	RCBTB2	1102
HSPD1	2.32391e-30	0.375989	0.669	0.571	9.78645e-26	HSPD1	3329
TSPAN4	6.84915e-28	0.375729	0.521	0.412	2.88431e-23	TSPAN4	7106
RAB14	8.8206e-28	0.375652	0.486	0.378	3.71453e-23	RAB14	51552
DNAJB9	2.06954e-20	0.375588	0.348	0.264	8.71527e-16	DNAJB9	4189
NDE1	1.75615e-10	0.375571	0.184	0.139	7.39549e-06	NDE1	54820
AIP	2.66449e-16	0.375143	0.329	0.253	1.12207e-11	AIP	9049
STX18	1.4852e-09	0.374631	0.222	0.174	6.25446e-05	STX18	53407
LAMB2	2.45372e-10	0.374444	0.21	0.161	1.03331e-05	LAMB2	3913
INO80	7.77064e-15	0.37444	0.199	0.142	3.27237e-10	INO80	54617
EML2	1.63094e-14	0.374412	0.171	0.118	6.86822e-10	EML2	24139
FBXW11	5.94109e-19	0.37435	0.303	0.225	2.50191e-14	FBXW11	23291
RRAGD	1.22889e-15	0.374344	0.389	0.315	5.17509e-11	RRAGD	58528
KDELR1	3.95437e-23	0.374092	0.58	0.484	1.66526e-18	KDELR1	10945
AKIRIN1	5.63866e-16	0.374001	0.264	0.198	2.37455e-11	AKIRIN1	79647
SKP1	9.44609e-61	0.373934	0.857	0.798	3.97794e-56	SKP1	6500
HYPK	6.20106e-35	0.373843	0.584	0.472	2.61139e-30	HYPK	25764
VKORC1	1.48571e-26	0.37381	0.488	0.387	6.2566e-22	VKORC1	79001
COQ5	4.63568e-11	0.373808	0.149	0.107	1.95218e-06	COQ5	84274
TRAPPC5	2.4457e-31	0.373709	0.548	0.434	1.02993e-26	TRAPPC5	126003
NDUFV2	4.54232e-33	0.373703	0.614	0.51	1.91286e-28	NDUFV2	4729
CLCN7	2.18168e-19	0.37368	0.384	0.301	9.18751e-15	CLCN7	1186
ANXA6	9.15739e-18	0.373464	0.332	0.254	3.85636e-13	ANXA6	309
RTP4	2.38027e-08	0.373411	0.126	0.092	0.00100238	RTP4	64108
AGTPBP1	2.53209e-07	0.373226	0.109	0.08	0.0106631	AGTPBP1	23287
MAP9	1.92065e-15	0.373205	0.206	0.148	8.08824e-11	MAP9	79884
MLYCD	2.64468e-07	0.37319	0.106	0.078	0.0111373	MLYCD	23417
NME3	2.01942e-22	0.373007	0.47	0.369	8.50418e-18	NME3	4832
SNRNP70	1.60754e-20	0.37273	0.456	0.364	6.76966e-16	SNRNP70	6625
RNMT	9.25642e-25	0.372493	0.376	0.281	3.89806e-20	RNMT	8731
LRPAP1	8.34268e-38	0.372286	0.659	0.538	3.51327e-33	LRPAP1	4043
ARL6IP4	7.3588e-40	0.372245	0.719	0.615	3.09894e-35	ARL6IP4	51329
EIF3G	3.98089e-31	0.372123	0.634	0.529	1.67643e-26	EIF3G	8666
NAV3	3.34868e-12	0.37186	0.255	0.199	1.4102e-07	NAV3	89795
KXD1	1.00237e-14	0.371659	0.27	0.205	4.2212e-10	KXD1	79036
THAP7	7.99791e-13	0.371541	0.165	0.117	3.36808e-08	THAP7	80764
MAPK10	3.78293e-08	0.371156	0.137	0.103	0.00159307	MAPK10	5602
MVB12A	4.7793e-12	0.370912	0.242	0.188	2.01266e-07	MVB12A	93343
MRPS28	5.02457e-19	0.370635	0.297	0.22	2.11595e-14	MRPS28	28957
BOLA2-SMG1P6	6.76457e-14	0.37049	0.247	0.186	2.84869e-09	BOLA2-SMG1P6	107282092
RBM15B	4.34931e-08	0.370287	0.16	0.123	0.00183158	RBM15B	29890
GSTP1	1.19937e-39	0.370054	0.861	0.795	5.05081e-35	GSTP1	2950
MIR3655	3.4922e-14	0.370034	0.121	0.078	1.47063e-09	MIR3655	100500820
SCNM1	1.16023e-10	0.370022	0.169	0.125	4.88596e-06	SCNM1	79005
PDCD5	1.37962e-26	0.370011	0.535	0.431	5.80986e-22	PDCD5	9141
CCDC130	4.17078e-09	0.369759	0.147	0.109	0.00017564	YJU2B	81576
MEF2C	9.20349e-24	0.369754	0.489	0.393	3.87577e-19	MEF2C	4208
POLR2F	6.31391e-33	0.369562	0.569	0.458	2.65891e-28	POLR2F	5435
CBLL1	4.36343e-07	0.369518	0.118	0.089	0.0183753	CBLL1	79872
JTB	7.4226e-27	0.369449	0.452	0.347	3.12581e-22	JTB	10899
PHLDA1	2.10369e-24	0.369263	0.819	0.744	8.85904e-20	PHLDA1	22822
S100A10	8.20957e-56	0.369241	0.938	0.913	3.45721e-51	S100A10	6281
NAGLU	3.92922e-14	0.369172	0.23	0.171	1.65467e-09	NAGLU	4669
YWHAQ	4.71431e-30	0.369157	0.621	0.516	1.98529e-25	YWHAQ	10971
SRRT	7.51483e-12	0.369116	0.193	0.143	3.16464e-07	SRRT	51593
RNF5	2.81046e-15	0.369071	0.236	0.172	1.18354e-10	RNF5	6048
POMP	2.61411e-34	0.368976	0.581	0.469	1.10085e-29	POMP	51371
OPTN	1.75698e-31	0.368955	0.631	0.527	7.39901e-27	OPTN	10133
WDR45	1.14105e-08	0.368918	0.187	0.145	0.00048052	WDR45	11152
CNN3	7.61724e-17	0.368722	0.341	0.265	3.20777e-12	CNN3	1266
DNAJA1	1.91081e-35	0.368462	0.671	0.56	8.04679e-31	DNAJA1	3301
NFE2L1	5.71235e-16	0.36831	0.301	0.233	2.40559e-11	NFE2L1	4779
SAP30BP	6.95249e-14	0.367764	0.274	0.211	2.92783e-09	SAP30BP	29115
EMC2	6.35655e-20	0.367594	0.34	0.257	2.67687e-15	EMC2	9694
EBAG9	3.92849e-10	0.367592	0.195	0.148	1.65436e-05	EBAG9	9166
MYL12A	6.76646e-40	0.367436	0.74	0.658	2.84949e-35	MYL12A	10627
CALM1	1.87654e-54	0.367344	0.889	0.827	7.90247e-50	CALM1	801
CUTA	5.29237e-32	0.367336	0.655	0.553	2.22872e-27	CUTA	51596
CSNK1D	1.67737e-12	0.367315	0.23	0.175	7.06372e-08	CSNK1D	1453
PIN1	2.1361e-22	0.367303	0.4	0.306	8.99554e-18	PIN1	5300
SON	1.9915e-46	0.367223	0.756	0.644	8.38662e-42	SON	6651
TBPL1	9.61021e-08	0.367002	0.136	0.102	0.00404705	TBPL1	9519
COIL	1.26219e-08	0.366811	0.146	0.109	0.000531532	COIL	8161
HSPH1	1.77461e-20	0.366777	0.326	0.243	7.47324e-16	HSPH1	10808
MRPL57	7.59334e-28	0.366497	0.537	0.429	3.19771e-23	MRPL57	78988
SLC25A24	1.80234e-15	0.366317	0.288	0.22	7.59001e-11	SLC25A24	29957
HMGXB3	8.62819e-15	0.366297	0.295	0.228	3.6335e-10	HMGXB3	22993
NARF	2.69959e-17	0.366138	0.323	0.246	1.13685e-12	NARF	26502
AGRN	2.2854e-08	0.36613	0.164	0.126	0.00096243	AGRN	375790
WDR70	2.99041e-08	0.366062	0.131	0.097	0.00125932	WDR70	55100
EIF2AK4	2.79937e-24	0.365848	0.343	0.25	1.17887e-19	EIF2AK4	440275
DNPEP	1.39153e-12	0.365829	0.229	0.173	5.85999e-08	DNPEP	23549
FKBP9	3.50129e-19	0.365771	0.402	0.314	1.47446e-14	FKBP9	11328
ATP5MPL	2.19892e-40	0.365677	0.591	0.462	9.26008e-36	ATP5MJ	9556
TLN1	3.02789e-24	0.365497	0.593	0.485	1.27511e-19	TLN1	7094
HES1	2.06172e-08	0.36548	0.419	0.365	0.000868229	HES1	3280
TBC1D12	2.68019e-07	0.365429	0.164	0.13	0.0112868	TBC1D12	23232
GART	2.26845e-17	0.365366	0.265	0.194	9.55289e-13	GART	2618
TSSC4	1.41382e-14	0.3652	0.231	0.17	5.95388e-10	TSSC4	10078
VPS26C	3.43759e-09	0.364764	0.163	0.122	0.000144764	VPS26C	10311
SMIM14	7.22835e-17	0.364524	0.221	0.156	3.044e-12	SMIM14	201895
ARL2	3.20458e-30	0.364431	0.626	0.528	1.34951e-25	ARL2	402
RAB5A	2.16359e-18	0.364408	0.303	0.227	9.11131e-14	RAB5A	5868
SGF29	3.82552e-11	0.364167	0.131	0.091	1.611e-06	SGF29	112869
NDUFB7	5.15732e-39	0.364163	0.634	0.522	2.17185e-34	NDUFB7	4713
RPF2	3.16396e-20	0.363967	0.25	0.175	1.33241e-15	RPF2	84154
SPECC1L	4.20353e-08	0.363593	0.194	0.153	0.00177019	SPECC1L	23384
LONP2	4.07509e-26	0.363457	0.59	0.486	1.7161e-21	LONP2	83752
GMPS	9.4555e-14	0.36322	0.268	0.205	3.9819e-09	GMPS	8833
CEBPZ	3.8554e-24	0.363045	0.404	0.308	1.62359e-19	CEBPZ	10153
NPIPB3	1.25996e-07	0.36295	0.196	0.156	0.00530596	NPIPB3	23117
URM1	7.10857e-14	0.362847	0.249	0.188	2.99356e-09	URM1	81605
MRPL34	1.1181e-22	0.362812	0.402	0.31	4.70853e-18	MRPL34	64981
DDX10	1.00871e-08	0.362787	0.114	0.081	0.000424788	DDX10	1662
PSMB6	3.40594e-32	0.362671	0.577	0.468	1.43431e-27	PSMB6	5694
ATF1	4.28332e-07	0.362643	0.107	0.079	0.0180379	ATF1	466
DHPS	2.42819e-17	0.362386	0.309	0.233	1.02256e-12	DHPS	1725
LZTS2	8.09022e-13	0.362381	0.207	0.153	3.40696e-08	LZTS2	84445
STARD3NL	1.34456e-13	0.362303	0.217	0.159	5.66221e-09	STARD3NL	83930
MRPL1	2.33626e-11	0.36185	0.172	0.124	9.83846e-07	MRPL1	65008
CGRRF1	2.06346e-07	0.361766	0.132	0.1	0.00868963	CGRRF1	10668
SNAPC5	9.96066e-10	0.361632	0.161	0.12	4.19463e-05	SNAPC5	10302
TIMM10	8.85512e-16	0.361591	0.3	0.23	3.72907e-11	TIMM10	26519
MICOS10	5.40187e-34	0.361507	0.644	0.534	2.27483e-29	MICOS10	440574
PHF5A	1.51076e-10	0.361275	0.213	0.164	6.36209e-06	PHF5A	84844
ZFP91-CNTF	8.77555e-15	0.361016	0.315	0.244	3.69556e-10	ZFP91-CNTF	386607
SERF1B	1.67097e-21	0.360894	0.292	0.21	7.03678e-17	SERF1B	728492
ITPKB	2.91118e-14	0.360861	0.203	0.146	1.22596e-09	ITPKB	3707
CEP162	1.38549e-08	0.360824	0.103	0.072	0.000583458	CEP162	22832
C18orf32	3.18e-26	0.3608	0.51	0.404	1.33916e-21	C18orf32	497661
SLC12A6	3.40342e-11	0.36064	0.153	0.109	1.43325e-06	SLC12A6	9990
SF3A1	6.52346e-09	0.360638	0.237	0.19	0.000274716	SF3A1	10291
BNIP2	1.06896e-17	0.360442	0.386	0.305	4.50159e-13	BNIP2	663
CCT7	2.49119e-24	0.360415	0.471	0.374	1.04909e-19	CCT7	10574
GOLGA7	2.65615e-13	0.360384	0.29	0.227	1.11856e-08	GOLGA7	51125
TXNRD1	3.57485e-13	0.360314	0.199	0.145	1.50544e-08	TXNRD1	7296
CFAP157	6.96322e-09	0.360258	0.166	0.125	0.000293235	CFAP157	286207
UQCR10	1.3004e-30	0.360162	0.522	0.412	5.47623e-26	UQCR10	29796
SELENBP1	8.20325e-20	0.359954	0.206	0.136	3.45455e-15	SELENBP1	8991
COPS9	1.06877e-33	0.359599	0.566	0.449	4.50079e-29	COPS9	150678
ZFYVE16	2.31994e-19	0.35935	0.387	0.299	9.76975e-15	ZFYVE16	9765
CPNE1	2.97123e-13	0.359316	0.259	0.2	1.25124e-08	CPNE1	8904
MICOS10-NBL1	3.8853e-33	0.359214	0.63	0.522	1.63618e-28	MICOS10-NBL1	100532736
TSR3	7.88009e-16	0.359165	0.299	0.229	3.31846e-11	TSR3	115939
SOAT1	3.01101e-21	0.359149	0.378	0.288	1.26799e-16	SOAT1	6646
TMEM18	4.64176e-21	0.358634	0.379	0.291	1.95474e-16	TMEM18	129787
MPST	8.26845e-16	0.358548	0.18	0.124	3.48201e-11	MPST	4357
HPRT1	7.7031e-08	0.35851	0.127	0.095	0.00324393	HPRT1	3251
KAT8	1.44984e-10	0.358342	0.177	0.132	6.10557e-06	KAT8	84148
SNHG8	3.90845e-21	0.358297	0.615	0.511	1.64593e-16	SNHG8	100093630
PSMG2	4.47636e-29	0.358267	0.45	0.337	1.88508e-24	PSMG2	56984
RCN1	1.52927e-11	0.358165	0.271	0.215	6.44005e-07	RCN1	5954
RRM2B	2.83478e-07	0.358087	0.141	0.109	0.0119378	RRM2B	50484
STARD10	1.8327e-14	0.358054	0.134	0.087	7.71785e-10	STARD10	10809
SRA1	9.15541e-15	0.357983	0.253	0.189	3.85553e-10	SRA1	10011
U2AF1L5	1.60114e-31	0.357802	0.509	0.389	6.74271e-27		102724594
RTF1	6.52511e-31	0.357611	0.54	0.428	2.74786e-26	RTF1	23168
TMOD3	4.35788e-22	0.357523	0.305	0.22	1.83519e-17	TMOD3	29766
FTH1	6.08999e-85	0.357498	0.975	0.963	2.56462e-80	FTH1	2495
INKA1	7.77334e-08	0.356935	0.131	0.098	0.00327351	INKA1	389119
EME2	1.1656e-17	0.356825	0.319	0.242	4.90859e-13	EME2	197342
NGDN	6.62296e-14	0.356575	0.244	0.183	2.78906e-09	NGDN	25983
NDUFB1	1.23939e-27	0.356525	0.546	0.452	5.21933e-23	NDUFB1	4707
PAIP2	1.15738e-23	0.356292	0.43	0.333	4.87394e-19	PAIP2	51247
USP11	3.41255e-12	0.356135	0.213	0.16	1.43709e-07	USP11	8237
HDDC2	3.65006e-19	0.355963	0.515	0.427	1.53711e-14	HDDC2	51020
HSBP1	7.22192e-29	0.355931	0.619	0.517	3.0413e-24	HSBP1	3281
ECHDC3	5.11886e-07	0.355835	0.141	0.108	0.0215565	ECHDC3	79746
DCAKD	2.36142e-07	0.355779	0.103	0.074	0.00994442	DCAKD	79877
IFT22	2.65624e-08	0.355577	0.134	0.1	0.0011186	IFT22	64792
ATG5	4.41632e-11	0.355441	0.153	0.11	1.8598e-06	ATG5	9474
STXBP6	4.57844e-18	0.35544	0.579	0.502	1.92807e-13	STXBP6	29091
CCNDBP1	2.42655e-22	0.355343	0.457	0.361	1.02187e-17	CCNDBP1	23582
CCNG1	9.61286e-19	0.355294	0.366	0.282	4.04817e-14	CCNG1	900
AGPAT2	4.2201e-26	0.355265	0.544	0.443	1.77717e-21	AGPAT2	10555
RBBP8	1.39495e-09	0.354863	0.112	0.078	5.87443e-05	RBBP8	5932
PFDN6	1.28847e-16	0.354788	0.259	0.191	5.426e-12	PFDN6	10471
THAP5	5.3151e-17	0.354654	0.25	0.182	2.23829e-12	THAP5	168451
IER3IP1	4.87979e-29	0.354595	0.49	0.375	2.05498e-24	IER3IP1	51124
KTN1	1.32018e-42	0.354544	0.732	0.632	5.55954e-38	KTN1	3895
SEC24B	1.05758e-08	0.354445	0.13	0.095	0.000445368	SEC24B	10427
NTPCR	1.84696e-11	0.354407	0.223	0.17	7.77794e-07	NTPCR	84284
CDK5RAP3	5.80635e-15	0.354361	0.217	0.157	2.44517e-10	CDK5RAP3	80279
KBTBD2	4.6975e-09	0.354306	0.221	0.175	0.000197821	KBTBD2	25948
USP42	5.87272e-12	0.354274	0.12	0.081	2.47312e-07	USP42	84132
NDUFV3	8.65323e-26	0.354229	0.345	0.249	3.64405e-21	NDUFV3	4731
FAM3A	5.66963e-08	0.354211	0.13	0.097	0.00238759	FAM3A	60343
ABRAXAS1	1.18968e-17	0.353803	0.315	0.239	5.00999e-13	ABRAXAS1	84142
ZNF706	1.50766e-26	0.353733	0.662	0.579	6.34904e-22	ZNF706	51123
PUF60	3.16797e-29	0.353457	0.519	0.403	1.3341e-24	PUF60	22827
RHOT2	3.03662e-10	0.353255	0.159	0.118	1.27878e-05	RHOT2	89941
HAT1	2.48463e-15	0.353193	0.254	0.189	1.04633e-10	HAT1	8520
RBX1	3.64349e-34	0.35306	0.65	0.551	1.53435e-29	RBX1	9978
UBXN2A	5.1926e-20	0.352604	0.357	0.271	2.18671e-15	UBXN2A	165324
RAB1B	3.39489e-15	0.352495	0.333	0.262	1.42966e-10	RAB1B	81876
SPATS2	2.27965e-09	0.352268	0.171	0.13	9.60006e-05	SPATS2	65244
NDUFC2	1.25007e-41	0.352248	0.73	0.644	5.26427e-37	NDUFC2	4718
POP7	1.13707e-08	0.352013	0.208	0.164	0.000478844	POP7	10248
DCTN4	2.73295e-10	0.352002	0.198	0.152	1.1509e-05	DCTN4	51164
MBNL2	7.6463e-19	0.351905	0.447	0.359	3.22001e-14	MBNL2	10150
PAK1	2.86432e-07	0.351773	0.11	0.081	0.0120622	PAK1	5058
CYP27A1	3.10517e-11	0.351612	0.312	0.252	1.30765e-06	CYP27A1	1593
SMCHD1	8.13537e-27	0.351597	0.331	0.233	3.42597e-22	SMCHD1	23347
PRELID1	1.66116e-30	0.351221	0.646	0.535	6.99547e-26	PRELID1	27166
LGMN	1.60848e-12	0.351114	0.247	0.19	6.77361e-08	LGMN	5641
AKAP8L	5.09914e-07	0.351006	0.153	0.12	0.0214735	AKAP8L	26993
ACOT9	2.06732e-09	0.350766	0.229	0.181	8.70588e-05	ACOT9	23597
TMEM115	1.1533e-11	0.350713	0.164	0.118	4.85677e-07	TMEM115	11070
NUDC	3.08834e-27	0.350416	0.561	0.453	1.30056e-22	NUDC	10726
RRP8	5.91119e-08	0.350373	0.143	0.108	0.00248932	RRP8	23378
ARPC1B	8.75782e-44	0.350138	0.702	0.574	3.68809e-39	ARPC1B	10095
CARS	2.21061e-08	0.349812	0.124	0.091	0.000930933	CARS1	833
AIG1	9.01593e-18	0.34968	0.357	0.278	3.79679e-13	AIG1	51390
NDUFAB1	1.59294e-25	0.349227	0.605	0.518	6.7082e-21	NDUFAB1	4706
ATP5MC2	1.86052e-38	0.349192	0.859	0.809	7.835e-34	ATP5MC2	517
HEBP2	1.18394e-21	0.349129	0.44	0.349	4.9858e-17	HEBP2	23593
COX5A	3.69877e-25	0.348939	0.558	0.461	1.55763e-20	COX5A	9377
C9orf78	5.53026e-24	0.348666	0.426	0.327	2.3289e-19	C9orf78	51759
DNM2	3.76769e-17	0.348156	0.293	0.219	1.58665e-12	DNM2	1785
PRDX2	6.8836e-33	0.348121	0.599	0.487	2.89882e-28	PRDX2	7001
OSER1	8.77682e-18	0.348033	0.268	0.195	3.69609e-13	OSER1	51526
WRNIP1	6.37619e-08	0.347823	0.185	0.146	0.00268514	WRNIP1	56897
PSMB2	1.44485e-23	0.347691	0.475	0.375	6.08455e-19	PSMB2	5690
CD46	4.66726e-17	0.347647	0.417	0.337	1.96548e-12	CD46	4179
TUSC3	1.12129e-07	0.347435	0.283	0.24	0.00472197	TUSC3	7991
FBXW5	1.6715e-19	0.347389	0.376	0.289	7.03902e-15	FBXW5	54461
HDGFL3	1.9562e-13	0.347338	0.195	0.141	8.23795e-09	HDGFL3	50810
FAM45A	1.81573e-13	0.347085	0.203	0.146	7.64639e-09	DENND10	404636
GTF2A2	3.82764e-25	0.347055	0.452	0.35	1.61189e-20	GTF2A2	2958
SUCO	1.92653e-08	0.347031	0.202	0.16	0.000811299	SUCO	51430
ARV1	4.98021e-10	0.346642	0.173	0.128	2.09726e-05	ARV1	64801
ZFPL1	1.20029e-10	0.346625	0.163	0.119	5.05466e-06	ZFPL1	7542
SERP1	1.52456e-23	0.346383	0.497	0.396	6.42023e-19	SERP1	27230
FRG1HP	2.87041e-19	0.346261	0.249	0.176	1.20879e-14	FRG1HP	100132352
BTBD1	5.81194e-09	0.34611	0.138	0.101	0.000244752	BTBD1	53339
ARMT1	2.47061e-09	0.34571	0.124	0.089	0.000104042	ARMT1	79624
KIF3A	5.78956e-19	0.345706	0.427	0.342	2.4381e-14	KIF3A	11127
ELOF1	1.24985e-08	0.345553	0.17	0.13	0.000526339	ELOF1	84337
RRBP1	1.95406e-20	0.34551	0.502	0.411	8.22893e-16	RRBP1	6238
CLK3	1.55244e-07	0.345359	0.136	0.103	0.00653763	CLK3	1198
KIAA0391	1.86824e-08	0.345321	0.168	0.13	0.000786755	PRORP	9692
ACBD5	3.76124e-10	0.345249	0.194	0.148	1.58393e-05	ACBD5	91452
SLX1B	2.07232e-13	0.345206	0.158	0.109	8.72695e-09	SLX1B	79008
UCK1	7.42861e-12	0.345075	0.154	0.109	3.12834e-07	UCK1	83549
STK3	5.71435e-11	0.344976	0.154	0.111	2.40643e-06	STK3	6788
TMEM14C	3.95365e-26	0.344821	0.684	0.597	1.66496e-21	TMEM14C	51522
GTF2H1	5.69778e-12	0.344706	0.264	0.205	2.39945e-07	GTF2H1	2965
CKAP4	5.00419e-08	0.34468	0.212	0.17	0.00210737	CKAP4	10970
NDUFB3	2.58831e-22	0.344595	0.436	0.34	1.08999e-17	NDUFB3	4709
ABLIM1	4.76491e-17	0.344569	0.2	0.137	2.0066e-12	ABLIM1	3983
ATF6B	2.0113e-08	0.34444	0.167	0.129	0.000846997	ATF6B	1388
ADAM10	2.62138e-11	0.344429	0.34	0.28	1.10391e-06	ADAM10	102
FAHD2A	2.13576e-11	0.344167	0.159	0.115	8.99412e-07	FAHD2A	51011
FAHD2B	1.8599e-11	0.344073	0.187	0.139	7.83243e-07	FAHD2B	151313
TMEM106C	2.1748e-10	0.343891	0.137	0.098	9.1585e-06	TMEM106C	79022
SNUPN	3.03258e-10	0.343834	0.12	0.083	1.27708e-05	SNUPN	10073
RIN3	3.04922e-11	0.343687	0.118	0.08	1.28409e-06	RIN3	79890
ARL4A	1.29312e-18	0.343599	0.395	0.311	5.44559e-14	ARL4A	10124
MYL5	3.98554e-09	0.343589	0.328	0.275	0.000167839	MYL5	4636
AP3S1	5.01577e-19	0.343517	0.388	0.303	2.11224e-14	AP3S1	1176
ALYREF	5.56323e-12	0.343292	0.242	0.186	2.34279e-07	ALYREF	10189
COA5	5.97011e-13	0.342902	0.252	0.192	2.51413e-08	COA5	493753
C6orf48	3.86744e-07	0.342898	0.535	0.487	0.0162866	SNHG32	50854
MAGOH	3.58841e-22	0.342373	0.375	0.283	1.51115e-17	MAGOH	4116
CDC34	1.11822e-09	0.342015	0.176	0.133	4.70904e-05	CDC34	997
TSNAX-DISC1	4.74331e-07	0.341866	0.151	0.118	0.019975	TSNAX-DISC1	100303453
NDUFA4	8.17311e-45	0.34142	0.793	0.723	3.44186e-40	NDUFA4	4697
BFAR	5.05652e-13	0.341192	0.281	0.219	2.1294e-08	BFAR	51283
TYR	1.92645e-13	0.34116	0.7	0.63	8.11265e-09	TYR	7299
SNAP23	2.14266e-17	0.341118	0.268	0.196	9.02316e-13	SNAP23	8773
NPHP3-ACAD11	5.27237e-10	0.341051	0.192	0.147	2.2203e-05	NPHP3-ACAD11	100532724
DPH6	1.88227e-13	0.341046	0.205	0.148	7.92661e-09	DPH6	89978
VPS4A	2.20835e-17	0.340957	0.326	0.25	9.2998e-13	VPS4A	27183
TPMT	8.04629e-11	0.340916	0.166	0.122	3.38846e-06	TPMT	7172
SCAMP3	1.02588e-12	0.340846	0.231	0.174	4.32017e-08	SCAMP3	10067
TPD52L2	1.06791e-08	0.340758	0.18	0.139	0.00044972	TPD52L2	7165
AP2M1	5.66109e-22	0.340736	0.54	0.445	2.384e-17	AP2M1	1173
FOS	8.86099e-07	0.340709	0.93	0.908	0.0373154	FOS	2353
ESF1	3.66474e-23	0.340614	0.357	0.264	1.54329e-18	ESF1	51575
TMEM50A	1.96049e-20	0.340469	0.617	0.527	8.25602e-16	TMEM50A	23585
ZYX	1.04614e-07	0.340278	0.115	0.084	0.00440552	ZYX	7791
TRMT9B	2.00663e-12	0.34024	0.338	0.273	8.45031e-08	TRMT9B	57604
HNRNPA0	4.66838e-31	0.340185	0.627	0.518	1.96595e-26	HNRNPA0	10949
DCAF6	1.10516e-08	0.340117	0.181	0.141	0.000465405	DCAF6	55827
ABCF2	5.90876e-10	0.340108	0.131	0.093	2.4883e-05	ABCF2	10061
ITFG1	1.35623e-15	0.340093	0.257	0.191	5.71134e-11	ITFG1	81533
BNIP3L	1.55583e-26	0.339983	0.475	0.373	6.55192e-22	BNIP3L	665
AXIN2	3.50664e-09	0.339626	0.143	0.106	0.000147672	AXIN2	8313
VAMP8	3.36239e-12	0.339546	0.337	0.275	1.41597e-07	VAMP8	8673
ORMDL2	6.22095e-15	0.339368	0.215	0.155	2.61976e-10	ORMDL2	29095
MRPL51	3.651e-27	0.339208	0.606	0.507	1.53751e-22	MRPL51	51258
MRPS31	6.01479e-13	0.339102	0.213	0.157	2.53295e-08	MRPS31	10240
RAMAC	2.53774e-12	0.339067	0.197	0.144	1.06869e-07	RAMAC	83640
IER5L	6.57644e-08	0.339035	0.159	0.122	0.00276947	IER5L	389792
ZNF37A	1.35091e-13	0.33893	0.166	0.115	5.68894e-09	ZNF37A	7587
C17orf49	3.61781e-17	0.338757	0.481	0.407	1.52353e-12	BACC1	124944
MRPS5	4.97347e-12	0.338721	0.247	0.191	2.09443e-07	MRPS5	64969
SOD2	6.99515e-17	0.338696	0.437	0.355	2.9458e-12	SOD2	6648
CCDC91	7.53443e-19	0.338383	0.322	0.242	3.1729e-14	CCDC91	55297
IFIT3	5.27589e-18	0.338374	0.29	0.215	2.22178e-13	IFIT3	3437
BCAP31	2.71454e-22	0.338144	0.518	0.419	1.14315e-17	BCAP31	10134
HDAC2	1.71236e-18	0.338134	0.302	0.224	7.2111e-14	HDAC2	3066
PHACTR4	7.10112e-15	0.338124	0.319	0.247	2.99042e-10	PHACTR4	65979
CHPF	5.48921e-10	0.338031	0.251	0.199	2.31162e-05	CHPF	79586
TRPV2	2.82754e-07	0.337997	0.228	0.186	0.0119073	TRPV2	51393
MRPL27	4.19584e-14	0.33795	0.327	0.254	1.76695e-09	MRPL27	51264
SEC14L1	1.03378e-13	0.337914	0.267	0.203	4.35347e-09	SEC14L1	6397
SUCLG2	2.45539e-11	0.337821	0.293	0.235	1.03401e-06	SUCLG2	8801
DCT	1.9316e-26	0.337615	0.927	0.934	8.13435e-22	DCT	1638
MCUR1	9.89123e-13	0.337477	0.307	0.243	4.16539e-08	MCUR1	63933
POLR2E	1.48608e-14	0.337475	0.404	0.328	6.2582e-10	POLR2E	5434
HPS1	4.40924e-14	0.337305	0.312	0.243	1.85682e-09	HPS1	3257
WASL	4.34225e-19	0.337277	0.409	0.325	1.82861e-14	WASL	8976
DHRS7	1.42702e-26	0.33718	0.579	0.471	6.00946e-22	DHRS7	51635
MORN2	2.28149e-17	0.337073	0.192	0.13	9.60781e-13	MORN2	729967
MAP3K11	1.45526e-13	0.337061	0.266	0.204	6.12839e-09	MAP3K11	4296
DHFR	4.82315e-11	0.336985	0.123	0.084	2.03113e-06	DHFR	1719
SGTA	8.88037e-07	0.336837	0.115	0.087	0.037397	SGTA	6449
TXNL1	8.6623e-21	0.336747	0.443	0.351	3.64787e-16	TXNL1	9352
SMIM12	2.85837e-14	0.336657	0.209	0.152	1.20371e-09	SMIM12	113444
ACOT7	4.58244e-08	0.336636	0.236	0.188	0.00192976	ACOT7	11332
ERAP1	5.26466e-09	0.33662	0.154	0.115	0.000221705	ERAP1	51752
RHBDF1	4.37871e-08	0.336585	0.124	0.091	0.00184396	RHBDF1	64285
RBBP4	2.75696e-15	0.336527	0.432	0.357	1.16101e-10	RBBP4	5928
LDHB	6.0296e-27	0.336489	0.747	0.671	2.53919e-22	LDHB	3945
ATXN2L	6.96087e-13	0.33647	0.207	0.153	2.93136e-08	ATXN2L	11273
TBC1D2B	3.40476e-08	0.336447	0.187	0.147	0.00143381	TBC1D2B	23102
SNAPC1	1.25607e-11	0.336254	0.183	0.134	5.28956e-07	SNAPC1	6617
PRPF3	9.89292e-09	0.335995	0.134	0.099	0.00041661	PRPF3	9129
POLR2J3	4.032e-21	0.335814	0.3	0.217	1.69795e-16	POLR2J3	548644
SORBS3	5.13111e-11	0.3357	0.3	0.241	2.16082e-06	SORBS3	10174
STXBP1	2.71298e-11	0.335567	0.261	0.205	1.14249e-06	STXBP1	6812
FRMD4B	7.39079e-11	0.335553	0.252	0.199	3.11241e-06	FRMD4B	23150
C19orf53	2.58123e-28	0.335309	0.595	0.494	1.08701e-23	C19orf53	28974
PHF3	1.24148e-17	0.335288	0.461	0.372	5.22813e-13	PHF3	23469
TMEM189-UBE2V1	5.00857e-22	0.335187	0.478	0.376	2.10921e-17	PEDS1-UBE2V1	387522
COMMD1	1.81817e-17	0.335133	0.376	0.293	7.65666e-13	COMMD1	150684
SMG1P3	3.91107e-08	0.335124	0.131	0.097	0.00164703	SMG1P3	100271836
PKD2	4.67856e-11	0.334967	0.267	0.212	1.97023e-06	PKD2	5311
TM2D3	2.72767e-15	0.334915	0.234	0.171	1.14868e-10	TM2D3	80213
KIF9	1.93727e-12	0.33468	0.138	0.094	8.15823e-08	KIF9	64147
ATN1	1.81767e-14	0.334675	0.261	0.198	7.65457e-10	ATN1	1822
SAP30	9.69998e-23	0.334613	0.534	0.437	4.08485e-18	SAP30	8819
TMEM223	8.84707e-17	0.334374	0.435	0.354	3.72568e-12	TMEM223	79064
SNORD32A	3.37756e-19	0.33437	0.306	0.224	1.42236e-14	SNORD32A	26819
KIF5B	3.53511e-27	0.334222	0.612	0.508	1.48871e-22	KIF5B	3799
PFN2	6.16613e-17	0.334182	0.279	0.207	2.59668e-12	PFN2	5217
ASCC3	3.33567e-11	0.3341	0.184	0.138	1.40472e-06	ASCC3	10973
SLBP	3.82483e-12	0.334076	0.268	0.209	1.61071e-07	SLBP	7884
DLST	5.42433e-07	0.334045	0.152	0.119	0.022843	DLST	1743
PEPD	4.8771e-18	0.333774	0.509	0.426	2.05385e-13	PEPD	5184
LPAR6	1.58244e-12	0.33368	0.178	0.127	6.66399e-08	LPAR6	10161
RAB5C	4.82369e-19	0.333464	0.524	0.435	2.03135e-14	RAB5C	5878
PABPN1	4.82607e-31	0.333404	0.664	0.553	2.03236e-26	PABPN1	8106
OVCA2	4.42214e-13	0.333381	0.272	0.209	1.86225e-08	OVCA2	124641
LENG1	1.16356e-11	0.333317	0.191	0.142	4.89998e-07	LENG1	79165
ABHD14B	1.20142e-08	0.333024	0.235	0.189	0.000505941	ABHD14B	84836
STAU1	3.57911e-17	0.332997	0.398	0.314	1.50723e-12	STAU1	6780
SSR4	4.56159e-31	0.33296	0.677	0.569	1.92098e-26	SSR4	6748
C12orf73	1.04371e-07	0.332817	0.131	0.098	0.00439528	UQCC6	728568
TCOF1	7.26983e-09	0.332808	0.134	0.098	0.000306147	TCOF1	6949
AFF4	7.11085e-13	0.332715	0.444	0.373	2.99452e-08	AFF4	27125
ISCA1	3.5601e-16	0.332655	0.35	0.272	1.49923e-11	ISCA1	81689
SMC4	3.09277e-12	0.332641	0.129	0.087	1.30243e-07	SMC4	10051
BET1	9.42706e-07	0.332503	0.108	0.08	0.0396992	BET1	10282
PUM3	3.21913e-16	0.332341	0.305	0.233	1.35564e-11	PUM3	9933
SVBP	3.48361e-17	0.332102	0.226	0.16	1.46702e-12	SVBP	374969
ANXA2	5.59208e-33	0.331856	0.844	0.769	2.35494e-28	ANXA2	302
USP16	1.15536e-20	0.331748	0.418	0.328	4.86545e-16	USP16	10600
NDUFS4	2.6099e-20	0.331566	0.455	0.367	1.09908e-15	NDUFS4	4724
SPCS1	4.82739e-25	0.331521	0.685	0.598	2.03291e-20	SPCS1	28972
PSIP1	5.5323e-24	0.331397	0.419	0.314	2.32976e-19	PSIP1	11168
RFTN2	2.99576e-14	0.331375	0.284	0.219	1.26157e-09	RFTN2	130132
MINK1	9.07664e-08	0.331081	0.116	0.085	0.00382236	MINK1	50488
SYDE1	1.97748e-11	0.331049	0.162	0.116	8.32756e-07	SYDE1	85360
NDUFB11	9.61121e-28	0.330952	0.62	0.521	4.04747e-23	NDUFB11	54539
SRP14	6.56696e-79	0.330939	0.899	0.832	2.76548e-74	SRP14	6727
PNRC2	2.52047e-21	0.330912	0.401	0.309	1.06142e-16	PNRC2	55629
NR3C1	1.46804e-25	0.330827	0.526	0.419	6.1822e-21	NR3C1	2908
ECH1	1.93523e-15	0.330476	0.408	0.334	8.14965e-11	ECH1	1891
CAPN3	5.88579e-22	0.330428	0.602	0.532	2.47862e-17	CAPN3	825
ACSL3	1.01858e-15	0.330237	0.408	0.33	4.28943e-11	ACSL3	2181
C1GALT1	2.09926e-10	0.330226	0.217	0.166	8.84041e-06	C1GALT1	56913
LEPROTL1	1.1664e-17	0.330176	0.303	0.226	4.91192e-13	LEPROTL1	23484
CEP164P1	4.7621e-10	0.32984	0.136	0.097	2.00541e-05	CEP164P1	100289237
POLD2	3.21727e-16	0.329823	0.295	0.221	1.35486e-11	POLD2	5425
ELOC	3.64544e-22	0.329797	0.464	0.365	1.53517e-17	ELOC	6921
TRAPPC10	3.15227e-10	0.32976	0.186	0.141	1.32748e-05	TRAPPC10	7109
GLA	2.84171e-08	0.329626	0.179	0.139	0.0011967	GLA	2717
CD3EAP	5.73826e-12	0.329584	0.17	0.122	2.4165e-07	POLR1G	10849
TMEM50B	3.47478e-12	0.329462	0.219	0.164	1.4633e-07	TMEM50B	757
LAGE3	1.59466e-22	0.329225	0.416	0.32	6.71545e-18	LAGE3	8270
RIT1	4.88192e-08	0.329153	0.236	0.191	0.00205588	RIT1	6016
CD99L2	6.66061e-07	0.329028	0.102	0.075	0.0280491	CD99L2	83692
APPL2	2.26962e-15	0.328932	0.252	0.188	9.55781e-11	APPL2	55198
ZNF322	2.01306e-10	0.328866	0.231	0.18	8.47742e-06	ZNF322	79692
SHLD2	1.05847e-09	0.328654	0.171	0.129	4.45741e-05	SHLD2	54537
UBE2Q2	3.19583e-10	0.328538	0.26	0.207	1.34583e-05	UBE2Q2	92912
CSNK2B	6.10784e-22	0.328457	0.584	0.493	2.57213e-17	CSNK2B	1460
UQCRC1	2.09184e-22	0.328451	0.386	0.29	8.80916e-18	UQCRC1	7384
UBN1	7.03313e-15	0.328416	0.314	0.245	2.96179e-10	UBN1	29855
HDGFL2	2.29509e-08	0.328318	0.235	0.19	0.00096651	HDGFL2	84717
KIF1C	1.60827e-08	0.328301	0.145	0.108	0.000677275	KIF1C	10749
YES1	6.36228e-11	0.32828	0.182	0.135	2.67928e-06	YES1	7525
TM2D2	9.2595e-11	0.328243	0.186	0.139	3.89936e-06	TM2D2	83877
LINC00667	7.90116e-15	0.328177	0.263	0.195	3.32734e-10	LINC00667	339290
NAMPT	1.64937e-32	0.32811	0.708	0.613	6.94583e-28	NAMPT	10135
CLPP	3.12103e-09	0.327976	0.28	0.226	0.000131433	CLPP	8192
UROD	1.83915e-15	0.327656	0.295	0.226	7.74503e-11	UROD	7389
FIS1	1.52451e-28	0.327611	0.664	0.566	6.42003e-24	FIS1	51024
COX5B	8.76689e-41	0.327426	0.789	0.705	3.69191e-36	COX5B	1329
SMYD2	6.69878e-08	0.32735	0.145	0.11	0.00282099	SMYD2	56950
SLC24A5	7.79338e-14	0.32728	0.546	0.487	3.28195e-09	SLC24A5	283652
CARM1	5.07919e-07	0.327265	0.19	0.152	0.0213895	CARM1	10498
MAF1	8.68027e-11	0.327222	0.277	0.222	3.65544e-06	MAF1	84232
NT5C3A	2.19227e-13	0.326973	0.306	0.242	9.23209e-09	NT5C3A	51251
RAD23A	1.57899e-25	0.326817	0.524	0.421	6.64945e-21	RAD23A	5886
COL27A1	1.02868e-14	0.326787	0.322	0.249	4.33196e-10	COL27A1	85301
DNAJC8	2.12892e-26	0.326733	0.521	0.415	8.96532e-22	DNAJC8	22826
C11orf96	2.83037e-14	0.326373	0.497	0.423	1.19192e-09	C11orf96	387763
TOMM70	2.58652e-10	0.326246	0.185	0.14	1.08924e-05	TOMM70	9868
EXOSC3	4.53723e-08	0.325882	0.139	0.104	0.00191072	EXOSC3	51010
STX2	3.18465e-08	0.325821	0.216	0.175	0.00134112	STX2	2054
NDUFA9	4.0825e-16	0.325787	0.29	0.217	1.71922e-11	NDUFA9	4704
AAMDC	2.46604e-18	0.325585	0.347	0.265	1.0385e-13	AAMDC	28971
CNDP2	6.71231e-13	0.325523	0.266	0.205	2.82669e-08	CNDP2	55748
CHL1	3.29824e-08	0.325402	0.478	0.426	0.00138895	CHL1	10752
MICU1	1.01721e-09	0.325212	0.151	0.111	4.28366e-05	MICU1	10367
MFF	3.20644e-17	0.325192	0.451	0.37	1.3503e-12	MFF	56947
ARFIP1	5.59578e-10	0.325128	0.196	0.15	2.35649e-05	ARFIP1	27236
CD9	1.14321e-32	0.325099	0.783	0.679	4.81428e-28	CD9	928
MED29	4.25765e-10	0.324804	0.196	0.149	1.79298e-05	MED29	55588
REL	2.13205e-24	0.324461	0.52	0.416	8.97848e-20	REL	5966
ZNF197	2.05768e-07	0.324459	0.103	0.075	0.00866531	ZNF197	10168
MAD2L2	1.7126e-08	0.324331	0.182	0.141	0.000721211	MAD2L2	10459
LCMT1	2.73185e-10	0.324253	0.196	0.149	1.15043e-05	LCMT1	51451
CD59	4.16142e-30	0.324083	0.929	0.878	1.75246e-25	CD59	966
PYURF	1.60679e-29	0.323983	0.718	0.653	6.76653e-25	PYURF	100996939
UGDH	3.44918e-08	0.323896	0.179	0.139	0.00145252	UGDH	7358
HTATIP2	3.10521e-07	0.32386	0.146	0.112	0.0130767	HTATIP2	10553
DPM2	2.8574e-12	0.32384	0.204	0.151	1.20331e-07	DPM2	8818
CYTH1	1.68644e-09	0.323102	0.134	0.096	7.10192e-05	CYTH1	9267
MYL12B	7.06765e-40	0.323004	0.753	0.663	2.97633e-35	MYL12B	103910
RNF220	5.70979e-07	0.322999	0.187	0.15	0.0240451	RNF220	55182
TOMM6	2.32395e-21	0.322981	0.636	0.556	9.78663e-17	TOMM6	100188893
SYNE2	5.60833e-25	0.322921	0.597	0.486	2.36178e-20	SYNE2	23224
RMND5A	2.24884e-10	0.322903	0.232	0.18	9.47031e-06	RMND5A	64795
SARS	5.92556e-20	0.322868	0.4	0.311	2.49537e-15	SARS1 /// SARS2	6301
RABGEF1	2.70407e-14	0.322768	0.281	0.214	1.13874e-09	RABGEF1	27342
DEF8	2.9877e-08	0.322737	0.189	0.148	0.00125818	DEF8	54849
SELENON	1.65399e-08	0.322675	0.154	0.116	0.000696528	SELENON	57190
H2AFV	5.26044e-15	0.322492	0.389	0.312	2.21528e-10	H2AZ2	94239
ZMYM5	3.12582e-08	0.322383	0.193	0.151	0.00131634	ZMYM5	9205
ASPSCR1	8.27805e-10	0.322124	0.143	0.103	3.48605e-05	ASPSCR1	79058
PHF20	5.272e-15	0.321812	0.308	0.238	2.22015e-10	PHF20	51230
PMPCB	6.08288e-17	0.32145	0.331	0.255	2.56162e-12	PMPCB	9512
MRPL21	1.08828e-17	0.321297	0.334	0.256	4.58297e-13	MRPL21	219927
C6orf226	4.03902e-10	0.321026	0.186	0.14	1.70091e-05	PEX39	441150
HNRNPH2	3.09441e-22	0.320825	0.435	0.34	1.30312e-17	HNRNPH2	3188
SNORD4B	5.47457e-12	0.320751	0.175	0.127	2.30545e-07	SNORD4B	26772
FAM222B	3.38058e-08	0.320714	0.13	0.096	0.00142363	FAM222B	55731
CFAP298	7.37854e-17	0.32068	0.301	0.228	3.10725e-12	CFAP298	56683
CNIH1	1.08779e-10	0.32063	0.356	0.296	4.58092e-06	CNIH1	10175
POLR2I	6.80285e-28	0.320548	0.44	0.327	2.86482e-23	POLR2I	5438
MAPK3	7.86654e-10	0.320484	0.133	0.095	3.31276e-05	MAPK3	5595
CDC42EP4	6.94412e-10	0.320448	0.116	0.081	2.92431e-05	CDC42EP4	23580
NUPR1	3.67336e-21	0.320332	0.577	0.486	1.54693e-16	NUPR1	26471
ARFGAP2	5.54663e-08	0.320223	0.202	0.161	0.0023358	ARFGAP2	84364
SMPD4	1.29577e-22	0.320199	0.59	0.49	5.45674e-18	SMPD4	55627
TXN2	8.23645e-14	0.320014	0.358	0.288	3.46854e-09	TXN2	25828
DAPK1	1.7472e-07	0.319721	0.213	0.172	0.00735781	DAPK1	1612
TMED10	2.10418e-33	0.319693	0.747	0.651	8.86114e-29	TMED10	10972
NFATC2	6.802e-12	0.319689	0.333	0.268	2.86446e-07	NFATC2	4773
ANXA4	8.20347e-27	0.319632	0.513	0.402	3.45464e-22	ANXA4	307
PNPLA8	7.18903e-18	0.319465	0.366	0.287	3.02745e-13	PNPLA8	50640
C22orf39	3.4109e-12	0.319276	0.217	0.163	1.4364e-07	C22orf39	128977
HNRNPA2B1	8.67797e-49	0.319196	0.878	0.816	3.65447e-44	HNRNPA2B1	3181
PNPLA2	2.66445e-11	0.319105	0.187	0.139	1.12205e-06	PNPLA2	57104
BLVRA	2.09258e-11	0.318915	0.276	0.218	8.81229e-07	BLVRA	644
RTL8A	5.84034e-15	0.318843	0.339	0.266	2.45949e-10	RTL8A	26071
AMDHD2	1.14178e-08	0.31884	0.175	0.134	0.000480826	AMDHD2	51005
KIN	8.37878e-11	0.318505	0.212	0.162	3.52847e-06	KIN	22944
UBE2V1	1.95662e-20	0.318455	0.483	0.385	8.23971e-16	UBE2V1	7335
PATL1	1.43876e-07	0.318105	0.168	0.132	0.00605889	PATL1	219988
CAST	2.47329e-31	0.318072	0.705	0.601	1.04155e-26	CAST	831
SLC35A1	1.47358e-11	0.317988	0.169	0.122	6.20555e-07	SLC35A1	10559
PPP2R5D	2.03122e-10	0.317708	0.229	0.179	8.55387e-06	PPP2R5D	5528
METTL26	5.4414e-23	0.317635	0.36	0.265	2.29148e-18	METTL26	84326
SCYL1	2.77022e-09	0.317624	0.168	0.127	0.000116659	SCYL1	57410
RNF34	3.40501e-08	0.317501	0.109	0.078	0.00143392	RNF34	80196
SMC6	2.19819e-16	0.316975	0.375	0.297	9.25704e-12	SMC6	79677
TBC1D4	1.90347e-07	0.316819	0.102	0.074	0.00801591	TBC1D4	9882
ERICH1	6.19495e-16	0.316774	0.406	0.325	2.60882e-11	ERICH1	157697
NIPA2	1.03497e-10	0.316486	0.266	0.211	4.35847e-06	NIPA2	81614
ADRM1	1.20076e-17	0.316324	0.346	0.267	5.05665e-13	ADRM1	11047
SNRNP35	5.348e-15	0.31625	0.313	0.243	2.25215e-10	SNRNP35	11066
SKA2	1.27315e-11	0.316176	0.157	0.111	5.36148e-07	SKA2	348235
AVEN	2.02949e-09	0.315926	0.115	0.08	8.54659e-05	AVEN	57099
MFAP1	3.38165e-13	0.315762	0.204	0.148	1.42408e-08	MFAP1	4236
ISCU	2.31177e-18	0.315662	0.496	0.407	9.73531e-14	ISCU	23479
UGCG	2.51176e-21	0.315658	0.539	0.443	1.05775e-16	UGCG	7357
MYO6	1.33259e-09	0.315464	0.219	0.172	5.61182e-05	MYO6	4646
EMC6	1.53185e-16	0.315418	0.385	0.304	6.45094e-12	EMC6	83460
CHURC1-FNTB	1.07908e-21	0.315385	0.464	0.368	4.5442e-17	CHURC1-FNTB	100529261
RNF7	1.04667e-23	0.315335	0.628	0.534	4.40775e-19	RNF7	9616
TMEM101	6.3166e-12	0.31529	0.237	0.181	2.66005e-07	TMEM101	84336
FOXJ3	2.17083e-10	0.315266	0.216	0.166	9.14181e-06	FOXJ3	22887
DMAP1	3.2701e-12	0.315242	0.202	0.15	1.3771e-07	DMAP1	55929
ARMCX1	2.63594e-14	0.315004	0.365	0.292	1.11005e-09	ARMCX1	51309
C2orf74	3.88517e-07	0.314944	0.145	0.111	0.0163612	C2orf74	339804
GPR155	4.15083e-10	0.31466	0.496	0.442	1.748e-05	GPR155	151556
HMGCL	2.61983e-07	0.314547	0.148	0.114	0.0110326	HMGCL	3155
HAX1	9.30873e-14	0.314435	0.407	0.333	3.92009e-09	HAX1	10456
R3HCC1	2.06397e-07	0.31442	0.149	0.115	0.00869181	R3HCC1	203069
OLA1	1.78794e-15	0.314341	0.306	0.233	7.52937e-11	OLA1	29789
C7orf50	3.12288e-11	0.314128	0.299	0.239	1.31511e-06	CHLSN	84310
CNPPD1	6.26497e-10	0.314002	0.182	0.139	2.6383e-05	CNPPD1	27013
MAP4	1.63868e-17	0.313838	0.652	0.564	6.90079e-13	MAP4	4134
SRM	8.74204e-16	0.313702	0.452	0.373	3.68145e-11	SRM	6723
ARG2	9.39766e-13	0.313689	0.279	0.219	3.95754e-08	ARG2	384
SMIM29	1.22639e-12	0.313678	0.377	0.31	5.16457e-08	SMIM29	221491
UBE2E1	3.23626e-20	0.313208	0.437	0.348	1.36285e-15	UBE2E1	7324
LINC00963	1.08285e-06	0.312876	0.109	0.081	0.0456009	LINC00963	100506190
ZBTB25	6.8538e-07	0.312693	0.106	0.078	0.0288627	ZBTB25	7597
BSCL2	1.11971e-15	0.312683	0.303	0.231	4.71533e-11	BSCL2	26580
SFT2D1	2.02655e-12	0.312681	0.324	0.258	8.53421e-08	SFT2D1	113402
SHISA5	2.84816e-12	0.312601	0.301	0.239	1.19942e-07	SHISA5	51246
ORC4	2.9025e-11	0.312597	0.182	0.135	1.2223e-06	ORC4	5000
USP48	1.40646e-21	0.31246	0.475	0.378	5.92289e-17	USP48	84196
CD83	3.15741e-07	0.31243	0.103	0.075	0.0132965	CD83	9308
ADSS	1.91356e-16	0.312406	0.401	0.322	8.05838e-12	ADSS2	159
MSRB2	1.69527e-16	0.3122	0.529	0.443	7.13914e-12	MSRB2	22921
PARP1	3.89851e-11	0.312195	0.378	0.315	1.64174e-06	PARP1	142
TRIM8	2.17441e-10	0.31217	0.2	0.154	9.15687e-06	TRIM8	81603
RNF146	2.8468e-09	0.312145	0.226	0.179	0.000119884	RNF146	81847
MKKS	1.71647e-12	0.31194	0.25	0.191	7.22839e-08	MKKS	8195
SPIDR	6.82852e-08	0.311822	0.121	0.089	0.00287563	SPIDR	23514
SAT2	1.47091e-23	0.311664	0.538	0.435	6.19429e-19	SAT2	112483
CAPNS1	2.59839e-22	0.311427	0.456	0.356	1.09424e-17	CAPNS1	826
BRD4	1.82841e-17	0.310989	0.426	0.34	7.69982e-13	BRD4	23476
SDF4	1.17909e-12	0.310884	0.375	0.307	4.96538e-08	SDF4	51150
HNRNPAB	9.81374e-24	0.31078	0.52	0.42	4.13276e-19	HNRNPAB	3182
RIPOR1	5.86831e-07	0.310418	0.142	0.11	0.0247126	RIPOR1	79567
ESYT2	5.82465e-10	0.310304	0.244	0.194	2.45288e-05	ESYT2	57488
DEXI	6.32641e-12	0.31026	0.209	0.156	2.66418e-07	DEXI	28955
ASB6	4.89836e-08	0.30996	0.223	0.18	0.0020628	ASB6	140459
PNMA1	2.41562e-10	0.309928	0.211	0.163	1.01727e-05	PNMA1	9240
GTPBP10	1.02006e-07	0.309918	0.109	0.079	0.00429568	GTPBP10	85865
SNX6	4.14433e-20	0.309727	0.488	0.397	1.74526e-15	SNX6	58533
ACADVL	1.78076e-13	0.309604	0.28	0.215	7.49912e-09	ACADVL	37
RUNX3	1.78982e-11	0.309557	0.346	0.284	7.5373e-07	RUNX3	864
HAGHL	8.76523e-08	0.309553	0.205	0.165	0.00369121	HAGHL	84264
MITF	5.51343e-18	0.309479	0.905	0.873	2.32182e-13	MITF	4286
EIF1B	3.35707e-29	0.309465	0.596	0.477	1.41373e-24	EIF1B	10289
LAMTOR5	1.83036e-27	0.309417	0.663	0.571	7.70802e-23	LAMTOR5	10542
RNF14	8.87324e-08	0.309373	0.224	0.181	0.0037367	RNF14	9604
RNASEH2C	3.86701e-14	0.309366	0.376	0.303	1.62848e-09	RNASEH2C	84153
RALGDS	2.02782e-08	0.309223	0.14	0.104	0.000853955	RALGDS	5900
LITAF	2.86962e-14	0.309175	0.395	0.323	1.20846e-09	LITAF	9516
SPG21	8.98463e-17	0.309174	0.304	0.228	3.78361e-12	SPG21	51324
NIPSNAP2	5.57578e-16	0.30915	0.36	0.285	2.34807e-11	NIPSNAP2	2631
GABARAP	6.20042e-40	0.309146	0.836	0.777	2.61112e-35	GABARAP	11337
ANXA11	1.81819e-10	0.309035	0.336	0.278	7.65675e-06	ANXA11	311
ADIPOR2	3.30375e-12	0.308843	0.261	0.203	1.39127e-07	ADIPOR2	79602
REX1BD	2.38707e-13	0.308739	0.425	0.349	1.00524e-08	REX1BD	55049
PPCS	9.50823e-17	0.308498	0.367	0.289	4.0041e-12	PPCS	79717
HNRNPF	5.82727e-23	0.308198	0.577	0.475	2.45398e-18	HNRNPF	3185
VDAC1	8.89228e-27	0.308095	0.652	0.549	3.74472e-22	VDAC1	7416
ZC3HAV1	2.39565e-12	0.308085	0.234	0.177	1.00886e-07	ZC3HAV1	56829
PANK2	2.81536e-09	0.30783	0.163	0.123	0.000118561	PANK2	80025
DOCK10	5.06734e-12	0.307755	0.321	0.256	2.13396e-07	DOCK10	55619
NSMCE3	2.16283e-11	0.307449	0.206	0.156	9.1081e-07	NSMCE3	56160
LGALS1	1.9789e-41	0.307316	0.85	0.786	8.33356e-37	LGALS1	3956
BIRC2	7.92029e-13	0.307302	0.286	0.223	3.33539e-08	BIRC2	329
RBCK1	6.83039e-15	0.307287	0.295	0.226	2.87641e-10	RBCK1	10616
DDX5	1.08251e-42	0.307286	0.871	0.81	4.55865e-38	DDX5	1655
THAP12	3.02249e-07	0.307283	0.176	0.139	0.0127283	THAP12	5612
KHNYN	3.29727e-12	0.307185	0.198	0.146	1.38855e-07	KHNYN	23351
DUSP12	3.52334e-07	0.306974	0.159	0.123	0.0148375	DUSP12	11266
ATP6V1F	1.85126e-22	0.306954	0.608	0.519	7.79601e-18	ATP6V1F	9296
PSMC3	4.64041e-23	0.306829	0.372	0.279	1.95417e-18	PSMC3	5702
PPIE	1.28389e-12	0.306814	0.288	0.227	5.40673e-08	PPIE	10450
GCA	1.80007e-11	0.306739	0.168	0.122	7.58044e-07	GCA	25801
CERS5	5.27559e-09	0.306622	0.171	0.13	0.000222166	CERS5	91012
LARP4	1.648e-12	0.306594	0.235	0.179	6.94004e-08	LARP4	113251
EIF2B3	1.51458e-08	0.306572	0.136	0.1	0.00063782	EIF2B3	8891
PEX10	2.74738e-12	0.306541	0.2	0.147	1.15698e-07	PEX10	5192
BTN2A2	3.42907e-08	0.306533	0.136	0.101	0.00144405	BTN2A2	10385
WDR83OS	4.66587e-25	0.306375	0.685	0.604	1.96489e-20	WDR83OS	51398
RARS2	3.17264e-08	0.306286	0.203	0.159	0.00133606	RARS2	57038
ARPIN	9.668e-12	0.306191	0.18	0.131	4.07139e-07	ARPIN	348110
GIPC1	8.60167e-14	0.30611	0.322	0.254	3.62234e-09	GIPC1	10755
UQCRFS1	2.26569e-22	0.305814	0.477	0.376	9.54129e-18	UQCRFS1	7386
SEC62	1.13516e-34	0.305789	0.679	0.56	4.78038e-30	SEC62	7095
ANXA1	9.18871e-08	0.305743	0.452	0.398	0.00386955	ANXA1	301
AFDN	1.37085e-07	0.30558	0.194	0.156	0.00577294	AFDN	4301
INTS11	2.90265e-10	0.305563	0.2	0.152	1.22236e-05	INTS11	54973
ATP5IF1	4.64184e-29	0.305553	0.556	0.443	1.95477e-24	ATP5IF1	93974
ERVK3-1	1.94073e-16	0.305501	0.368	0.291	8.17279e-12	ERVK3-1	105372481
SLC3A2	5.61421e-21	0.305479	0.675	0.588	2.36426e-16	SLC3A2	6520
RHOC	7.47682e-18	0.305244	0.514	0.423	3.14864e-13	RHOC	389
UFM1	5.44048e-14	0.305234	0.336	0.265	2.29109e-09	UFM1	51569
METRN	1.59969e-09	0.305217	0.372	0.317	6.7366e-05	METRN	79006
ARHGAP18	1.31874e-09	0.304944	0.128	0.091	5.55348e-05	ARHGAP18	93663
IDH3B	2.83748e-15	0.304935	0.3	0.229	1.19492e-10	IDH3B	3420
SUCLA2	3.39517e-14	0.304842	0.247	0.184	1.42977e-09	SUCLA2	8803
GGPS1	9.06964e-11	0.304742	0.232	0.18	3.8194e-06	GGPS1	9453
LAMTOR2	3.27623e-17	0.304642	0.42	0.335	1.37969e-12	LAMTOR2	28956
MGAT1	4.67943e-12	0.304482	0.248	0.192	1.9706e-07	MGAT1	4245
HNRNPL	5.00732e-18	0.304323	0.441	0.354	2.10868e-13	HNRNPL	3191
MAN1A2	1.16588e-10	0.304215	0.295	0.237	4.90974e-06	MAN1A2	10905
ATP5PD	4.85829e-26	0.304171	0.605	0.505	2.04592e-21	ATP5PD	10476
RNASET2	1.90247e-10	0.30413	0.131	0.092	8.01166e-06	RNASET2	8635
SELENOH	5.35083e-28	0.303787	0.691	0.595	2.25334e-23	SELENOH	280636
U2AF2	6.26555e-08	0.303716	0.199	0.158	0.00263855	U2AF2	11338
THYN1	3.65188e-13	0.303676	0.228	0.17	1.53788e-08	THYN1	29087
MLANA	2.0927e-12	0.303599	0.916	0.905	8.81277e-08	MLANA	2315
PEA15	1.98623e-08	0.303453	0.22	0.175	0.000836443	PEA15	8682
LRRC47	8.77695e-09	0.30344	0.159	0.12	0.000369615	LRRC47	57470
FAM98A	8.67342e-07	0.303415	0.134	0.103	0.0365255	FAM98A	25940
DHX29	9.7345e-13	0.303394	0.287	0.226	4.09939e-08	DHX29	54505
EIF4A2	7.30939e-26	0.303351	0.736	0.644	3.07813e-21	EIF4A2	1974
[truncated: 550 more rows]
