# Supplementary material for: Single-cell transcriptomic profiling of halo nevi and normal nevi reveals CD8+ T cell activation in melanocytic autoimmunity
Source: Front Immunol. 2026 May 14;17:1771401. doi: 10.3389/fimmu.2026.1771401 (PMC13216749; doi:10.3389/fimmu.2026.1771401)
Supplement: Supplementary file 9 [file Table6.xlsx]

## Sheet: Sheet1
Supplementary Table 6.Top100 DEGs in each celltype from halo nevi compared to normal nevi
gene	p_val	avg_log2FC	pct.1	pct.2	p_val_adj	gene_new	ENTREZID	celltype	up/down
MTRNR2L8	1.40068e-51	3.8026	0.165	0.014	5.89854e-47	MTRNR2L8	100463486	T cell	up
DCD	9.99021e-43	3.27398	0.157	0.022	4.20708e-38	DCD	117159	T cell	up
CCL21	4.72027e-16	2.40995	0.112	0.041	1.9878e-11	CCL21	6366	T cell	up
CFD	1.21072e-19	2.04679	0.125	0.041	5.0986e-15	CFD	1675	T cell	up
MTRNR2L12	4.86569e-51	1.85442	0.289	0.089	2.04904e-46	MTRNR2L12	100463498	T cell	up
CXCL12	3.99046e-43	1.7146	0.349	0.163	1.68046e-38	CXCL12	6387	T cell	up
GBP1	7.60428e-15	1.52196	0.13	0.056	3.20231e-10	GBP1	2633	T cell	up
CCL8	1.05786e-18	1.47935	0.264	0.154	4.45484e-14	CCL8	6355	T cell	up
RN7SK	7.7208e-10	1.41808	0.177	0.114	3.25138e-05	RN7SK	125050	T cell	up
HAS2-AS1	5.24638e-29	1.41615	0.271	0.128	2.20935e-24	HAS2-AS1	594842	T cell	up
TMEM176B	2.54485e-15	1.36381	0.131	0.055	1.07169e-10	TMEM176B	28959	T cell	up
CLEC3B	2.39871e-41	1.32748	0.355	0.164	1.01014e-36	CLEC3B	7123	T cell	up
TMSB4XP4	7.14509e-11	1.32205	0.206	0.136	3.00894e-06	TMSB4XP4	7118	T cell	up
CCL19	1.46442e-21	1.29924	0.219	0.104	6.16695e-17	CCL19	6363	T cell	up
IL32	1.97551e-18	1.2802	0.154	0.063	8.31927e-14	IL32	9235	T cell	up
MGP	6.41145e-53	1.20098	0.749	0.594	2.69999e-48	MGP	4256	T cell	up
LTBP4	3.39563e-15	1.20027	0.143	0.063	1.42997e-10	LTBP4	8425	T cell	up
SH3BP2	8.43381e-09	1.17991	0.108	0.056	0.000355165	SH3BP2	6452	T cell	up
IFIT3	2.26076e-09	1.17078	0.144	0.084	9.52051e-05	IFIT3	3437	T cell	up
TMEM176A	6.94794e-14	1.15003	0.131	0.058	2.92592e-09	TMEM176A	55365	T cell	up
TNC	1.74638e-16	1.14015	0.267	0.165	7.35436e-12	TNC	3371	T cell	up
FBXL13	8.56711e-07	1.12863	0.118	0.073	0.0360778	FBXL13	222235	T cell	up
CCL2	1.11913e-31	1.12793	0.685	0.572	4.71288e-27	CCL2	6347	T cell	up
NCOA7	3.19101e-13	1.12556	0.187	0.106	1.3438e-08	NCOA7	135112	T cell	up
SNHG25	6.49761e-09	1.10966	0.11	0.058	0.000273628	SNHG25	105376843	T cell	up
FGF7	1.37711e-17	1.104	0.235	0.13	5.79927e-13	FGF7	2252	T cell	up
MT1F	5.67424e-09	1.05647	0.171	0.108	0.000238954	MT1F	4494	T cell	up
SLCO1C1	2.08262e-09	1.04216	0.124	0.067	8.77034e-05	SLCO1C1	53919	T cell	up
C1S	9.95453e-19	1.03725	0.254	0.141	4.19205e-14	C1S	716	T cell	up
IGFBP5	1.13887e-26	1.03167	0.542	0.415	4.79602e-22	IGFBP5	3488	T cell	up
XAF1	2.00969e-10	1.01766	0.122	0.061	8.46322e-06	XAF1	54739	T cell	up
PRAL	2.62568e-08	1.01692	0.106	0.056	0.00110573	PRAL	109245082	T cell	up
FAM13C	1.8468e-07	1.01512	0.106	0.059	0.00777723	FAM13C	220965	T cell	up
EXOSC7	1.68508e-28	1.00953	0.394	0.237	7.09622e-24	EXOSC7	23016	T cell	up
CARMN	5.52521e-15	1.00503	0.41	0.317	2.32678e-10	CARMN	728264	T cell	up
CCDC84	1.67631e-13	1.00316	0.553	0.529	7.05929e-09	CENATAC	338657	T cell	up
C5orf56	1.55285e-22	0.987541	0.399	0.269	6.53935e-18	CARINH	441108	T cell	up
SEC61G	6.9569e-22	0.980367	0.423	0.298	2.92969e-17	SEC61G	23480	T cell	up
APOL6	3.97304e-13	0.955879	0.188	0.106	1.67313e-08	APOL6	80830	T cell	up
PSMB9	2.48314e-11	0.952631	0.217	0.136	1.0457e-06	PSMB9	5698	T cell	up
PIN4	1.53346e-07	0.922602	0.172	0.116	0.0064577	PIN4	5303	T cell	up
C1R	3.87759e-18	0.915419	0.349	0.234	1.63293e-13	C1R	715	T cell	up
TAP1	2.88852e-09	0.903989	0.137	0.077	0.000121641	TAP1	6890	T cell	up
HAS2	1.891e-25	0.900444	0.334	0.186	7.96337e-21	HAS2	3037	T cell	up
CTSC	8.60036e-13	0.894041	0.336	0.245	3.62178e-08	CTSC	1075	T cell	up
FXYD1	8.77784e-28	0.88845	0.521	0.382	3.69652e-23	FXYD1	5348	T cell	up
IRF1	9.09382e-23	0.874222	0.514	0.402	3.82959e-18	IRF1	3659	T cell	up
ABCA1	2.41229e-08	0.863008	0.144	0.086	0.00101587	ABCA1	19	T cell	up
ARHGAP15	6.22582e-08	0.855546	0.103	0.055	0.00262182	ARHGAP15	55843	T cell	up
ATP5MD	2.23194e-25	0.838193	0.491	0.353	9.39916e-21	ATP5MK	84833	T cell	up
DPM3	8.65236e-08	0.835059	0.231	0.169	0.00364368	DPM3	54344	T cell	up
GGT5	3.26629e-09	0.834204	0.159	0.095	0.00013755	GGT5	2687	T cell	up
RALGPS2	4.52069e-11	0.824882	0.146	0.077	1.90375e-06	RALGPS2	55103	T cell	up
AGBL5	1.05996e-07	0.819252	0.388	0.332	0.00446372	AGBL5	60509	T cell	up
PARP14	1.16288e-09	0.804158	0.198	0.128	4.89711e-05	PARP14	54625	T cell	up
DNAJB4	1.8833e-09	0.792487	0.257	0.184	7.93095e-05	DNAJB4	11080	T cell	up
PDCD5	8.07825e-13	0.788826	0.352	0.26	3.40191e-08	PDCD5	9141	T cell	up
BASP1	1.16746e-07	0.787053	0.208	0.146	0.00491642	BASP1	10409	T cell	up
CCDC102B	3.46604e-21	0.783483	0.361	0.23	1.45962e-16	CCDC102B	79839	T cell	up
SNORA7A	3.05778e-14	0.781407	0.176	0.088	1.28769e-09	SNORA7A	619563	T cell	up
DTWD1	5.10421e-10	0.774333	0.281	0.206	2.14949e-05	DTWD1	56986	T cell	up
STAT1	6.6318e-09	0.773801	0.16	0.097	0.000279278	STAT1	6772	T cell	up
VCAM1	1.28718e-10	0.767373	0.166	0.095	5.42057e-06	VCAM1	7412	T cell	up
CD74	3.75481e-10	0.765207	0.18	0.109	1.58123e-05	CD74	972	T cell	up
NFATC4	2.66755e-08	0.764822	0.168	0.106	0.00112336	NFATC4	4776	T cell	up
SNRPG	6.39692e-09	0.753129	0.29	0.217	0.000269387	SNRPG	6637	T cell	up
TMEM256	5.52525e-11	0.75245	0.294	0.212	2.32679e-06	TMEM256	254863	T cell	up
CRIP1	6.13443e-53	0.743942	0.839	0.74	2.58333e-48	CRIP1	1396	T cell	up
TGFBI	1.94179e-14	0.738843	0.328	0.223	8.17727e-10	TGFBI	7045	T cell	up
SEM1	2.81115e-20	0.7377	0.571	0.449	1.18383e-15	SEM1	7979	T cell	up
UQCRB	2.7126e-34	0.736973	0.664	0.504	1.14233e-29	UQCRB	7381	T cell	up
HRH2	3.09073e-08	0.732364	0.238	0.17	0.00130157	HRH2	3274	T cell	up
UQCR10	2.35277e-11	0.730882	0.38	0.294	9.90798e-07	UQCR10	29796	T cell	up
PPDPF	7.26255e-23	0.722787	0.579	0.454	3.05841e-18	PPDPF	79144	T cell	up
ZEB2-AS1	2.31942e-07	0.719842	0.133	0.081	0.00976753	ZEB2-AS1	100303491	T cell	up
HIC1	4.7727e-07	0.719202	0.147	0.094	0.0200988	HIC1	3090	T cell	up
CCL27	2.78721e-12	0.711186	0.148	0.073	1.17375e-07	CCL27	10850	T cell	up
S100A6	1.12935e-47	0.707631	0.95	0.925	4.75593e-43	S100A6	6277	T cell	up
SAMHD1	3.33856e-07	0.703621	0.154	0.099	0.0140593	SAMHD1	25939	T cell	up
TMA7	2.33363e-25	0.701171	0.628	0.498	9.82738e-21	TMA7	51372	T cell	up
OST4	1.77461e-13	0.697156	0.517	0.421	7.47325e-09	OST4	100128731	T cell	up
HLA-DPB1	2.11589e-07	0.696955	0.135	0.082	0.00891042	HLA-DPB1	3115	T cell	up
CHN1	4.66329e-07	0.688861	0.206	0.147	0.019638	CHN1	1123	T cell	up
NDUFA1	2.15017e-13	0.686917	0.431	0.336	9.05481e-09	NDUFA1	4694	T cell	up
TPM1-AS	3.11844e-07	0.686361	0.142	0.089	0.0131324	TPM1-AS	111064646	T cell	up
ATP5MF	9.27747e-12	0.680526	0.374	0.283	3.90693e-07	ATP5MF	9551	T cell	up
COL3A1	8.50866e-17	0.68047	0.588	0.48	3.58317e-12	COL3A1	1281	T cell	up
E2F5	4.67614e-08	0.678237	0.242	0.174	0.00196922	E2F5	1875	T cell	up
COX7A1	3.37817e-12	0.677826	0.384	0.293	1.42262e-07	COX7A1	1346	T cell	up
NDUFA3	4.56858e-08	0.6758	0.209	0.145	0.00192392	NDUFA3	4696	T cell	up
S100A10	1.44839e-20	0.673153	0.6	0.471	6.09945e-16	S100A10	6281	T cell	up
LGI4	2.81414e-14	0.669921	0.406	0.298	1.18509e-09	LGI4	163175	T cell	up
PCOLCE	7.92972e-17	0.669371	0.394	0.273	3.33936e-12	PCOLCE	5118	T cell	up
KCNJ8	7.29302e-09	0.663619	0.248	0.175	0.000307124	KCNJ8	3764	T cell	up
PET100	5.92668e-08	0.656167	0.245	0.179	0.00249584	PET100	100131801	T cell	up
TYMP	4.78025e-10	0.649368	0.242	0.162	2.01306e-05	TYMP	1890	T cell	up
SERPING1	4.61817e-16	0.647009	0.458	0.345	1.94481e-11	SERPING1	710	T cell	up
HSPE1	9.27514e-12	0.637541	0.488	0.411	3.90595e-07	HSPE1	3336	T cell	up
COX7B	1.0459e-16	0.634159	0.482	0.364	4.40449e-12	COX7B	1349	T cell	up
MEOX2	4.34394e-07	0.634036	0.233	0.171	0.0182932	MEOX2	4223	T cell	up
MTND1P23	3.75389e-102	-2.04285	0.279	0.589	1.58084e-97	MTND1P23	100887749	T cell	down
CPM	1.20979e-98	-1.92925	0.14	0.41	5.09465e-94	CPM	1368	T cell	down
DCT	1.26143e-16	-1.55287	0.154	0.245	5.31213e-12	DCT	1638	T cell	down
MITF	3.54741e-12	-1.12815	0.101	0.17	1.49389e-07	MITF	4286	T cell	down
PMEL	1.71902e-19	-1.08903	0.184	0.292	7.23914e-15	PMEL	6490	T cell	down
MLANA	1.71956e-13	-0.965775	0.128	0.21	7.24139e-09	MLANA	2315	T cell	down
MDM2	1.63157e-14	-0.876557	0.155	0.245	6.87087e-10	MDM2	4193	T cell	down
SNORA10	1.32572e-24	-0.862646	0.336	0.467	5.58288e-20	SNORA10	574042	T cell	down
ID1	8.81065e-31	-0.859293	0.247	0.401	3.71034e-26	ID1	3397	T cell	down
MYO10	7.52546e-10	-0.830652	0.132	0.198	3.16912e-05	MYO10	4651	T cell	down
EZR	1.0804e-12	-0.791316	0.179	0.264	4.54977e-08	EZR	7430	T cell	down
KAZN	1.3824e-12	-0.749032	0.104	0.178	5.82156e-08	KAZN	23254	T cell	down
KRT10	1.09241e-19	-0.739987	0.776	0.676	4.60037e-15	KRT10	3858	T cell	down
SNORD33	2.17476e-26	-0.71799	0.384	0.527	9.15834e-22	SNORD33	26818	T cell	down
NRARP	9.90264e-26	-0.717228	0.277	0.428	4.1702e-21	NRARP	441478	T cell	down
SNHG5	2.6745e-17	-0.690825	0.343	0.453	1.12629e-12	SNHG5	387066	T cell	down
SNORD36B	9.46319e-13	-0.681995	0.231	0.32	3.98514e-08	SNORD36B	26814	T cell	down
NES	2.33111e-11	-0.66318	0.152	0.23	9.81675e-07	NES	10763	T cell	down
SDCBP	6.2734e-14	-0.653665	0.284	0.39	2.64185e-09	SDCBP	6386	T cell	down
ZNF704	2.75198e-12	-0.652216	0.155	0.239	1.15891e-07	ZNF704	619279	T cell	down
ARHGEF7	3.7604e-13	-0.641619	0.229	0.325	1.58358e-08	ARHGEF7	8874	T cell	down
PIP4K2A	5.09066e-09	-0.636547	0.16	0.228	0.000214378	PIP4K2A	5305	T cell	down
UBE2M	7.59992e-18	-0.62313	0.142	0.247	3.20048e-13	UBE2M	9040	T cell	down
SNORD34	2.1091e-36	-0.616105	0.538	0.694	8.88185e-32	SNORD34	26817	T cell	down
SNORD68	1.68436e-14	-0.604795	0.426	0.513	7.09318e-10	SNORD68	606500	T cell	down
KRT14	2.08638e-15	-0.604428	0.624	0.489	8.78616e-11	KRT14	3861	T cell	down
CTDSPL	3.34106e-16	-0.601674	0.209	0.318	1.40699e-11	CTDSPL	10217	T cell	down
KLF2	3.51524e-14	-0.599117	0.497	0.586	1.48034e-09	KLF2	10365	T cell	down
EDNRB	4.5044e-07	-0.590132	0.162	0.222	0.0189689	EDNRB	1910	T cell	down
CHP1	4.82043e-07	-0.589929	0.14	0.198	0.0202998	CHP1	11261	T cell	down
TSC22D3	1.73788e-08	-0.587963	0.177	0.243	0.000731856	TSC22D3	1831	T cell	down
MBD2	3.89429e-13	-0.584056	0.134	0.221	1.63996e-08	MBD2	8932	T cell	down
LRRFIP1	1.1202e-13	-0.574413	0.263	0.368	4.71737e-09	LRRFIP1	9208	T cell	down
UQCRFS1	2.74788e-09	-0.572045	0.155	0.226	0.000115719	UQCRFS1	7386	T cell	down
MYH11	2.33116e-23	-0.569522	0.325	0.482	9.81696e-19	MYH11	4629	T cell	down
LIMS1	8.62007e-10	-0.56526	0.22	0.3	3.63008e-05	LIMS1	3987	T cell	down
ASXL1	1.56886e-10	-0.563869	0.257	0.343	6.60678e-06	ASXL1	171023	T cell	down
URI1	1.15982e-14	-0.563626	0.181	0.284	4.88422e-10	URI1	8725	T cell	down
PHB2	2.63265e-16	-0.562118	0.263	0.377	1.10866e-11	PHB2	11331	T cell	down
POSTN	5.7934e-07	-0.560499	0.248	0.311	0.0243972	POSTN	10631	T cell	down
INPP5A	1.31159e-07	-0.556487	0.101	0.155	0.00552337	INPP5A	3632	T cell	down
MXI1	6.26254e-09	-0.552091	0.164	0.235	0.000263728	MXI1	4601	T cell	down
GGCX	9.01178e-09	-0.551112	0.346	0.422	0.000379504	GGCX	2677	T cell	down
ID2	4.85163e-10	-0.549959	0.196	0.275	2.04312e-05	ID2	3398	T cell	down
CCDC3	5.47792e-18	-0.547692	0.303	0.421	2.30686e-13	CCDC3	83643	T cell	down
MTCO1P12	2.94634e-40	-0.546797	0.617	0.767	1.24076e-35	MTCO1P12	107075141	T cell	down
BCL6	2.99636e-14	-0.546711	0.266	0.373	1.26183e-09	BCL6	604	T cell	down
DOCK8	1.2642e-08	-0.544748	0.166	0.235	0.000532382	DOCK8	81704	T cell	down
LGALSL	1.53519e-12	-0.537644	0.21	0.306	6.46499e-08	LGALSL	29094	T cell	down
JUN	1.8161e-27	-0.537452	0.801	0.879	7.64797e-23	JUN	3725	T cell	down
CCND1	1.78424e-15	-0.536589	0.42	0.524	7.5138e-11	CCND1	595	T cell	down
DUSP1	1.0686e-11	-0.529062	0.484	0.558	4.5001e-07	DUSP1	1843	T cell	down
FARP1	1.82097e-09	-0.526014	0.234	0.314	7.66848e-05	FARP1	10160	T cell	down
ENAH	3.20971e-10	-0.522515	0.247	0.33	1.35168e-05	ENAH	55740	T cell	down
ETS2	1.31188e-13	-0.520393	0.2	0.301	5.5246e-09	ETS2	2114	T cell	down
CHSY1	6.54496e-09	-0.517185	0.139	0.207	0.000275622	CHSY1	22856	T cell	down
MAP3K7CL	1.66866e-11	-0.51641	0.149	0.23	7.02707e-07	MAP3K7CL	56911	T cell	down
KLF9	4.81439e-19	-0.513413	0.48	0.596	2.02744e-14	KLF9	687	T cell	down
CDV3	1.35203e-09	-0.512711	0.225	0.305	5.69365e-05	CDV3	55573	T cell	down
CPEB4	5.95226e-09	-0.505595	0.164	0.236	0.000250662	CPEB4	80315	T cell	down
KLF6	7.67123e-16	-0.503581	0.567	0.67	3.23051e-11	KLF6	1316	T cell	down
EIF3B	1.66275e-07	-0.503221	0.14	0.2	0.00700215	EIF3B	8662	T cell	down
ARID1B	6.40674e-11	-0.502738	0.256	0.345	2.69801e-06	ARID1B	57492	T cell	down
SWAP70	1.97518e-07	-0.49795	0.145	0.206	0.00831786	SWAP70	23075	T cell	down
NEAT1	2.17347e-25	-0.494024	0.736	0.853	9.15293e-21	NEAT1	283131	T cell	down
SLC25A4	1.07341e-06	-0.490023	0.129	0.183	0.0452035	SLC25A4	291	T cell	down
CENPB	7.5036e-09	-0.479667	0.117	0.181	0.000315991	CENPB	1059	T cell	down
HSDL2	2.70768e-09	-0.479509	0.166	0.239	0.000114026	HSDL2	84263	T cell	down
RAMP1	6.77716e-07	-0.473329	0.103	0.155	0.02854	RAMP1	10267	T cell	down
FRZB	3.41131e-13	-0.472267	0.264	0.368	1.43657e-08	FRZB	2487	T cell	down
PURB	2.18262e-07	-0.470073	0.175	0.239	0.00919144	PURB	5814	T cell	down
UTRN	9.94885e-11	-0.463692	0.414	0.5	4.18966e-06	UTRN	7402	T cell	down
WFDC1	5.90426e-07	-0.462702	0.158	0.218	0.024864	WFDC1	58189	T cell	down
IER2	3.35349e-11	-0.456617	0.742	0.793	1.41222e-06	IER2	9592	T cell	down
PDCL3	1.76232e-07	-0.456274	0.109	0.165	0.00742149	PDCL3	79031	T cell	down
STK24	3.87375e-08	-0.455419	0.169	0.237	0.00163131	STK24	8428	T cell	down
TBC1D1	7.71906e-10	-0.454324	0.255	0.34	3.25065e-05	TBC1D1	23216	T cell	down
PPP2CB	1.08e-06	-0.449311	0.222	0.286	0.0454808	PPP2CB	5516	T cell	down
TACC1	3.10612e-10	-0.445114	0.411	0.497	1.30805e-05	TACC1	6867	T cell	down
CXCL14	1.06789e-06	-0.443233	0.269	0.19	0.0449708	CXCL14	9547	T cell	down
SH3D19	9.05792e-30	-0.441929	0.838	0.89	3.81447e-25	SH3D19	152503	T cell	down
FOSB	3.34274e-16	-0.441162	0.56	0.649	1.40769e-11	FOSB	2354	T cell	down
ARPC1B	7.17956e-09	-0.439134	0.195	0.267	0.000302345	ARPC1B	10095	T cell	down
ACKR3	2.60655e-08	-0.436162	0.109	0.169	0.00109767	ACKR3	57007	T cell	down
DYNLT3	8.40111e-07	-0.41965	0.129	0.184	0.0353788	DYNLT3	6990	T cell	down
SYNE1	9.74675e-08	-0.419251	0.303	0.375	0.00410455	SYNE1	23345	T cell	down
ARPC2	2.02132e-15	-0.417603	0.487	0.588	8.51217e-11	ARPC2	10109	T cell	down
BGN	3.80647e-12	-0.414912	0.323	0.421	1.60298e-07	BGN	633	T cell	down
VCL	1.65139e-07	-0.407054	0.365	0.43	0.00695432	VCL	7414	T cell	down
PPP1R14B	1.96805e-12	-0.404234	0.244	0.347	8.28787e-08	PPP1R14B	26472	T cell	down
FAM	1.25172e-09	-0.399567	0.494	0.581	5.27123e-05		8239	T cell	down
DKK3	4.60395e-07	-0.398587	0.142	0.203	0.0193881	DKK3	27122	T cell	down
KRT1	3.19195e-19	-0.396554	0.575	0.429	1.34419e-14	KRT1	3848	T cell	down
CCDC85B	2.47133e-10	-0.395116	0.283	0.377	1.04072e-05	CCDC85B	11007	T cell	down
MXD3	5.92939e-08	-0.388457	0.292	0.369	0.00249698	MXD3	83463	T cell	down
CDKN1C	3.94818e-07	-0.383897	0.149	0.211	0.0166266	CDKN1C	1028	T cell	down
VIM	4.0992e-25	-0.38081	0.968	0.978	1.72625e-20	VIM	7431	T cell	down
DDX6	3.35952e-08	-0.380428	0.336	0.415	0.00141476	DDX6	1656	T cell	down
RBM3	1.86186e-16	-0.378219	0.627	0.711	7.84068e-12	RBM3	5935	T cell	down
ZFAND5	1.47569e-08	-0.37172	0.33	0.408	0.000621443	ZFAND5	7763	T cell	down
MTRNR2L8	4.88548e-29	4.76141	0.185	0.008	2.05737e-24	MTRNR2L8	100463486	Endothelial cell	up
VIM-AS1	3.89125e-13	3.67716	0.393	0.259	1.63868e-08	VIM-AS1	100507347	Endothelial cell	up
DCD	8.30443e-23	3.64157	0.177	0.023	3.49716e-18	DCD	117159	Endothelial cell	up
TFF3	7.52849e-11	3.25897	0.148	0.054	3.1704e-06	TFF3	7033	Endothelial cell	up
CCL21	2.83157e-07	2.19977	0.15	0.075	0.0119243	CCL21	6366	Endothelial cell	up
MTRNR2L12	1.19667e-29	1.81915	0.303	0.072	5.03942e-25	MTRNR2L12	100463498	Endothelial cell	up
LY96	1.08804e-09	1.78588	0.167	0.072	4.58195e-05	LY96	23643	Endothelial cell	up
MMRN1	9.07927e-12	1.65553	0.228	0.107	3.82346e-07	MMRN1	22915	Endothelial cell	up
GCOM1	4.83882e-07	1.59635	0.121	0.052	0.0203772	GCOM1	145781	Endothelial cell	up
NDUFC2-KCTD14	2.43755e-11	1.55171	0.203	0.089	1.0265e-06	NDUFC2-KCTD14	100532726	Endothelial cell	up
SNORA7A	1.13076e-17	1.51392	0.197	0.051	4.76186e-13	SNORA7A	619563	Endothelial cell	up
CD36	4.6698e-07	1.47587	0.154	0.077	0.0196655	CD36	948	Endothelial cell	up
TFPI	4.44695e-19	1.4037	0.426	0.239	1.8727e-14	TFPI	7035	Endothelial cell	up
CCL15-CCL14	4.06055e-17	1.40204	0.58	0.459	1.70998e-12	CCL15-CCL14	348249	Endothelial cell	up
CCL14	4.52744e-17	1.39329	0.581	0.461	1.9066e-12	CCL14	6358	Endothelial cell	up
MYL6B	2.51659e-07	1.36668	0.222	0.135	0.0105978	MYL6B	140465	Endothelial cell	up
PLAC9	7.35673e-10	1.3617	0.24	0.13	3.09806e-05	PLAC9	219348	Endothelial cell	up
NRP2	7.29458e-13	1.36104	0.329	0.187	3.07189e-08	NRP2	8828	Endothelial cell	up
HOTAIRM1	6.42706e-08	1.29755	0.123	0.047	0.00270656	HOTAIRM1	100506311	Endothelial cell	up
CRIP1	7.90835e-23	1.25815	0.535	0.322	3.33036e-18	CRIP1	1396	Endothelial cell	up
SKAP2	1.1867e-11	1.24075	0.233	0.109	4.99745e-07	SKAP2	8935	Endothelial cell	up
PIN4	3.10092e-11	1.20696	0.2	0.086	1.30586e-06	PIN4	5303	Endothelial cell	up
FLRT2	8.01804e-08	1.20548	0.175	0.087	0.00337656	FLRT2	23768	Endothelial cell	up
NDUFB2-AS1	2.57247e-08	1.20237	0.156	0.069	0.00108332	NDUFB2-AS1	100134713	Endothelial cell	up
CTHRC1	4.94801e-09	1.18597	0.221	0.116	0.00020837	CTHRC1	115908	Endothelial cell	up
SCARB1	3.38533e-11	1.15865	0.253	0.13	1.42563e-06	SCARB1	949	Endothelial cell	up
RASA4B	1.61748e-07	1.14782	0.169	0.084	0.00681153	RASA4B	100271927	Endothelial cell	up
RASA4	9.39393e-10	1.13479	0.266	0.152	3.95597e-05	RASA4	10156	Endothelial cell	up
POLR2L	1.41641e-26	1.12435	0.582	0.357	5.96478e-22	POLR2L	5441	Endothelial cell	up
GPIHBP1	4.19773e-07	1.10355	0.143	0.067	0.0176775	GPIHBP1	338328	Endothelial cell	up
PDIA5	2.32492e-11	1.09556	0.261	0.132	9.7907e-07	PDIA5	10954	Endothelial cell	up
SELENOW	1.59532e-25	1.08795	0.714	0.551	6.71823e-21	SELENOW	6415	Endothelial cell	up
NDUFA2	2.5906e-10	1.08772	0.302	0.176	1.09095e-05	NDUFA2	4695	Endothelial cell	up
NDUFA3	5.86415e-09	1.07513	0.236	0.129	0.000246951	NDUFA3	4696	Endothelial cell	up
BEX3	1.70293e-09	1.00306	0.25	0.135	7.17139e-05	BEX3	27018	Endothelial cell	up
CARD16	9.30893e-07	0.99604	0.194	0.11	0.0392018	CARD16	114769	Endothelial cell	up
TESC	6.20898e-07	0.990821	0.187	0.103	0.0261473	TESC	54997	Endothelial cell	up
NDUFC1	5.66774e-14	0.989334	0.419	0.259	2.3868e-09	NDUFC1	4717	Endothelial cell	up
CFI	7.89151e-12	0.988723	0.304	0.168	3.32327e-07	CFI	3426	Endothelial cell	up
UQCRB	5.27288e-30	0.985097	0.689	0.443	2.22052e-25	UQCRB	7381	Endothelial cell	up
AGBL5	1.24255e-11	0.977064	0.426	0.291	5.23262e-07	AGBL5	60509	Endothelial cell	up
MGP	3.56905e-07	0.95019	0.372	0.268	0.01503	MGP	4256	Endothelial cell	up
ATP5F1E	1.66103e-27	0.947663	0.772	0.609	6.99493e-23	ATP5F1E	514	Endothelial cell	up
SEC61G	8.2336e-12	0.946756	0.428	0.289	3.46733e-07	SEC61G	23480	Endothelial cell	up
TMSB10	6.95603e-48	0.937447	0.958	0.922	2.92932e-43	TMSB10	9168	Endothelial cell	up
SNCG	8.66555e-10	0.93405	0.439	0.311	3.64924e-05	SNCG	6623	Endothelial cell	up
FXYD5	3.34332e-13	0.933227	0.534	0.386	1.40794e-08	FXYD5	53827	Endothelial cell	up
MEOX2	4.59882e-08	0.932593	0.265	0.159	0.00193665	MEOX2	4223	Endothelial cell	up
OST4	3.68398e-17	0.93087	0.563	0.397	1.5514e-12	OST4	100128731	Endothelial cell	up
EPHX1	3.52392e-07	0.914184	0.319	0.222	0.01484	EPHX1	2052	Endothelial cell	up
NAA38	9.6674e-13	0.912736	0.352	0.204	4.07113e-08	NAA38	84316	Endothelial cell	up
UQCR11	9.04617e-14	0.912165	0.455	0.294	3.80952e-09	UQCR11	10975	Endothelial cell	up
BLOC1S1	4.11094e-08	0.911017	0.324	0.214	0.0017312	BLOC1S1	2647	Endothelial cell	up
TRIM39-RPP21	8.8871e-07	0.905864	0.185	0.101	0.0374254	TRIM39-RPP21	202658	Endothelial cell	up
CLU	6.76444e-19	0.891965	0.631	0.481	2.84864e-14	CLU	1191	Endothelial cell	up
ZNRD1ASP	5.50893e-08	0.884971	0.139	0.057	0.00231992	POLR1HASP	80862	Endothelial cell	up
NDUFA1	7.12643e-12	0.883548	0.422	0.28	3.00108e-07	NDUFA1	4694	Endothelial cell	up
HIST1H4C	1.1657e-09	0.877753	0.378	0.251	4.909e-05	H4C3	8364	Endothelial cell	up
HLA-J	2.89724e-08	0.874188	0.11	0.035	0.00122008	HLA-J	3137	Endothelial cell	up
E2F5	6.71628e-10	0.858188	0.272	0.15	2.82836e-05	E2F5	1875	Endothelial cell	up
GNG11	1.04402e-24	0.843525	0.844	0.72	4.39659e-20	GNG11	2791	Endothelial cell	up
HLA-DRB1	6.13145e-14	0.836777	0.657	0.56	2.58208e-09	HLA-DRB1	3123	Endothelial cell	up
MIR1282	4.29461e-11	0.830516	0.435	0.297	1.80854e-06	MIR1282	100302254	Endothelial cell	up
IL33	1.17025e-07	0.824158	0.43	0.322	0.00492816	IL33	90865	Endothelial cell	up
ECSCR	1.23516e-16	0.823239	0.618	0.446	5.20149e-12	ECSCR	641700	Endothelial cell	up
SMAD1	1.99379e-14	0.81913	0.551	0.384	8.39624e-10	SMAD1	4086	Endothelial cell	up
UPF2	2.81546e-08	0.815866	0.268	0.158	0.00118565	UPF2	26019	Endothelial cell	up
PDCD5	1.42859e-08	0.815411	0.38	0.265	0.000601609	PDCD5	9141	Endothelial cell	up
C1QTNF5	1.56863e-08	0.808285	0.276	0.167	0.00066058	C1QTNF5	114902	Endothelial cell	up
GMFG	9.27558e-07	0.806203	0.344	0.251	0.0390613	GMFG	9535	Endothelial cell	up
MFRP	2.39524e-08	0.802388	0.276	0.168	0.00100868	MFRP	83552	Endothelial cell	up
CST3	7.89502e-15	0.801224	0.807	0.724	3.32475e-10	CST3	1471	Endothelial cell	up
UBL5	5.88061e-14	0.800668	0.53	0.369	2.47644e-09	UBL5	59286	Endothelial cell	up
GIMAP1-GIMAP5	4.42567e-09	0.794489	0.304	0.184	0.000186374	GIMAP1-GIMAP5	100527949	Endothelial cell	up
HMGN3	5.44933e-11	0.792401	0.472	0.337	2.29482e-06	HMGN3	9324	Endothelial cell	up
EGFL7	4.59757e-21	0.791708	0.669	0.49	1.93613e-16	EGFL7	51162	Endothelial cell	up
LMO2	3.71101e-07	0.790648	0.487	0.392	0.0156278	LMO2	4005	Endothelial cell	up
PLXND1	1.41501e-08	0.788474	0.355	0.239	0.000595888	PLXND1	23129	Endothelial cell	up
CYTL1	3.72461e-07	0.783857	0.205	0.113	0.0156851	CYTL1	54360	Endothelial cell	up
MGST2	2.93099e-12	0.783569	0.543	0.394	1.2343e-07	MGST2	4258	Endothelial cell	up
S100A10	5.64626e-17	0.780749	0.898	0.845	2.37775e-12	S100A10	6281	Endothelial cell	up
NBL1	3.82943e-07	0.772558	0.293	0.193	0.0161265	NBL1	4681	Endothelial cell	up
BCAM	3.10384e-16	0.766303	0.626	0.466	1.30709e-11	BCAM	4059	Endothelial cell	up
NOP10	7.44291e-09	0.764586	0.433	0.308	0.000313436	NOP10	55505	Endothelial cell	up
SERF2	7.48414e-27	0.760167	0.862	0.715	3.15172e-22	SERF2	10169	Endothelial cell	up
POLR2I	3.92683e-07	0.759996	0.291	0.193	0.0165367	POLR2I	5438	Endothelial cell	up
CD74	6.93707e-08	0.758426	0.814	0.798	0.00292134	CD74	972	Endothelial cell	up
ADIRF	8.12851e-20	0.752634	0.787	0.663	3.42308e-15	ADIRF	10974	Endothelial cell	up
ADIRF-AS1	1.83779e-19	0.745073	0.788	0.668	7.73931e-15	ADIRF-AS1	100133190	Endothelial cell	up
YPEL3	2.12028e-07	0.743448	0.3	0.196	0.0089289	YPEL3	83719	Endothelial cell	up
ELOB	1.93397e-11	0.736566	0.524	0.384	8.14431e-07	ELOB	6923	Endothelial cell	up
NDUFB2	2.21977e-09	0.736197	0.399	0.273	9.3479e-05	NDUFB2	4708	Endothelial cell	up
COX6B1	2.96057e-11	0.736004	0.502	0.368	1.24676e-06	COX6B1	1340	Endothelial cell	up
GIMAP4	2.07663e-12	0.734631	0.541	0.391	8.74509e-08	GIMAP4	55303	Endothelial cell	up
ATP5MF	3.42472e-08	0.730099	0.333	0.219	0.00144222	ATP5MF	9551	Endothelial cell	up
ANKRD29	6.74351e-09	0.727001	0.4	0.274	0.000283983	ANKRD29	147463	Endothelial cell	up
HOXB3	6.48319e-08	0.724907	0.148	0.064	0.0027302	HOXB3	3213	Endothelial cell	up
SLIRP	3.76796e-07	0.721546	0.287	0.187	0.0158676	SLIRP	81892	Endothelial cell	up
RAMP2	3.73617e-09	0.712704	0.763	0.662	0.000157337	RAMP2	10266	Endothelial cell	up
TMEM189-UBE2V1	8.69324e-07	0.69145	0.366	0.26	0.036609	PEDS1-UBE2V1	387522	Endothelial cell	up
MTND1P23	4.04686e-60	-2.64531	0.185	0.502	1.70421e-55	MTND1P23	100887749	Endothelial cell	down
DCT	6.06985e-16	-2.2079	0.15	0.277	2.55614e-11	DCT	1638	Endothelial cell	down
DSC3	1.39762e-07	-1.74945	0.106	0.178	0.00588568	DSC3	1825	Endothelial cell	down
APOE	2.39e-22	-1.6553	0.296	0.461	1.00648e-17	APOE	348	Endothelial cell	down
CD44	1.75829e-13	-1.59582	0.131	0.243	7.40453e-09	CD44	960	Endothelial cell	down
TYRP1	7.82787e-10	-1.39392	0.163	0.268	3.29647e-05	TYRP1	7306	Endothelial cell	down
MLANA	1.37046e-14	-1.38156	0.111	0.23	5.77128e-10	MLANA	2315	Endothelial cell	down
S100A14	2.97399e-07	-1.29077	0.134	0.211	0.0125241	S100A14	57402	Endothelial cell	down
FAM107A	4.87718e-09	-1.27323	0.114	0.202	0.000205388	FAM107A	11170	Endothelial cell	down
MT2A	4.89756e-12	-1.25986	0.411	0.513	2.06246e-07	MT2A	4502	Endothelial cell	down
MTCO1P12	7.10996e-50	-1.19486	0.49	0.758	2.99414e-45	MTCO1P12	107075141	Endothelial cell	down
PMEL	2.07237e-09	-1.08279	0.174	0.274	8.72717e-05	PMEL	6490	Endothelial cell	down
HLA-DQA2	3.35444e-10	-1.00902	0.212	0.32	1.41262e-05	HLA-DQA2	3118	Endothelial cell	down
CHSY1	2.60632e-08	-0.94542	0.16	0.251	0.00109757	CHSY1	22856	Endothelial cell	down
DDIT4-AS1	2.73067e-11	-0.91312	0.121	0.228	1.14994e-06	DDIT4-AS1	110806271	Endothelial cell	down
NR1D2	3.01297e-07	-0.878363	0.132	0.213	0.0126882	NR1D2	9975	Endothelial cell	down
SLC6A6	1.3669e-09	-0.84481	0.135	0.237	5.75628e-05	SLC6A6	6533	Endothelial cell	down
SIK1B	6.47875e-08	-0.822168	0.228	0.329	0.00272833		150094	Endothelial cell	down
SNHG5	2.61687e-11	-0.747623	0.383	0.501	1.10202e-06	SNHG5	387066	Endothelial cell	down
LRRC75A	4.19484e-24	-0.72532	0.665	0.813	1.76653e-19	LRRC75A	388341	Endothelial cell	down
DDIT4	2.11638e-08	-0.717789	0.139	0.233	0.000891251	DDIT4	54541	Endothelial cell	down
KLF9	9.49123e-10	-0.694146	0.412	0.516	3.99695e-05	KLF9	687	Endothelial cell	down
FOSL2	9.43359e-09	-0.648891	0.306	0.418	0.000397268	FOSL2	2355	Endothelial cell	down
ADAMTS1	1.08404e-06	-0.602467	0.32	0.418	0.045651	ADAMTS1	9510	Endothelial cell	down
AKAP13	1.31348e-08	-0.593447	0.38	0.485	0.000553133	AKAP13	11214	Endothelial cell	down
EMP1	2.2566e-07	-0.576751	0.577	0.66	0.009503	EMP1	2012	Endothelial cell	down
NEAT1	2.77198e-26	-0.575801	0.855	0.946	1.16734e-21	NEAT1	283131	Endothelial cell	down
SNHG29	6.02588e-14	-0.562573	0.756	0.822	2.53762e-09	SNHG29	125144	Endothelial cell	down
JUND	1.69856e-17	-0.558503	0.76	0.856	7.15296e-13	JUND	3727	Endothelial cell	down
MIDN	5.60889e-07	-0.527975	0.426	0.518	0.0236201	MIDN	90007	Endothelial cell	down
SNORD34	2.55523e-12	-0.517289	0.483	0.614	1.07606e-07	SNORD34	26817	Endothelial cell	down
JUN	1.1685e-12	-0.515929	0.714	0.819	4.9208e-08	JUN	3725	Endothelial cell	down
FAM	1.9149e-10	-0.485714	0.554	0.672	8.06401e-06		8239	Endothelial cell	down
SH3D19	5.03826e-13	-0.474693	0.786	0.873	2.12171e-08	SH3D19	152503	Endothelial cell	down
ZFAND5	3.46315e-07	-0.451564	0.391	0.484	0.014584	ZFAND5	7763	Endothelial cell	down
MER2	1.41976e-11	-0.383818	0.703	0.809	5.97889e-07		977	Endothelial cell	down
MIR	1.52686e-14	-0.294769	0.967	0.998	6.42992e-10	MARCHF8 /// MLXIP /// MYLIP	22877	Endothelial cell	down
L2	9.36805e-13	-0.285404	0.919	0.982	3.94507e-08	PPFIBP1 /// ZACN	8496	Endothelial cell	down
ACTB	5.75795e-11	-0.265305	0.933	0.957	2.42479e-06	ACTB	60	Endothelial cell	down
L3	9.29296e-11	-0.25643	0.877	0.956	3.91345e-06	RPL3	6122	Endothelial cell	down
DCD	1.98714e-63	4.22369	0.162	0.014	8.36825e-59	DCD	117159	Fibroblast	up
VIM-AS1	3.67781e-13	2.66595	0.351	0.277	1.5488e-08	VIM-AS1	100507347	Fibroblast	up
OGN	2.27761e-79	2.37502	0.317	0.103	9.59146e-75	OGN	4969	Fibroblast	up
ANGPTL1	1.58017e-78	2.3036	0.292	0.082	6.6544e-74	ANGPTL1	9068	Fibroblast	up
TNFAIP6	8.32704e-30	2.24039	0.182	0.076	3.50669e-25	TNFAIP6	7130	Fibroblast	up
PI16	1.40909e-40	2.16311	0.232	0.096	5.93397e-36	PI16	221476	Fibroblast	up
CFD	5.39022e-100	1.78277	0.716	0.513	2.26993e-95	CFD	1675	Fibroblast	up
PTGDS	4.27888e-57	1.64759	0.553	0.364	1.80192e-52	PTGDS	5730	Fibroblast	up
CLEC3B	4.74916e-61	1.60835	0.466	0.268	1.99997e-56	CLEC3B	7123	Fibroblast	up
IGFBP6	2.76194e-27	1.6065	0.224	0.114	1.16311e-22	IGFBP6	3489	Fibroblast	up
OMD	1.64638e-37	1.59021	0.248	0.115	6.93323e-33	OMD	4958	Fibroblast	up
HLA-DRB1	2.56408e-28	1.57244	0.165	0.063	1.07979e-23	HLA-DRB1	3123	Fibroblast	up
CST3	9.63339e-101	1.55966	0.778	0.59	4.05682e-96	CST3	1471	Fibroblast	up
CCDC84	8.56857e-88	1.54237	0.581	0.395	3.60839e-83	CENATAC	338657	Fibroblast	up
PDGFRL	4.17822e-44	1.53977	0.327	0.173	1.75953e-39	PDGFRL	5157	Fibroblast	up
PLAC9	7.98294e-123	1.52567	0.647	0.376	3.36178e-118	PLAC9	219348	Fibroblast	up
MGP	1.63092e-48	1.52024	0.575	0.436	6.86815e-44	MGP	4256	Fibroblast	up
NR2F1	4.99909e-13	1.51632	0.137	0.077	2.10521e-08	NR2F1	7025	Fibroblast	up
TMSB4XP4	1.19197e-20	1.51344	0.181	0.097	5.01962e-16	TMSB4XP4	7118	Fibroblast	up
C22orf15	1.88403e-21	1.49775	0.197	0.108	7.93403e-17	C22orf15	150248	Fibroblast	up
HAS2-AS1	3.03324e-41	1.48495	0.376	0.219	1.27736e-36	HAS2-AS1	594842	Fibroblast	up
CXCL2	2.68406e-13	1.47279	0.158	0.091	1.13031e-08	CXCL2	2920	Fibroblast	up
RN7SK	2.97793e-27	1.46425	0.262	0.15	1.25407e-22	RN7SK	125050	Fibroblast	up
FAP	6.56914e-23	1.44732	0.155	0.067	2.7664e-18	FAP	2191	Fibroblast	up
DPT	4.21729e-57	1.429	0.517	0.34	1.77599e-52	DPT	1805	Fibroblast	up
CD74	1.10844e-27	1.42169	0.302	0.174	4.66785e-23	CD74	972	Fibroblast	up
EXOSC7	1.84648e-40	1.39393	0.498	0.355	7.77588e-36	EXOSC7	23016	Fibroblast	up
ITIH5	1.37747e-41	1.38496	0.321	0.166	5.80081e-37	ITIH5	80760	Fibroblast	up
FGF7	9.90803e-24	1.36941	0.251	0.148	4.17247e-19	FGF7	2252	Fibroblast	up
IL32	5.7554e-29	1.36737	0.193	0.082	2.42371e-24	IL32	9235	Fibroblast	up
FILIP1L	5.61557e-37	1.35478	0.311	0.166	2.36483e-32	FILIP1L	11259	Fibroblast	up
IGSF10	1.72694e-24	1.35288	0.141	0.052	7.27251e-20	IGSF10	285313	Fibroblast	up
GAS5-AS1	9.24327e-31	1.31801	0.298	0.178	3.89253e-26	GAS5-AS1	100506046	Fibroblast	up
CRIP1	6.11292e-69	1.31211	0.582	0.39	2.57427e-64	CRIP1	1396	Fibroblast	up
RSPO4	6.61859e-14	1.29667	0.125	0.064	2.78722e-09	RSPO4	343637	Fibroblast	up
CCL2	3.62214e-19	1.29618	0.239	0.14	1.52536e-14	CCL2	6347	Fibroblast	up
PLTP	3.45749e-32	1.28644	0.301	0.171	1.45602e-27	PLTP	5360	Fibroblast	up
WDR38	2.5658e-30	1.277	0.237	0.117	1.08051e-25	WDR38	401551	Fibroblast	up
POLR2B	6.09348e-36	1.27185	0.544	0.422	2.56609e-31	POLR2B	5431	Fibroblast	up
DPM3	2.23842e-21	1.26627	0.196	0.102	9.42642e-17	DPM3	54344	Fibroblast	up
ECM1	1.98258e-29	1.2608	0.272	0.15	8.34903e-25	ECM1	1893	Fibroblast	up
S100A6	1.60276e-115	1.25073	0.944	0.901	6.74953e-111	S100A6	6277	Fibroblast	up
A4GALT	5.83134e-23	1.24838	0.168	0.075	2.45569e-18	A4GALT	53947	Fibroblast	up
OSR1	8.17465e-17	1.24179	0.133	0.062	3.44251e-12	OSR1	130497	Fibroblast	up
AGBL5	7.31815e-47	1.24011	0.432	0.276	3.08182e-42	AGBL5	60509	Fibroblast	up
STMN2	5.38654e-17	1.23841	0.162	0.084	2.26838e-12	STMN2	11075	Fibroblast	up
HSPB2	2.78501e-10	1.23414	0.119	0.069	1.17282e-05	HSPB2	3316	Fibroblast	up
COX6C	3.46779e-97	1.22661	0.723	0.521	1.46036e-92	COX6C	1345	Fibroblast	up
ENHO	1.95022e-17	1.22206	0.201	0.119	8.21275e-13	ENHO	375704	Fibroblast	up
HSPB2-C11orf52	1.83185e-09	1.22025	0.116	0.069	7.7143e-05	HSPB2-C11orf52	100528019	Fibroblast	up
UQCRB	2.32455e-87	1.22016	0.572	0.333	9.78917e-83	UQCRB	7381	Fibroblast	up
CYP21A2	7.07929e-53	1.20984	0.416	0.227	2.98123e-48	CYP21A2	1589	Fibroblast	up
CCDC146	2.01532e-14	1.20561	0.129	0.065	8.48692e-10	CCDC146	57639	Fibroblast	up
TNXB	2.29368e-60	1.20347	0.476	0.273	9.65915e-56	TNXB	7148	Fibroblast	up
VSIG10L2	1.23967e-18	1.20156	0.136	0.06	5.2205e-14	VSIG10L2	338667	Fibroblast	up
MMP23B	1.93293e-22	1.20044	0.225	0.127	8.13995e-18	MMP23B	8510	Fibroblast	up
UBXN11	1.79219e-27	1.19484	0.384	0.269	7.54729e-23	UBXN11	91544	Fibroblast	up
COX7A1	9.26167e-20	1.18586	0.248	0.155	3.90028e-15	COX7A1	1346	Fibroblast	up
MAPK7	4.36765e-28	1.18585	0.377	0.26	1.8393e-23	MAPK7	5598	Fibroblast	up
HCFC1R1	2.32934e-37	1.185	0.402	0.26	9.80933e-33	HCFC1R1	54985	Fibroblast	up
NDNF	9.33441e-09	1.18333	0.108	0.064	0.000393091	NDNF	79625	Fibroblast	up
RAMP2	1.22259e-08	1.18303	0.12	0.075	0.000514857	RAMP2	10266	Fibroblast	up
ESRRA	4.86379e-33	1.17592	0.315	0.182	2.04824e-28	ESRRA	2101	Fibroblast	up
SEMA3A	4.19935e-15	1.16964	0.12	0.056	1.76843e-10	SEMA3A	10371	Fibroblast	up
RPF1	9.95112e-24	1.1619	0.222	0.121	4.19061e-19	RPF1	80135	Fibroblast	up
TMEM256	2.71002e-20	1.16149	0.225	0.131	1.14124e-15	TMEM256	254863	Fibroblast	up
ARMC7	4.27113e-14	1.15955	0.116	0.056	1.79866e-09	ARMC7	79637	Fibroblast	up
APOD	1.98077e-19	1.15788	0.522	0.435	8.3414e-15	APOD	347	Fibroblast	up
ACKR4	2.41126e-15	1.15781	0.152	0.081	1.01543e-10	ACKR4	51554	Fibroblast	up
MRGPRF	3.15015e-16	1.15292	0.155	0.081	1.32659e-11	MRGPRF	116535	Fibroblast	up
CCDC80	3.28082e-87	1.14588	0.755	0.576	1.38162e-82	CCDC80	151887	Fibroblast	up
CD34	2.688e-20	1.14207	0.171	0.083	1.13197e-15	CD34	947	Fibroblast	up
TCIM	3.76403e-14	1.13249	0.14	0.074	1.58511e-09	TCIM	56892	Fibroblast	up
SERPINF1	1.9317e-46	1.13131	0.495	0.335	8.13478e-42	SERPINF1	5176	Fibroblast	up
TMEM176B	4.36949e-28	1.13002	0.291	0.167	1.84008e-23	TMEM176B	28959	Fibroblast	up
TSHZ2	2.50634e-19	1.12827	0.15	0.069	1.05547e-14	TSHZ2	128553	Fibroblast	up
SLC9A9	7.16006e-15	1.12782	0.133	0.067	3.01525e-10	SLC9A9	285195	Fibroblast	up
C1QTNF1	1.76492e-12	1.11409	0.101	0.048	7.43242e-08	C1QTNF1	114897	Fibroblast	up
CLSTN3	8.11457e-13	1.11187	0.136	0.074	3.41721e-08	CLSTN3	9746	Fibroblast	up
SEC61G	7.98864e-47	1.10705	0.451	0.282	3.36418e-42	SEC61G	23480	Fibroblast	up
MIR3652	2.52298e-11	1.10482	0.127	0.071	1.06248e-06	MIR3652	100500842	Fibroblast	up
FNDC1	4.77789e-07	1.10353	0.102	0.065	0.0201207	FNDC1	84624	Fibroblast	up
SOD3	4.89403e-64	1.1035	0.623	0.43	2.06097e-59	SOD3	6649	Fibroblast	up
SELENOP	1.52328e-63	1.10322	0.659	0.506	6.41483e-59	SELENOP	6414	Fibroblast	up
RARG	8.88477e-14	1.1003	0.153	0.086	3.74156e-09	RARG	5916	Fibroblast	up
PDPN	8.90531e-12	1.09874	0.101	0.05	3.7502e-07	PDPN	10630	Fibroblast	up
RCN3	1.7111e-22	1.09753	0.243	0.14	7.20577e-18	RCN3	57333	Fibroblast	up
MARS	6.70059e-11	1.09746	0.138	0.082	2.82175e-06	MARS1	4141	Fibroblast	up
SEPT1	5.38414e-09	1.09583	0.126	0.078	0.000226737	SEPTIN1	1731	Fibroblast	up
NDUFA1	5.60538e-38	1.09395	0.363	0.213	2.36054e-33	NDUFA1	4694	Fibroblast	up
FXYD1	9.90502e-46	1.09215	0.408	0.236	4.1712e-41	FXYD1	5348	Fibroblast	up
CXCL12	1.28481e-37	1.07969	0.434	0.279	5.41058e-33	CXCL12	6387	Fibroblast	up
EFEMP2	1.14792e-23	1.07772	0.243	0.138	4.83411e-19	EFEMP2	30008	Fibroblast	up
HLA-C	3.6874e-81	1.07524	0.721	0.537	1.55284e-76	HLA-C	3107	Fibroblast	up
CTSA	9.34633e-22	1.06984	0.242	0.14	3.93593e-17	CTSA	5476	Fibroblast	up
S100A13	1.90161e-42	1.06915	0.486	0.324	8.00807e-38	S100A13	6284	Fibroblast	up
EFEMP1	9.43019e-23	1.06646	0.248	0.141	3.97124e-18	EFEMP1	2202	Fibroblast	up
DIPK1B	4.6195e-20	1.06099	0.298	0.204	1.94536e-15	DIPK1B	138311	Fibroblast	up
TCEAL3	1.81452e-19	1.0567	0.242	0.146	7.64131e-15	TCEAL3	85012	Fibroblast	up
EVA1B	3.1218e-26	1.05463	0.328	0.211	1.31465e-21	EVA1B	55194	Fibroblast	up
MTND1P23	2.69911e-135	-2.51071	0.255	0.534	1.13665e-130	MTND1P23	100887749	Fibroblast	down
DCT	4.22369e-13	-1.50619	0.144	0.205	1.77868e-08	DCT	1638	Fibroblast	down
SNORA10	7.89951e-60	-1.42925	0.172	0.338	3.32664e-55	SNORA10	574042	Fibroblast	down
PMEL	4.65395e-19	-1.30682	0.188	0.268	1.95987e-14	PMEL	6490	Fibroblast	down
F2RL2	1.90217e-26	-1.05926	0.121	0.219	8.01043e-22	F2RL2	2151	Fibroblast	down
TFAP2A	2.36676e-23	-1.01373	0.122	0.214	9.96691e-19	TFAP2A	7020	Fibroblast	down
KRT14	8.42163e-07	-0.992718	0.515	0.414	0.0354652	KRT14	3861	Fibroblast	down
MLANA	3.10201e-17	-0.958382	0.127	0.203	1.30632e-12	MLANA	2315	Fibroblast	down
MTCO1P12	3.29858e-120	-0.888956	0.467	0.758	1.3891e-115	MTCO1P12	107075141	Fibroblast	down
EDNRB	1.3426e-08	-0.887916	0.105	0.152	0.000565397	EDNRB	1910	Fibroblast	down
JAG1	6.85351e-15	-0.845857	0.152	0.226	2.88615e-10	JAG1	182	Fibroblast	down
MTATP6P1	1.6659e-97	-0.828965	0.416	0.76	7.01542e-93	MTATP6P1	106480796	Fibroblast	down
UVSSA	8.14719e-12	-0.814177	0.108	0.168	3.43094e-07	UVSSA	57654	Fibroblast	down
INHBA	1.20167e-20	-0.800606	0.125	0.213	5.06048e-16	INHBA	3624	Fibroblast	down
DDIT4-AS1	1.32471e-10	-0.775942	0.11	0.166	5.57864e-06	DDIT4-AS1	110806271	Fibroblast	down
COL27A1	1.72232e-12	-0.75356	0.111	0.174	7.25304e-08	COL27A1	85301	Fibroblast	down
FAM	1.92484e-62	-0.737639	0.507	0.69	8.1059e-58		8239	Fibroblast	down
SLC5A3	9.06041e-12	-0.717205	0.217	0.288	3.81552e-07	SLC5A3	6526	Fibroblast	down
WNT5A	3.96766e-11	-0.708954	0.112	0.171	1.67086e-06	WNT5A	7474	Fibroblast	down
MSTD	3.50585e-42	-0.707066	0.398	0.561	1.47638e-37	MAPT	4137	Fibroblast	down
MER3	1.01475e-76	-0.704148	0.569	0.769	4.2733e-72	HFM1	164045	Fibroblast	down
TNS3	7.842e-11	-0.700694	0.113	0.171	3.30242e-06	TNS3	64759	Fibroblast	down
COL11A1	1.25447e-18	-0.700299	0.132	0.217	5.28284e-14	COL11A1	1301	Fibroblast	down
MER6	5.49324e-19	-0.700222	0.173	0.267	2.31331e-14	CD47	961	Fibroblast	down
DDIT4	6.49207e-09	-0.683589	0.125	0.177	0.000273394	DDIT4	54541	Fibroblast	down
MAT2A	1.05296e-07	-0.670737	0.236	0.29	0.00443424	MAT2A	4144	Fibroblast	down
FABP5	9.71298e-07	-0.66953	0.112	0.155	0.0409033	FABP5	2171	Fibroblast	down
PCSK7	9.03627e-08	-0.66744	0.192	0.247	0.00380535	PCSK7	9159	Fibroblast	down
L3	1.76081e-138	-0.665982	0.847	0.973	7.41513e-134	RPL3	6122	Fibroblast	down
LINC-PINT	1.36523e-12	-0.660286	0.215	0.289	5.74925e-08	LINC-PINT	378805	Fibroblast	down
L2	3.25647e-141	-0.640479	0.903	0.992	1.37137e-136	PPFIBP1 /// ZACN	8496	Fibroblast	down
PTAR1	1.14536e-07	-0.639688	0.115	0.161	0.00482335	PTAR1	375743	Fibroblast	down
MIR	1.16074e-157	-0.636006	0.961	0.997	4.88813e-153	MARCHF8 /// MLXIP /// MYLIP	22877	Fibroblast	down
DGKH	3.7585e-10	-0.635536	0.101	0.155	1.58278e-05	DGKH	160851	Fibroblast	down
HMGCS1	7.96602e-07	-0.635238	0.103	0.144	0.0335465	HMGCS1	3157	Fibroblast	down
KRT10	7.46945e-22	-0.624413	0.759	0.657	3.14553e-17	KRT10	3858	Fibroblast	down
TNC	3.70414e-09	-0.618883	0.121	0.176	0.000155989	TNC	3371	Fibroblast	down
PON2	5.02037e-10	-0.618392	0.143	0.204	2.11418e-05	PON2	5445	Fibroblast	down
MER2	1.17567e-73	-0.614975	0.669	0.822	4.95098e-69		977	Fibroblast	down
CHSY1	1.24938e-07	-0.614595	0.132	0.182	0.00526139	CHSY1	22856	Fibroblast	down
NRP2	4.46415e-17	-0.613632	0.121	0.202	1.87994e-12	NRP2	8828	Fibroblast	down
GABPB1-AS1	1.70596e-10	-0.610566	0.153	0.216	7.18415e-06	GABPB1-AS1	100129387	Fibroblast	down
SF1	1.45848e-32	-0.607979	0.485	0.604	6.14193e-28	SF1	7536	Fibroblast	down
TSC22D3	3.49187e-14	-0.607314	0.358	0.436	1.47049e-09	TSC22D3	1831	Fibroblast	down
POSTN	1.64916e-14	-0.605917	0.298	0.383	6.94495e-10	POSTN	10631	Fibroblast	down
XIST	3.60105e-47	-0.604567	0.493	0.663	1.51647e-42	XIST	7503	Fibroblast	down
NHLRC3	2.96387e-09	-0.602102	0.129	0.185	0.000124814	NHLRC3	387921	Fibroblast	down
MIR4709	1.49534e-07	-0.601447	0.211	0.263	0.00629718	MIR4709	100616211	Fibroblast	down
MYO10	1.90453e-07	-0.591803	0.149	0.199	0.00802035	MYO10	4651	Fibroblast	down
ARID1B	4.4434e-15	-0.576472	0.266	0.357	1.87121e-10	ARID1B	57492	Fibroblast	down
SNHG5	3.08372e-16	-0.576425	0.377	0.467	1.29862e-11	SNHG5	387066	Fibroblast	down
ASAP1	5.5941e-12	-0.573957	0.179	0.25	2.35579e-07	ASAP1	50807	Fibroblast	down
CBLB	6.95711e-09	-0.566502	0.144	0.2	0.000292978	CBLB	868	Fibroblast	down
GGCX	6.0278e-07	-0.562777	0.216	0.268	0.0253843	GGCX	2677	Fibroblast	down
RBM6	3.89594e-13	-0.525417	0.262	0.349	1.64066e-08	RBM6	10180	Fibroblast	down
STK17B	3.59018e-10	-0.517935	0.13	0.191	1.5119e-05	STK17B	9262	Fibroblast	down
NEAT1	1.68477e-69	-0.512203	0.767	0.914	7.09492e-65	NEAT1	283131	Fibroblast	down
TANC1	9.57634e-10	-0.506464	0.127	0.186	4.03279e-05	TANC1	85461	Fibroblast	down
MUC20-OT1	2.01083e-10	-0.50335	0.199	0.267	8.46801e-06	MUC20-OT1	111753249	Fibroblast	down
CTNNB1	1.18944e-09	-0.487273	0.339	0.408	5.00896e-05	CTNNB1	1499	Fibroblast	down
NR1D2	1.05789e-12	-0.481767	0.165	0.24	4.455e-08	NR1D2	9975	Fibroblast	down
SNAI2	3.67777e-07	-0.47715	0.208	0.262	0.0154878	SNAI2	6591	Fibroblast	down
EDNRA	1.66188e-13	-0.476473	0.303	0.389	6.99852e-09	EDNRA	1909	Fibroblast	down
HDAC9	9.48274e-08	-0.472798	0.17	0.225	0.00399337	HDAC9	9734	Fibroblast	down
ATM	4.47658e-09	-0.468325	0.198	0.262	0.000188518	ATM	472	Fibroblast	down
PRSS23	4.46531e-09	-0.4627	0.174	0.234	0.000188043	PRSS23	11098	Fibroblast	down
TBX3	2.98805e-07	-0.462107	0.126	0.173	0.0125833	TBX3	6926	Fibroblast	down
COL4A1	2.17991e-07	-0.449969	0.269	0.329	0.00918004	COL4A1	1282	Fibroblast	down
THRA	1.51743e-07	-0.446584	0.217	0.273	0.00639018	THRA	7067	Fibroblast	down
RAB6A	1.69132e-07	-0.425423	0.237	0.296	0.00712248	RAB6A	5870	Fibroblast	down
GPM6B	4.06857e-08	-0.422331	0.141	0.197	0.00171335	GPM6B	2824	Fibroblast	down
UBE2G2	3.22217e-07	-0.419158	0.166	0.219	0.0135692	UBE2G2	7327	Fibroblast	down
OGT	7.25625e-09	-0.417347	0.222	0.288	0.000305575	OGT	8473	Fibroblast	down
FUS	1.77586e-22	-0.409398	0.598	0.687	7.47851e-18	FUS	2521	Fibroblast	down
ROBO2	1.99846e-07	-0.390317	0.301	0.358	0.00841592	ROBO2	6092	Fibroblast	down
SNHG14	3.3743e-07	-0.383315	0.211	0.268	0.0142098	SNHG14	104472715	Fibroblast	down
RBM5	9.90392e-07	-0.377381	0.234	0.289	0.0417074	RBM5	10181	Fibroblast	down
TRPS1	6.39032e-08	-0.376077	0.46	0.514	0.00269109	TRPS1	7227	Fibroblast	down
LGR4	5.21746e-09	-0.375308	0.106	0.157	0.000219718	LGR4	55366	Fibroblast	down
F2R	2.64265e-07	-0.359127	0.329	0.381	0.0111287	F2R	2149	Fibroblast	down
RBM3	1.25548e-10	-0.356012	0.596	0.641	5.28709e-06	RBM3	5935	Fibroblast	down
TSIX	1.53805e-16	-0.34787	0.435	0.54	6.47705e-12	TSIX	9383	Fibroblast	down
ZFAND5	5.24897e-07	-0.34195	0.386	0.444	0.0221045	ZFAND5	7763	Fibroblast	down
FOXO3	3.3204e-07	-0.341557	0.246	0.305	0.0139829	FOXO3	2309	Fibroblast	down
MDM4	4.38047e-07	-0.334454	0.289	0.352	0.018447	MDM4	4194	Fibroblast	down
DDX3X	7.7602e-09	-0.322598	0.429	0.496	0.000326797	DDX3X	1654	Fibroblast	down
SFPQ	1.9305e-10	-0.318328	0.509	0.576	8.12974e-06	SFPQ	6421	Fibroblast	down
LGALS7B	1.65258e-10	-0.30709	0.397	0.297	6.95935e-06	LGALS7B	653499	Fibroblast	down
TNN	7.58412e-10	-0.286257	0.159	0.225	3.19383e-05	TNN	63923	Fibroblast	down
SLC25A5-AS1	0	5.4943	0.204	0.027	0	SLC25A5-AS1	100303728	Keratinocyte	up
SNORA64	0	5.47	0.149	0.01	0	SNORA64	26784	Keratinocyte	up
JSRP1	0	5.19288	0.178	0.017	0	JSRP1	126306	Keratinocyte	up
MIR6850	0	5.00885	0.211	0.032	0	MIR6850	102465978	Keratinocyte	up
MTRNR2L8	0	4.64033	0.177	0.009	0	MTRNR2L8	100463486	Keratinocyte	up
ENO3	0	4.26641	0.11	0.011	0	ENO3	2027	Keratinocyte	up
AHRR	0	3.87238	0.102	0.012	0	AHRR	57491	Keratinocyte	up
MTRNR2L12	0	3.31464	0.312	0.057	0	MTRNR2L12	100463498	Keratinocyte	up
KLF3-AS1	0	2.96188	0.227	0.082	0	KLF3-AS1	79667	Keratinocyte	up
CATSPER2P1	0	2.93311	0.161	0.051	0	CATSPER2P1	440278	Keratinocyte	up
SNX32	0	2.90542	0.134	0.034	0	SNX32	254122	Keratinocyte	up
SNORA7A	0	2.62676	0.3	0.083	0	SNORA7A	619563	Keratinocyte	up
DCD	0	2.6027	0.138	0.023	0	DCD	117159	Keratinocyte	up
UQCRHL	1.53235e-233	2.5849	0.101	0.027	6.45303e-229	UQCRHL	440567	Keratinocyte	up
SNORD16	1.22754e-216	2.5077	0.118	0.04	5.16941e-212	SNORD16	595097	Keratinocyte	up
PYCARD-AS1	0	2.46745	0.175	0.056	0	PYCARD-AS1	100652740	Keratinocyte	up
H19	0	2.37611	0.21	0.07	0	H19	283120	Keratinocyte	up
GJB6	9.24007e-82	1.9788	0.15	0.097	3.89118e-77	GJB6	10804	Keratinocyte	up
H3F3C	0	1.97857	0.178	0.06	0	H3-5	440093	Keratinocyte	up
LINC01618	1.06571e-151	1.95706	0.12	0.053	4.48793e-147	LINC01618	152578	Keratinocyte	up
VIM-AS1	2.16037e-168	1.8862	0.132	0.058	9.09775e-164	VIM-AS1	100507347	Keratinocyte	up
LIX1L-AS1	7.8418e-295	1.80913	0.229	0.107	3.30234e-290	LIX1L-AS1	105371260	Keratinocyte	up
NDUFC2-KCTD14	0	1.78827	0.34	0.174	0	NDUFC2-KCTD14	100532726	Keratinocyte	up
MIR3652	2.51122e-180	1.7854	0.145	0.065	1.05753e-175	MIR3652	100500842	Keratinocyte	up
HIST1H1E	1.00032e-163	1.71788	0.221	0.133	4.21254e-159	H1-4	3008	Keratinocyte	up
H1FX-AS1	1.58625e-144	1.69977	0.132	0.063	6.68003e-140	H1-10-AS1	339942	Keratinocyte	up
GJB2	5.15506e-48	1.65757	0.111	0.075	2.1709e-43	GJB2	2706	Keratinocyte	up
ABCB9	6.29814e-192	1.65357	0.198	0.105	2.65227e-187	ABCB9	23457	Keratinocyte	up
TNNI2	2.60371e-131	1.58	0.113	0.051	1.09647e-126	TNNI2	7136	Keratinocyte	up
HIST1H1D	5.7566e-107	1.55539	0.123	0.064	2.42422e-102	H1-3	3007	Keratinocyte	up
RN7SK	5.43183e-37	1.51082	0.157	0.12	2.28745e-32	RN7SK	125050	Keratinocyte	up
SEMA3C	1.41105e-30	1.48207	0.115	0.086	5.9422e-26	SEMA3C	10512	Keratinocyte	up
MYL6B	3.29509e-220	1.46447	0.373	0.262	1.38763e-215	MYL6B	140465	Keratinocyte	up
CKS2	0	1.4427	0.321	0.175	0	CKS2	1164	Keratinocyte	up
TMEM99	1.40428e-85	1.41275	0.202	0.14	5.91371e-81	KRT10-AS1	147184	Keratinocyte	up
SOX9	7.37185e-53	1.36125	0.154	0.11	3.10443e-48	SOX9	6662	Keratinocyte	up
NEDD8-MDP1	4.33513e-231	1.35583	0.302	0.184	1.82561e-226	NEDD8-MDP1	100528064	Keratinocyte	up
NR4A2	1.51726e-167	1.35168	0.322	0.221	6.38948e-163	NR4A2	4929	Keratinocyte	up
UBR1	1.32564e-52	1.33461	0.102	0.063	5.58253e-48	UBR1	197131	Keratinocyte	up
NOP16	1.81484e-165	1.32835	0.361	0.267	7.64264e-161	NOP16	51491	Keratinocyte	up
KCTD2	5.22585e-148	1.31749	0.215	0.129	2.20071e-143	KCTD2	23510	Keratinocyte	up
PPIAP22	1.51918e-88	1.31734	0.182	0.121	6.39757e-84	PPIAP22	653214	Keratinocyte	up
NR4A3	1.48356e-69	1.26575	0.102	0.058	6.24758e-65	NR4A3	8013	Keratinocyte	up
PRODH	1.51288e-77	1.22876	0.105	0.058	6.37103e-73	PRODH	5625	Keratinocyte	up
SHLD2	1.73065e-122	1.21291	0.181	0.107	7.28813e-118	SHLD2	54537	Keratinocyte	up
MT1G	0	1.21223	0.395	0.245	0	MT1G	4495	Keratinocyte	up
MIR22HG	1.27292e-214	1.18231	0.328	0.21	5.36051e-210	MIR22HG	84981	Keratinocyte	up
KREMEN2	2.00742e-84	1.15868	0.112	0.061	8.45365e-80	KREMEN2	79412	Keratinocyte	up
ERF	3.57107e-139	1.15677	0.189	0.107	1.50385e-134	ERF	2077	Keratinocyte	up
SESN3	4.5004e-25	1.15583	0.19	0.161	1.89521e-20	SESN3	143686	Keratinocyte	up
H1F0	1.4928e-158	1.14816	0.417	0.32	6.28647e-154	H1-0	3005	Keratinocyte	up
SF3A2	1.58647e-119	1.11355	0.181	0.107	6.68095e-115	SF3A2	8175	Keratinocyte	up
ZNRD1ASP	6.25224e-143	1.11264	0.162	0.083	2.63294e-138	POLR1HASP	80862	Keratinocyte	up
SLC29A1	1.20249e-41	1.1095	0.107	0.073	5.06394e-37	SLC29A1	2030	Keratinocyte	up
SNORD104	2.0611e-86	1.10154	0.104	0.054	8.67971e-82	SNORD104	692227	Keratinocyte	up
LARGE2	1.75752e-68	1.1012	0.134	0.085	7.40128e-64	LARGE2	120071	Keratinocyte	up
TSIX	0	1.08546	0.455	0.246	0	TSIX	9383	Keratinocyte	up
STK38	2.94875e-55	1.07399	0.103	0.063	1.24178e-50	STK38	11329	Keratinocyte	up
ARL2-SNX15	7.60319e-72	1.07214	0.147	0.094	3.20185e-67	ARL2-SNX15	100528018	Keratinocyte	up
PDCD4-AS1	5.62665e-53	1.06926	0.111	0.07	2.36949e-48	PDCD4-AS1	282997	Keratinocyte	up
CDKN1A	6.22713e-175	1.06085	0.552	0.472	2.62237e-170	CDKN1A	1026	Keratinocyte	up
ARNTL	9.45632e-106	1.05071	0.132	0.07	3.98225e-101	BMAL1	406	Keratinocyte	up
AREG	4.92012e-50	1.045	0.215	0.167	2.07196e-45	AREG	374	Keratinocyte	up
SNORD32A	1.01128e-101	1.04353	0.338	0.265	4.25872e-97	SNORD32A	26819	Keratinocyte	up
KMT2E-AS1	4.80636e-102	1.03199	0.142	0.079	2.02406e-97	KMT2E-AS1	100216545	Keratinocyte	up
TM9SF2	2.37661e-90	1.02674	0.317	0.246	1.00084e-85	TM9SF2	9375	Keratinocyte	up
GPANK1	1.61941e-94	1.01689	0.167	0.103	6.81965e-90	GPANK1	7918	Keratinocyte	up
SFRP1	1.79025e-35	1.00933	0.181	0.142	7.53908e-31	SFRP1	6422	Keratinocyte	up
TATDN1	1.4622e-153	1.00781	0.378	0.281	6.15761e-149	TATDN1	83940	Keratinocyte	up
C19orf33	0	0.998968	0.63	0.527	0	C19orf33	64073	Keratinocyte	up
TYW1	5.63267e-76	0.99753	0.173	0.115	2.37203e-71	TYW1	55253	Keratinocyte	up
ARPC4-TTLL3	5.58928e-59	0.986972	0.115	0.072	2.35376e-54	ARPC4-TTLL3	100526693	Keratinocyte	up
RAC3	4.60509e-98	0.985169	0.16	0.095	1.93929e-93	RAC3	5881	Keratinocyte	up
DEFB1	1.77204e-140	0.98143	0.603	0.545	7.46242e-136	DEFB1	1672	Keratinocyte	up
PIK3C2G	4.93969e-259	0.978318	0.374	0.235	2.0802e-254	PIK3C2G	5288	Keratinocyte	up
LINC00842	1.92872e-112	0.969887	0.188	0.113	8.12221e-108	LINC00842	643650	Keratinocyte	up
SERPINB2	1.5644e-107	0.957479	0.307	0.225	6.58799e-103	SERPINB2	5055	Keratinocyte	up
YIF1B	0	0.955659	0.657	0.562	0	YIF1B	90522	Keratinocyte	up
PPDPF	0	0.955624	0.79	0.687	0	PPDPF	79144	Keratinocyte	up
DLX5	1.17869e-54	0.954956	0.17	0.122	4.96371e-50	DLX5	1749	Keratinocyte	up
IL1R2	1.6015e-114	0.952108	0.164	0.092	6.74426e-110	IL1R2	7850	Keratinocyte	up
NR4A1	7.88521e-198	0.949997	0.583	0.505	3.32062e-193	NR4A1	3164	Keratinocyte	up
CRIP1	0	0.947688	0.739	0.661	0	CRIP1	1396	Keratinocyte	up
BRD2	2.59044e-263	0.93253	0.579	0.485	1.09089e-258	BRD2	6046	Keratinocyte	up
CFD	2.20498e-44	0.927459	0.143	0.101	9.28563e-40	CFD	1675	Keratinocyte	up
CIDEB	5.04043e-52	0.918679	0.13	0.088	2.12263e-47	CIDEB	27141	Keratinocyte	up
MFSD11	8.23282e-86	0.899993	0.235	0.166	3.46701e-81	MFSD11	79157	Keratinocyte	up
ZSCAN18	5.31944e-58	0.892789	0.101	0.061	2.24012e-53	ZSCAN18	65982	Keratinocyte	up
TM4SF1	1.99085e-11	0.890096	0.117	0.1	8.38385e-07	TM4SF1	4071	Keratinocyte	up
ERRFI1	8.52428e-51	0.887895	0.21	0.16	3.58975e-46	ERRFI1	54206	Keratinocyte	up
HOTAIRM1	1.25123e-63	0.883668	0.144	0.094	5.2692e-59	HOTAIRM1	100506311	Keratinocyte	up
CBWD6	7.41716e-86	0.851342	0.258	0.189	3.12352e-81	ZNG1F	644019	Keratinocyte	up
NDUFB2-AS1	2.2283e-86	0.843162	0.311	0.238	9.38381e-82	NDUFB2-AS1	100134713	Keratinocyte	up
ZC3H12A	7.06113e-40	0.841893	0.359	0.321	2.97358e-35	ZC3H12A	80149	Keratinocyte	up
PTOV1	5.35878e-53	0.837432	0.209	0.158	2.25669e-48	PTOV1	53635	Keratinocyte	up
SMN1	9.06045e-42	0.836355	0.15	0.109	3.81554e-37	SMN1	6606	Keratinocyte	up
PLTP	8.30964e-102	0.832066	0.276	0.194	3.49935e-97	PLTP	5360	Keratinocyte	up
MYL5	2.2708e-48	0.83028	0.368	0.326	9.56279e-44	MYL5	4636	Keratinocyte	up
PLAC9	7.29784e-51	0.82399	0.168	0.121	3.07327e-46	PLAC9	219348	Keratinocyte	up
XIST	0	0.81662	0.51	0.311	0	XIST	7503	Keratinocyte	up
MTND1P23	0	-2.51892	0.173	0.489	0	MTND1P23	100887749	Keratinocyte	down
S100A8	0	-2.22503	0.153	0.382	0	S100A8	6279	Keratinocyte	down
S100A9	0	-2.16792	0.14	0.359	0	S100A9	6280	Keratinocyte	down
FKBP5	0	-1.38884	0.159	0.356	0	FKBP5	2289	Keratinocyte	down
FABP5	3.83848e-212	-1.38601	0.269	0.382	1.61646e-207	FABP5	2171	Keratinocyte	down
MTCO1P12	0	-1.25532	0.522	0.784	0	MTCO1P12	107075141	Keratinocyte	down
DCT	1.84529e-91	-1.14045	0.172	0.241	7.7709e-87	DCT	1638	Keratinocyte	down
CALML3-AS1	3.69856e-295	-1.09215	0.168	0.305	1.55754e-290	CALML3-AS1	100132159	Keratinocyte	down
DNLZ	7.8013e-253	-1.00233	0.125	0.241	3.28528e-248	DNLZ	728489	Keratinocyte	down
CARD9	3.72257e-252	-0.981173	0.129	0.246	1.56765e-247	CARD9	64170	Keratinocyte	down
DDIT4-AS1	6.13036e-191	-0.955648	0.141	0.244	2.58162e-186	DDIT4-AS1	110806271	Keratinocyte	down
IFI6	1.02375e-13	-0.900136	0.195	0.161	4.31122e-09	IFI6	2537	Keratinocyte	down
TYRP1	5.09744e-114	-0.895056	0.155	0.237	2.14663e-109	TYRP1	7306	Keratinocyte	down
KRT6A	4.57334e-81	-0.873225	0.193	0.27	1.92592e-76	KRT6A	3853	Keratinocyte	down
ARL4C	1.07497e-157	-0.870564	0.109	0.197	4.5269e-153	ARL4C	10123	Keratinocyte	down
FAM89A	2.32822e-161	-0.833342	0.118	0.208	9.80461e-157	FAM89A	375061	Keratinocyte	down
MTND2P28	5.67731e-56	-0.831245	0.17	0.22	2.39083e-51	MTND2P28	100652939	Keratinocyte	down
SNHG5	0	-0.828733	0.544	0.742	0	SNHG5	387066	Keratinocyte	down
MLANA	1.25435e-109	-0.823809	0.116	0.189	5.28231e-105	MLANA	2315	Keratinocyte	down
SNORD34	0	-0.821936	0.637	0.886	0	SNORD34	26817	Keratinocyte	down
TMEM45A	3.15543e-233	-0.806899	0.378	0.505	1.32881e-228	TMEM45A	55076	Keratinocyte	down
UBR4	6.10682e-167	-0.795776	0.306	0.407	2.5717e-162	UBR4	23352	Keratinocyte	down
MBD2	0	-0.791842	0.297	0.484	0	MBD2	8932	Keratinocyte	down
JUND	0	-0.787477	0.807	0.927	0	JUND	3727	Keratinocyte	down
WEE1	3.84811e-252	-0.774853	0.274	0.411	1.62051e-247	WEE1	7465	Keratinocyte	down
SPINK5	1.17309e-139	-0.756987	0.219	0.32	4.94012e-135	SPINK5	11005	Keratinocyte	down
VIM	1.02244e-81	-0.739182	0.544	0.593	4.30569e-77	VIM	7431	Keratinocyte	down
MYO5A	9.82802e-41	-0.724048	0.109	0.149	4.13878e-36	MYO5A	4644	Keratinocyte	down
LRRC75A	0	-0.716752	0.731	0.957	0	LRRC75A	388341	Keratinocyte	down
UBE2Q1	2.88712e-125	-0.714635	0.135	0.216	1.21582e-120	UBE2Q1	55585	Keratinocyte	down
FAM13A	1.07937e-76	-0.705889	0.106	0.163	4.54546e-72	FAM13A	10144	Keratinocyte	down
PMEL	1.10461e-109	-0.696651	0.185	0.267	4.65172e-105	PMEL	6490	Keratinocyte	down
PIK3IP1	2.82446e-107	-0.695967	0.11	0.18	1.18944e-102	PIK3IP1	113791	Keratinocyte	down
CSNK2A2	4.94713e-145	-0.681724	0.173	0.267	2.08334e-140	CSNK2A2	1459	Keratinocyte	down
ASAP1	7.43171e-95	-0.68086	0.152	0.223	3.12964e-90	ASAP1	50807	Keratinocyte	down
TSC22D3	7.9135e-174	-0.671436	0.194	0.303	3.33253e-169	TSC22D3	1831	Keratinocyte	down
SH3D19	0	-0.666904	0.868	0.976	0	SH3D19	152503	Keratinocyte	down
MIR7703	2.66654e-216	-0.664498	0.177	0.296	1.12293e-211	MIR7703	102465801	Keratinocyte	down
SNORD33	0	-0.660782	0.603	0.758	0	SNORD33	26818	Keratinocyte	down
KLF9	4.20203e-107	-0.659093	0.174	0.252	1.76956e-102	KLF9	687	Keratinocyte	down
CALML3	8.34053e-177	-0.657991	0.199	0.309	3.51236e-172	CALML3	810	Keratinocyte	down
IGFBP3	5.00182e-47	-0.654618	0.166	0.216	2.10637e-42	IGFBP3	3486	Keratinocyte	down
OTUD1	1.85508e-79	-0.651946	0.12	0.181	7.81213e-75	OTUD1	220213	Keratinocyte	down
CTDSPL	3.39606e-259	-0.648679	0.281	0.428	1.43015e-254	CTDSPL	10217	Keratinocyte	down
ID1	1.52686e-223	-0.645618	0.534	0.665	6.4299e-219	ID1	3397	Keratinocyte	down
UGCG	3.73853e-130	-0.640926	0.223	0.316	1.57437e-125	UGCG	7357	Keratinocyte	down
CHSY1	2.48488e-67	-0.631437	0.117	0.171	1.04643e-62	CHSY1	22856	Keratinocyte	down
PRSS3	2.18785e-83	-0.624622	0.128	0.19	9.21347e-79	PRSS3	5646	Keratinocyte	down
ENDOG	1.22601e-70	-0.622349	0.102	0.155	5.16296e-66	ENDOG	2021	Keratinocyte	down
CITED4	1.26905e-197	-0.61468	0.184	0.304	5.34423e-193	CITED4	163732	Keratinocyte	down
SCCPDH	1.08898e-90	-0.609826	0.149	0.218	4.58593e-86	SCCPDH	51097	Keratinocyte	down
SOD2	3.58065e-101	-0.609696	0.357	0.438	1.50788e-96	SOD2	6648	Keratinocyte	down
CTSC	3.76831e-135	-0.599097	0.142	0.23	1.58691e-130	CTSC	1075	Keratinocyte	down
RGCC	5.74341e-127	-0.59692	0.103	0.181	2.41867e-122	RGCC	28984	Keratinocyte	down
C1orf56	5.23192e-90	-0.596369	0.193	0.264	2.20327e-85	C1orf56	54964	Keratinocyte	down
SPHK2	6.66604e-73	-0.586879	0.114	0.171	2.8072e-68	SPHK2	56848	Keratinocyte	down
FMR1	3.09811e-77	-0.583031	0.142	0.206	1.30468e-72	FMR1	2332	Keratinocyte	down
STXBP6	1.22927e-83	-0.575882	0.137	0.202	5.17671e-79	STXBP6	29091	Keratinocyte	down
ITPRIP	1.12814e-66	-0.572302	0.106	0.159	4.75084e-62	ITPRIP	85450	Keratinocyte	down
KMT5A	3.66045e-164	-0.572283	0.224	0.333	1.54149e-159	KMT5A	387893	Keratinocyte	down
STOM	3.05167e-139	-0.570464	0.215	0.311	1.28512e-134	STOM	2040	Keratinocyte	down
CACNB4	5.34773e-28	-0.569868	0.105	0.136	2.25204e-23	CACNB4	785	Keratinocyte	down
SNORD36B	2.42602e-209	-0.563887	0.389	0.526	1.02165e-204	SNORD36B	26814	Keratinocyte	down
GCLC	3.37697e-71	-0.562842	0.113	0.169	1.42211e-66	GCLC	2729	Keratinocyte	down
PRPS2	2.10311e-93	-0.561354	0.162	0.235	8.8566e-89	PRPS2	5634	Keratinocyte	down
SPOUT1	3.15244e-78	-0.557386	0.141	0.203	1.32755e-73	SPOUT1	51490	Keratinocyte	down
SPDYA	4.51823e-48	-0.553777	0.117	0.162	1.90272e-43	SPDYA	245711	Keratinocyte	down
SDCBP	5.22436e-113	-0.552253	0.259	0.349	2.20008e-108	SDCBP	6386	Keratinocyte	down
CD63	0	-0.551964	0.539	0.71	0	CD63	967	Keratinocyte	down
JDP2	6.62657e-102	-0.551817	0.134	0.209	2.79058e-97	JDP2	122953	Keratinocyte	down
CENPB	3.63004e-121	-0.551317	0.173	0.259	1.52868e-116	CENPB	1059	Keratinocyte	down
SNORD38A	0	-0.547168	0.68	0.883	0	SNORD38A	94162	Keratinocyte	down
MRPL20-AS1	0	-0.536138	0.318	0.494	0	MRPL20-AS1	148413	Keratinocyte	down
P2RY11	0	-0.529138	0.29	0.479	0	P2RY11	5032	Keratinocyte	down
PDZK1IP1	1.0296e-127	-0.528745	0.196	0.287	4.33586e-123	PDZK1IP1	10158	Keratinocyte	down
SLC16A10	5.94996e-48	-0.522668	0.139	0.186	2.50565e-43	SLC16A10	117247	Keratinocyte	down
PARD6B	9.3701e-42	-0.516293	0.117	0.158	3.94594e-37	PARD6B	84612	Keratinocyte	down
CAMK2D	2.63926e-23	-0.515279	0.103	0.132	1.11145e-18	CAMK2D	817	Keratinocyte	down
PCNX4	1.07571e-80	-0.51344	0.173	0.243	4.53002e-76	PCNX4	64430	Keratinocyte	down
TPRN	6.60493e-94	-0.513279	0.127	0.197	2.78147e-89	TPRN	286262	Keratinocyte	down
TCF4	2.78655e-74	-0.512725	0.248	0.315	1.17347e-69	TCF4	6925	Keratinocyte	down
BRD1	1.14432e-99	-0.510801	0.157	0.234	4.81897e-95	BRD1	23774	Keratinocyte	down
UBE2M	9.93609e-218	-0.507542	0.254	0.395	4.18428e-213	UBE2M	9040	Keratinocyte	down
SNORA66	1.50619e-220	-0.506355	0.242	0.375	6.34286e-216	SNORA66	26782	Keratinocyte	down
MIR1244-1	0	-0.505173	0.713	0.872	0	MIR1244-1	100302285	Keratinocyte	down
RETREG1	8.8687e-29	-0.502258	0.116	0.149	3.73479e-24	RETREG1	54463	Keratinocyte	down
PPP2R5C	4.6318e-120	-0.501386	0.31	0.404	1.95054e-115	PPP2R5C	5527	Keratinocyte	down
TEAD1	1.65938e-20	-0.500326	0.112	0.139	6.988e-16	TEAD1	7003	Keratinocyte	down
PER3	1.62614e-85	-0.49914	0.157	0.228	6.84801e-81	PER3	8863	Keratinocyte	down
B3GNT4	1.85146e-73	-0.498125	0.14	0.201	7.79687e-69	B3GNT4	79369	Keratinocyte	down
RGS10	1.34679e-83	-0.497243	0.125	0.189	5.67162e-79	RGS10	6001	Keratinocyte	down
MYO10	3.43054e-62	-0.495312	0.163	0.222	1.44467e-57	MYO10	4651	Keratinocyte	down
RCC2-AS1	6.21566e-52	-0.487246	0.123	0.171	2.61754e-47	RCC2-AS1	114515514	Keratinocyte	down
ANKRD28	1.27421e-15	-0.483713	0.104	0.126	5.36595e-11	ANKRD28	23243	Keratinocyte	down
NEIL2	1.56977e-32	-0.482732	0.12	0.155	6.6106e-28	NEIL2	252969	Keratinocyte	down
SEC61A2	3.1995e-54	-0.482066	0.118	0.166	1.34738e-49	SEC61A2	55176	Keratinocyte	down
LYRM4	3.52196e-60	-0.481479	0.132	0.186	1.48317e-55	LYRM4	57128	Keratinocyte	down
FAM	3.77688e-254	-0.480842	0.503	0.668	1.59052e-249		8239	Keratinocyte	down
SERPINB6	7.44242e-49	-0.476913	0.127	0.173	3.13415e-44	SERPINB6	5269	Keratinocyte	down
NPRL3	1.44669e-147	-0.476754	0.263	0.368	6.0923e-143	NPRL3	8131	Keratinocyte	down
JSRP1	7.68565e-86	5.92879	0.182	0.012	3.23658e-81	JSRP1	126306	Langerhans	up
MIR6850	4.11566e-65	4.81679	0.145	0.011	1.73319e-60	MIR6850	102465978	Langerhans	up
SLC25A5-AS1	1.46745e-56	4.75293	0.131	0.012	6.17974e-52	SLC25A5-AS1	100303728	Langerhans	up
ENO3	3.94309e-60	4.46406	0.151	0.02	1.66051e-55	ENO3	2027	Langerhans	up
VIM-AS1	1.67874e-136	4.0197	0.566	0.307	7.0695e-132	VIM-AS1	100507347	Langerhans	up
SNX32	2.32525e-52	3.88375	0.161	0.036	9.79208e-48	SNX32	254122	Langerhans	up
PYCARD-AS1	1.26914e-36	2.91552	0.118	0.026	5.34458e-32	PYCARD-AS1	100652740	Langerhans	up
ARHGAP4	1.68431e-32	2.77237	0.109	0.025	7.09296e-28	ARHGAP4	393	Langerhans	up
CHAD	1.27334e-105	2.67433	0.365	0.122	5.36228e-101	CHAD	1101	Langerhans	up
H1FX-AS1	2.09004e-41	2.63602	0.137	0.031	8.80158e-37	H1-10-AS1	339942	Langerhans	up
HIST1H1D	7.21044e-29	2.4977	0.133	0.046	3.03646e-24	H1-3	3007	Langerhans	up
CATSPER2P1	1.38036e-37	2.49657	0.199	0.086	5.81295e-33	CATSPER2P1	440278	Langerhans	up
LILRA4	7.65685e-37	2.48959	0.147	0.045	3.22445e-32	LILRA4	23547	Langerhans	up
HIST1H1E	1.03935e-66	2.39919	0.271	0.092	4.3769e-62	H1-4	3008	Langerhans	up
ACSF2	1.33687e-80	2.0659	0.351	0.142	5.62983e-76	ACSF2	80221	Langerhans	up
HPGDS	4.15288e-199	2.05917	0.633	0.327	1.74886e-194	HPGDS	27306	Langerhans	up
ABCB9	4.16927e-40	2.0533	0.224	0.098	1.75576e-35	ABCB9	23457	Langerhans	up
NOP16	1.25939e-38	2.03033	0.215	0.093	5.30356e-34	NOP16	51491	Langerhans	up
PPIAP22	1.70968e-20	1.93113	0.119	0.05	7.1998e-16	PPIAP22	653214	Langerhans	up
FAM166B	8.28211e-29	1.92923	0.131	0.044	3.48776e-24	CIMIP2B	730112	Langerhans	up
CRIP1	1.21606e-301	1.92378	0.838	0.622	5.12106e-297	CRIP1	1396	Langerhans	up
CD74	0	1.90969	0.982	0.939	0	CD74	972	Langerhans	up
MYBPC2	2.54656e-20	1.90329	0.101	0.037	1.07241e-15	MYBPC2	4606	Langerhans	up
MMP15	2.89327e-20	1.85314	0.124	0.053	1.21841e-15	MMP15	4324	Langerhans	up
ITGB7	1.47035e-89	1.84349	0.405	0.177	6.19192e-85	ITGB7	3695	Langerhans	up
RN7SK	4.59907e-45	1.81862	0.352	0.195	1.93676e-40	RN7SK	125050	Langerhans	up
HLA-DRB1	0	1.76481	0.955	0.853	0	HLA-DRB1	3123	Langerhans	up
MYL6B	1.12962e-25	1.74246	0.19	0.097	4.75705e-21	MYL6B	140465	Langerhans	up
AHRR	1.39394e-33	1.742	0.2	0.088	5.87016e-29	AHRR	57491	Langerhans	up
TNF	2.70331e-76	1.73811	0.476	0.269	1.13842e-71	TNF	7124	Langerhans	up
ACOT7	7.78242e-102	1.72591	0.621	0.402	3.27733e-97	ACOT7	11332	Langerhans	up
IL1A	1.06394e-40	1.72528	0.31	0.171	4.48046e-36	IL1A	3552	Langerhans	up
TRABD2A	4.555e-94	1.71835	0.42	0.188	1.9182e-89	TRABD2A	129293	Langerhans	up
TYROBP	3.06856e-198	1.71278	0.733	0.538	1.29223e-193	TYROBP	7305	Langerhans	up
LY75-CD302	5.27219e-121	1.71024	0.559	0.303	2.22022e-116	LY75-CD302	100526664	Langerhans	up
EEF1DP1	1.79729e-33	1.70979	0.145	0.046	7.56877e-29	EEF1DP1	126037	Langerhans	up
SPI1	5.43701e-254	1.70424	0.765	0.508	2.28963e-249	SPI1	6688	Langerhans	up
HLA-DRB5	0	1.68108	0.907	0.747	0	HLA-DRB5	3127	Langerhans	up
APOC2	3.5994e-44	1.67372	0.337	0.196	1.51578e-39	APOC2	344	Langerhans	up
S100B	4.19883e-152	1.66979	0.704	0.484	1.76821e-147	S100B	6285	Langerhans	up
APOC4-APOC2	1.48011e-43	1.66389	0.337	0.198	6.23303e-39	APOC4-APOC2	100533990	Langerhans	up
FAM198B-AS1	8.88383e-85	1.65119	0.438	0.213	3.74116e-80	GASK1B-AS1	285505	Langerhans	up
NDUFC2-KCTD14	9.57434e-18	1.63513	0.178	0.106	4.03195e-13	NDUFC2-KCTD14	100532726	Langerhans	up
FFAR2	1.25285e-34	1.63444	0.182	0.07	5.27601e-30	FFAR2	2867	Langerhans	up
LSP1	4.55573e-169	1.62611	0.684	0.431	1.91851e-164	LSP1	4046	Langerhans	up
TNFAIP8L2	5.19839e-51	1.59949	0.273	0.117	2.18915e-46	TNFAIP8L2	79626	Langerhans	up
HLA-DQA1	0	1.59643	0.969	0.842	0	HLA-DQA1	3117	Langerhans	up
SUSD3	5.73854e-69	1.589	0.399	0.207	2.41662e-64	SUSD3	203328	Langerhans	up
RAMP1	1.43467e-78	1.5821	0.405	0.194	6.04169e-74	RAMP1	10267	Langerhans	up
GPX1	6.1973e-134	1.57197	0.691	0.515	2.60981e-129	GPX1	2876	Langerhans	up
RASL10A	5.39412e-21	1.56839	0.122	0.05	2.27157e-16	RASL10A	10633	Langerhans	up
TMSB4XP4	6.38799e-77	1.56707	0.488	0.324	2.69011e-72	TMSB4XP4	7118	Langerhans	up
LBH	4.43155e-30	1.56581	0.174	0.072	1.86622e-25	LBH	81606	Langerhans	up
LIX1L-AS1	2.28587e-24	1.55174	0.226	0.13	9.62627e-20	LIX1L-AS1	105371260	Langerhans	up
GSN-AS1	2.91808e-11	1.53333	0.13	0.08	1.22886e-06	GSN-AS1	57000	Langerhans	up
FCER1G	8.26518e-115	1.52241	0.579	0.315	3.48063e-110	FCER1G	2207	Langerhans	up
IL2RG	5.04265e-73	1.52117	0.448	0.251	2.12356e-68	IL2RG	3561	Langerhans	up
RASA4B	9.66903e-15	1.52106	0.117	0.059	4.07182e-10	RASA4B	100271927	Langerhans	up
LPCAT4	5.32208e-12	1.50316	0.119	0.067	2.24124e-07	LPCAT4	254531	Langerhans	up
CLDN16	6.00663e-16	1.49815	0.112	0.052	2.52951e-11	CLDN16	10686	Langerhans	up
SMIM22	1.31146e-22	1.49602	0.162	0.078	5.52283e-18	SMIM22	440335	Langerhans	up
SLC29A1	8.32808e-91	1.47628	0.53	0.308	3.50712e-86	SLC29A1	2030	Langerhans	up
ZNF740	9.03078e-61	1.47307	0.379	0.195	3.80304e-56	ZNF740	283337	Langerhans	up
ARPIN-AP3S2	6.54192e-14	1.47297	0.108	0.053	2.75493e-09	ARPIN-AP3S2	100526783	Langerhans	up
RCN3	3.63205e-37	1.46618	0.254	0.125	1.52953e-32	RCN3	57333	Langerhans	up
RAC1P2	6.87404e-24	1.46107	0.135	0.055	2.8948e-19	RAC1P2	442775	Langerhans	up
KCTD2	1.06417e-19	1.45472	0.155	0.079	4.48141e-15	KCTD2	23510	Langerhans	up
SPIB	2.75132e-09	1.45121	0.114	0.071	0.000115864	SPIB	6689	Langerhans	up
LGALS9	1.14786e-72	1.45068	0.415	0.212	4.83386e-68	LGALS9	3965	Langerhans	up
SLC27A2	6.05968e-21	1.44877	0.148	0.07	2.55185e-16	SLC27A2	11001	Langerhans	up
ARMC7	1.78823e-52	1.43801	0.299	0.136	7.5306e-48	ARMC7	79637	Langerhans	up
LY96	4.5024e-36	1.43709	0.229	0.104	1.89605e-31	LY96	23643	Langerhans	up
PKP2	7.79397e-16	1.43487	0.129	0.065	3.2822e-11	PKP2	5318	Langerhans	up
TMPO-AS1	2.03582e-17	1.43415	0.14	0.071	8.57324e-13	TMPO-AS1	100128191	Langerhans	up
PPM1J	6.89518e-28	1.42805	0.182	0.082	2.9037e-23	PPM1J	333926	Langerhans	up
OLFM2	1.03902e-93	1.42318	0.526	0.291	4.37552e-89	OLFM2	93145	Langerhans	up
PI4KA	1.13005e-20	1.41667	0.173	0.091	4.75885e-16	PI4KA	5297	Langerhans	up
RAB31	1.33791e-96	1.41447	0.499	0.256	5.63419e-92	RAB31	11031	Langerhans	up
SNORD4B	2.96867e-48	1.41218	0.208	0.069	1.25016e-43	SNORD4B	26772	Langerhans	up
NAPSB	3.57678e-84	1.40636	0.497	0.277	1.50625e-79	NAPSB	256236	Langerhans	up
GTF2IRD1	8.32308e-59	1.39157	0.413	0.238	3.50501e-54	GTF2IRD1	9569	Langerhans	up
EPCAM	3.48695e-75	1.39156	0.453	0.249	1.46842e-70	EPCAM	4072	Langerhans	up
PSENEN	2.99878e-54	1.38541	0.332	0.161	1.26285e-49	PSENEN	55851	Langerhans	up
LHPP	3.08603e-12	1.384	0.108	0.057	1.29959e-07	LHPP	64077	Langerhans	up
UCP2	8.54822e-84	1.38203	0.516	0.306	3.59983e-79	UCP2	7351	Langerhans	up
C22orf15	2.3571e-44	1.38005	0.229	0.091	9.92623e-40	C22orf15	150248	Langerhans	up
WDR38	1.55179e-69	1.37817	0.448	0.262	6.5349e-65	WDR38	401551	Langerhans	up
RASAL1	2.24295e-20	1.37719	0.196	0.109	9.4455e-16	RASAL1	8437	Langerhans	up
CCDC84	1.51271e-64	1.37206	0.59	0.511	6.37034e-60	CENATAC	338657	Langerhans	up
MFSD11	4.88694e-17	1.37206	0.198	0.121	2.05799e-12	MFSD11	79157	Langerhans	up
PKN3	2.80108e-22	1.37146	0.125	0.05	1.17959e-17	PKN3	29941	Langerhans	up
CIAO2A	1.17251e-38	1.36819	0.274	0.138	4.93766e-34	CIAO2A	84191	Langerhans	up
GPR34	3.93315e-19	1.36354	0.137	0.065	1.65633e-14	GPR34	2857	Langerhans	up
WFDC21P	2.82868e-41	1.36037	0.294	0.147	1.19121e-36	WFDC21P	645638	Langerhans	up
CKAP2	1.97306e-44	1.35805	0.301	0.152	8.30894e-40	CKAP2	26586	Langerhans	up
RNF170	1.38588e-11	1.35123	0.102	0.053	5.83622e-07	RNF170	81790	Langerhans	up
DDAH2	6.25295e-87	1.34206	0.551	0.366	2.63324e-82	DDAH2	23564	Langerhans	up
PLCL2	7.21376e-18	1.33974	0.147	0.076	3.03786e-13	PLCL2	23228	Langerhans	up
PHYHIP	2.32325e-26	1.33956	0.2	0.101	9.78366e-22	PHYHIP	9796	Langerhans	up
PRKAR2B	1.82845e-111	1.33269	0.607	0.381	7.69997e-107	PRKAR2B	5577	Langerhans	up
MTATP6P1	0	-3.02149	0.154	0.788	0	MTATP6P1	106480796	Langerhans	down
KRT15	1.05503e-97	-2.91714	0.138	0.332	4.44295e-93	KRT15	3866	Langerhans	down
LY6D	3.60391e-121	-2.78977	0.118	0.332	1.51768e-116	LY6D	8581	Langerhans	down
KRT5	2.02706e-149	-2.66336	0.25	0.522	8.53635e-145	KRT5	3852	Langerhans	down
KRT14	7.59101e-95	-2.66269	0.465	0.643	3.19672e-90	KRT14	3861	Langerhans	down
PERP	1.59728e-100	-2.64932	0.223	0.433	6.72648e-96	PERP	64065	Langerhans	down
KRTDAP	6.87006e-78	-2.6324	0.175	0.354	2.89312e-73	KRTDAP	388533	Langerhans	down
S100A2	1.16466e-69	-2.60169	0.104	0.253	4.90464e-65	S100A2	6273	Langerhans	down
KRT1	1.92215e-123	-2.56649	0.375	0.607	8.09457e-119	KRT1	3848	Langerhans	down
MTND1P23	3.14518e-304	-2.43362	0.12	0.528	1.3245e-299	MTND1P23	100887749	Langerhans	down
DMKN	1.09336e-79	-2.3908	0.276	0.462	4.60438e-75	DMKN	93099	Langerhans	down
KRT10	1.01073e-71	-2.37206	0.658	0.788	4.25639e-67	KRT10	3858	Langerhans	down
MT1X	3.06244e-92	-2.324	0.142	0.337	1.28966e-87	MT1X	4501	Langerhans	down
SFN	4.10533e-64	-2.30347	0.203	0.363	1.72884e-59	SFN	2810	Langerhans	down
LGALS7B	5.46761e-71	-2.26443	0.364	0.533	2.30252e-66	LGALS7B	653499	Langerhans	down
APOE	6.99355e-88	-2.24613	0.297	0.497	2.94512e-83	APOE	348	Langerhans	down
DCT	6.25324e-57	-2.2146	0.158	0.306	2.63336e-52	DCT	1638	Langerhans	down
MT2A	6.09393e-60	-2.05304	0.137	0.286	2.56628e-55	MT2A	4502	Langerhans	down
MTCO1P12	0	-2.03603	0.251	0.848	0	MTCO1P12	107075141	Langerhans	down
SNORA10	1.33341e-144	-2.02455	0.24	0.498	5.61528e-140	SNORA10	574042	Langerhans	down
SNORD36B	3.574e-41	-1.7764	0.118	0.234	1.50508e-36	SNORD36B	26814	Langerhans	down
LGALS3	3.72085e-72	-1.76518	0.189	0.366	1.56692e-67	LGALS3	3958	Langerhans	down
CXCL14	5.36817e-33	-1.72721	0.177	0.286	2.26064e-28	CXCL14	9547	Langerhans	down
LGALS7	7.66766e-29	-1.6171	0.359	0.463	3.229e-24	LGALS7	3963	Langerhans	down
CCND1	3.06469e-30	-1.55723	0.102	0.195	1.2906e-25	CCND1	595	Langerhans	down
JUP	3.51838e-27	-1.53901	0.111	0.201	1.48166e-22	JUP	3728	Langerhans	down
SPINT2	2.11825e-39	-1.48517	0.137	0.255	8.92036e-35	SPINT2	10653	Langerhans	down
MIR4709	4.55075e-18	-1.44962	0.124	0.195	1.91641e-13	MIR4709	100616211	Langerhans	down
TYRP1	2.69323e-22	-1.38596	0.2	0.293	1.13417e-17	TYRP1	7306	Langerhans	down
PRDX2	1.20744e-19	-1.38046	0.11	0.183	5.08477e-15	PRDX2	7001	Langerhans	down
IFI27	7.13711e-18	-1.37182	0.186	0.261	3.00558e-13	IFI27	3429	Langerhans	down
MLANA	7.80227e-22	-1.27395	0.164	0.251	3.28569e-17	MLANA	2315	Langerhans	down
SNHG16	3.09392e-08	-1.23476	0.14	0.187	0.00130291	SNHG16	100507246	Langerhans	down
NEAT1	4.71372e-275	-1.15606	0.751	0.955	1.98504e-270	NEAT1	283131	Langerhans	down
PHLDA1	1.67909e-20	-1.146	0.111	0.189	7.07097e-16	PHLDA1	22822	Langerhans	down
LRRC75A	7.08553e-63	-1.0654	0.549	0.753	2.98386e-58	LRRC75A	388341	Langerhans	down
DST	1.52514e-28	-1.06097	0.27	0.388	6.42268e-24	DST	667	Langerhans	down
VMP1	1.05037e-48	-1.05947	0.291	0.453	4.42334e-44	VMP1	81671	Langerhans	down
PMAIP1	1.81662e-34	-1.04837	0.189	0.311	7.65015e-30	PMAIP1	5366	Langerhans	down
CXCL8	6.51291e-32	-1.02983	0.129	0.238	2.74272e-27	CXCL8	3576	Langerhans	down
ARRDC3	8.3528e-13	-1.02399	0.103	0.161	3.51753e-08	ARRDC3	57561	Langerhans	down
BCL11A	1.44654e-15	-0.954243	0.125	0.193	6.09167e-11	BCL11A	53335	Langerhans	down
MSTD	1.31194e-116	-0.94281	0.345	0.622	5.52486e-112	MAPT	4137	Langerhans	down
MER6	1.92879e-67	-0.93106	0.146	0.328	8.12253e-63	CD47	961	Langerhans	down
XIST	5.62759e-78	-0.919898	0.387	0.576	2.36989e-73	XIST	7503	Langerhans	down
FAM	1.9438e-155	-0.902564	0.561	0.822	8.18571e-151		8239	Langerhans	down
PCSK7	2.04275e-34	-0.902213	0.172	0.299	8.60243e-30	PCSK7	9159	Langerhans	down
MER3	4.65956e-165	-0.874778	0.593	0.843	1.96223e-160	HFM1	164045	Langerhans	down
MIR	1.46155e-293	-0.849612	0.975	0.997	6.15488e-289	MARCHF8 /// MLXIP /// MYLIP	22877	Langerhans	down
L3	9.99629e-243	-0.84764	0.89	0.975	4.20964e-238	RPL3	6122	Langerhans	down
L2	6.0932e-245	-0.831504	0.938	0.99	2.56597e-240	PPFIBP1 /// ZACN	8496	Langerhans	down
MER2	4.24628e-165	-0.831349	0.708	0.883	1.78819e-160		977	Langerhans	down
SNHG29	7.19792e-22	-0.829297	0.684	0.769	3.03119e-17	SNHG29	125144	Langerhans	down
EGR1	5.96601e-21	-0.815303	0.338	0.445	2.51241e-16	EGR1	1958	Langerhans	down
KCNQ1OT1	2.99781e-60	-0.794774	0.228	0.417	1.26244e-55	KCNQ1OT1	10984	Langerhans	down
TSIX	8.23078e-57	-0.789718	0.317	0.498	3.46615e-52	TSIX	9383	Langerhans	down
ABCA5	1.67077e-18	-0.786531	0.124	0.203	7.03595e-14	ABCA5	23461	Langerhans	down
ARL17A	2.3719e-40	-0.785406	0.107	0.228	9.98856e-36	ARL17A	51326	Langerhans	down
ASAP1	5.01477e-10	-0.782472	0.172	0.231	2.11182e-05	ASAP1	50807	Langerhans	down
ARID1B	2.93099e-41	-0.782313	0.272	0.426	1.2343e-36	ARID1B	57492	Langerhans	down
SNHG7	8.69743e-07	-0.765751	0.289	0.336	0.0366266	SNHG7	84973	Langerhans	down
C1QC	6.86099e-15	-0.731779	0.11	0.177	2.8893e-10	C1QC	714	Langerhans	down
MSI2	7.55804e-32	-0.704306	0.254	0.388	3.18284e-27	MSI2	124540	Langerhans	down
FTX	2.33173e-19	-0.703443	0.217	0.313	9.81937e-15	FTX	100302692	Langerhans	down
SH3BP5-AS1	1.37255e-22	-0.697841	0.204	0.305	5.78007e-18	SH3BP5-AS1	100505696	Langerhans	down
PRDM1	3.79848e-16	-0.696657	0.197	0.278	1.59961e-11	PRDM1	639	Langerhans	down
MYO5A	3.42032e-07	-0.688169	0.163	0.21	0.0144036	MYO5A	4644	Langerhans	down
TCOF1	3.82644e-21	-0.683651	0.129	0.216	1.61139e-16	TCOF1	6949	Langerhans	down
ZFP36L2	1.10515e-16	-0.682163	0.504	0.578	4.65402e-12	ZFP36L2	678	Langerhans	down
RUFY3	8.66152e-08	-0.677674	0.122	0.166	0.00364754	RUFY3	22902	Langerhans	down
MIR1244-1	1.18898e-28	-0.663468	0.612	0.724	5.00701e-24	MIR1244-1	100302285	Langerhans	down
L5	2.82107e-18	-0.66142	0.125	0.205	1.18801e-13	KNCN /// RPL5	6125	Langerhans	down
SPG7	3.02852e-29	-0.653345	0.168	0.284	1.27537e-24	SPG7	6687	Langerhans	down
SNORD68	5.14308e-09	-0.652368	0.431	0.475	0.000216586	SNORD68	606500	Langerhans	down
HCAR3	4.12561e-11	-0.640554	0.106	0.16	1.73738e-06	HCAR3	8843	Langerhans	down
SYVN1	3.81659e-13	-0.617067	0.162	0.231	1.60724e-08	SYVN1	84447	Langerhans	down
ZBTB43	2.51239e-15	-0.600353	0.149	0.225	1.05802e-10	ZBTB43	23099	Langerhans	down
CFLAR-AS1	2.55616e-32	-0.587629	0.176	0.3	1.07645e-27	CFLAR-AS1	65072	Langerhans	down
UTRN	2.60706e-09	-0.579049	0.104	0.154	0.000109789	UTRN	7402	Langerhans	down
SLC20A1	1.03353e-18	-0.577455	0.178	0.269	4.35242e-14	SLC20A1	6574	Langerhans	down
SH3BP5	3.51095e-16	-0.553935	0.224	0.312	1.47853e-11	SH3BP5	9467	Langerhans	down
EEF2K	1.41367e-11	-0.535465	0.12	0.181	5.95325e-07	EEF2K	29904	Langerhans	down
SNHG3	5.95314e-09	-0.534213	0.114	0.164	0.000250699	SNHG3	8420	Langerhans	down
CNOT11	4.06955e-14	-0.529588	0.175	0.252	1.71377e-09	CNOT11	55571	Langerhans	down
KLF6	1.77346e-36	-0.525836	0.695	0.81	7.46838e-32	KLF6	1316	Langerhans	down
NFAT5	1.11668e-17	-0.524884	0.246	0.343	4.70257e-13	NFAT5	10725	Langerhans	down
SPG11	7.39393e-07	-0.523924	0.125	0.168	0.0311373	SPG11	80208	Langerhans	down
TFRC	7.33974e-16	-0.52288	0.17	0.251	3.09091e-11	TFRC	7037	Langerhans	down
MUC20-OT1	3.00778e-25	-0.508571	0.183	0.297	1.26664e-20	MUC20-OT1	111753249	Langerhans	down
NPIPB4	6.74543e-22	-0.499297	0.117	0.205	2.84063e-17	NPIPB4	440345	Langerhans	down
CLN8	8.06068e-16	-0.497217	0.104	0.172	3.39452e-11	CLN8	2055	Langerhans	down
FBXW7	1.51981e-08	-0.497143	0.216	0.276	0.000640024	FBXW7	55294	Langerhans	down
MKLN1	3.14783e-08	-0.489496	0.122	0.17	0.00132561	MKLN1	4289	Langerhans	down
SNHG5	9.80103e-20	-0.488188	0.507	0.606	4.12741e-15	SNHG5	387066	Langerhans	down
SNHG14	1.60094e-08	-0.484115	0.101	0.147	0.000674189	SNHG14	104472715	Langerhans	down
ABL2	1.08451e-24	-0.479449	0.317	0.44	4.56708e-20	ABL2	27	Langerhans	down
UVSSA	4.13708e-17	-0.474551	0.12	0.197	1.74221e-12	UVSSA	57654	Langerhans	down
RICTOR	3.1852e-12	-0.471896	0.155	0.224	1.34135e-07	RICTOR	253260	Langerhans	down
C16orf72	3.35918e-15	-0.470391	0.29	0.381	1.41462e-10	HAPSTR1	29035	Langerhans	down
ANKRD28	6.108e-14	-0.462654	0.328	0.41	2.5722e-09	ANKRD28	23243	Langerhans	down
JSRP1	2.87087e-15	5.77626	0.136	0.008	1.20898e-10	JSRP1	126306	Mast cell	up
H3F3C	2.34849e-11	4.7986	0.105	0.008	9.88998e-07	H3-5	440093	Mast cell	up
VIM-AS1	4.36738e-25	4.12536	0.414	0.17	1.83919e-20	VIM-AS1	100507347	Mast cell	up
MYL6B	6.03749e-15	3.354	0.208	0.053	2.54251e-10	MYL6B	140465	Mast cell	up
TESC	3.53094e-13	3.20624	0.153	0.025	1.48695e-08	TESC	54997	Mast cell	up
CYTOR	2.2846e-07	2.39201	0.124	0.039	0.0096209	CYTOR	112597	Mast cell	up
CST7	5.08574e-14	2.34038	0.219	0.061	2.14171e-09	CST7	8530	Mast cell	up
NTM	3.42769e-12	2.19193	0.174	0.041	1.44347e-07	NTM	50863	Mast cell	up
HECW2-AS1	3.75659e-14	2.18282	0.343	0.166	1.58198e-09	HECW2-AS1	101927482	Mast cell	up
ADCYAP1	6.92198e-14	2.1114	0.186	0.039	2.91498e-09	ADCYAP1	116	Mast cell	up
HIST1H1E	4.25917e-09	2.1084	0.166	0.055	0.000179362	H1-4	3008	Mast cell	up
HLA-DRB1	3.11739e-11	2.03968	0.199	0.063	1.31279e-06	HLA-DRB1	3123	Mast cell	up
C5AR1	1.08536e-08	1.95097	0.19	0.076	0.000457068	C5AR1	728	Mast cell	up
TPSD1	4.0486e-12	1.93754	0.286	0.129	1.70494e-07	TPSD1	23430	Mast cell	up
RARA	1.05078e-07	1.92976	0.168	0.067	0.00442503	RARA	5914	Mast cell	up
LEO1	3.61857e-07	1.91563	0.16	0.065	0.0152385	LEO1	123169	Mast cell	up
MIR202HG	1.36175e-08	1.88277	0.219	0.098	0.00057346	MIR202HG	101927671	Mast cell	up
HSPA8	3.8143e-07	1.84648	0.304	0.196	0.0160628	HSPA8	3312	Mast cell	up
LAT	9.52226e-10	1.82746	0.217	0.088	4.01002e-05	LAT	27040	Mast cell	up
SMYD3	1.9257e-08	1.81659	0.192	0.08	0.000810953	SMYD3	64754	Mast cell	up
CLU	1.93739e-07	1.71141	0.295	0.182	0.00815875	CLU	1191	Mast cell	up
ACOT7	2.65549e-16	1.69299	0.417	0.202	1.11828e-11	ACOT7	11332	Mast cell	up
CSF1	1.33687e-07	1.66591	0.304	0.188	0.00562982	CSF1	1435	Mast cell	up
PNPLA8	3.81182e-07	1.62937	0.184	0.084	0.0160523	PNPLA8	50640	Mast cell	up
ZNF331	1.92031e-15	1.53521	0.463	0.27	8.0868e-11	ZNF331	55422	Mast cell	up
MEG3	1.44897e-09	1.51767	0.279	0.137	6.10192e-05	MEG3	55384	Mast cell	up
PRNP	2.47316e-07	1.49308	0.318	0.2	0.010415	PRNP	5621	Mast cell	up
CST3	2.13449e-07	1.48004	0.49	0.384	0.00898875	CST3	1471	Mast cell	up
FXYD5	1.03624e-12	1.47616	0.454	0.292	4.36382e-08	FXYD5	53827	Mast cell	up
MAPK6	8.2615e-10	1.47467	0.324	0.182	3.47908e-05	MAPK6	5597	Mast cell	up
SH3BGRL3	2.966e-30	1.43479	0.789	0.599	1.24904e-25	SH3BGRL3	83442	Mast cell	up
FCER1G	4.60338e-22	1.3865	0.592	0.35	1.93857e-17	FCER1G	2207	Mast cell	up
PHLDA2	3.26668e-09	1.32824	0.309	0.168	0.000137566	PHLDA2	7262	Mast cell	up
HLA-C	2.2108e-07	1.24114	0.351	0.237	0.00931014	HLA-C	3107	Mast cell	up
PLAUR	5.01358e-12	1.23214	0.412	0.237	2.11132e-07	PLAUR	5329	Mast cell	up
PPDPF	8.12144e-15	1.21663	0.531	0.342	3.4201e-10	PPDPF	79144	Mast cell	up
TPSB2	2.32718e-41	1.21228	0.99	0.894	9.80023e-37	TPSB2	64499	Mast cell	up
VEGFA	8.82952e-10	1.20383	0.376	0.229	3.71829e-05	VEGFA	7422	Mast cell	up
SELENOK	1.76329e-14	1.16586	0.637	0.466	7.42558e-10	SELENOK	58515	Mast cell	up
LGALS3	1.75905e-12	1.14763	0.801	0.753	7.4077e-08	LGALS3	3958	Mast cell	up
TAGLN2	7.724e-15	1.12674	0.615	0.448	3.25273e-10	TAGLN2	8407	Mast cell	up
LMO4	1.27049e-10	1.09924	0.459	0.305	5.35027e-06	LMO4	8543	Mast cell	up
S100A4	1.28587e-15	1.09721	0.843	0.759	5.41506e-11	S100A4	6275	Mast cell	up
MIR1282	3.30096e-07	1.07928	0.37	0.247	0.013901	MIR1282	100302254	Mast cell	up
FAM107B	2.8785e-08	1.0786	0.385	0.256	0.0012122	FAM107B	83641	Mast cell	up
GPR65	1.15693e-07	1.07423	0.304	0.172	0.00487208	GPR65	8477	Mast cell	up
CALB2	1.81079e-07	1.06948	0.304	0.178	0.0076256	CALB2	794	Mast cell	up
B2M	2.96087e-30	1.05811	0.951	0.926	1.24688e-25	B2M	567	Mast cell	up
LTC4S	5.84967e-07	1.04871	0.445	0.331	0.0246342	LTC4S	4056	Mast cell	up
FTH1	1.09613e-24	1.04677	0.99	0.98	4.61602e-20	FTH1	2495	Mast cell	up
BHLHE40	2.97638e-10	1.03991	0.373	0.207	1.25341e-05	BHLHE40	8553	Mast cell	up
RGS10	9.56763e-08	0.996167	0.355	0.223	0.00402912	RGS10	6001	Mast cell	up
RAC2	2.51495e-14	0.990466	0.577	0.368	1.0591e-09	RAC2	5880	Mast cell	up
TPSAB1	2.16596e-15	0.981712	0.87	0.763	9.12131e-11	TPSAB1	7177	Mast cell	up
HLA-B	4.32417e-08	0.96349	0.405	0.27	0.00182099	HLA-B	3106	Mast cell	up
S100A11	8.24365e-10	0.953086	0.64	0.554	3.47157e-05	S100A11	6282	Mast cell	up
GPX1	1.30196e-08	0.917131	0.507	0.387	0.000548282	GPX1	2876	Mast cell	up
CPA3	2.50869e-18	0.874266	0.811	0.63	1.05646e-13	CPA3	1359	Mast cell	up
TMSB10	1.01402e-20	0.86948	0.885	0.771	4.27022e-16	TMSB10	9168	Mast cell	up
SLC18A2	5.61492e-12	0.857477	0.588	0.434	2.36456e-07	SLC18A2	6571	Mast cell	up
NR4A1	1.79455e-12	0.848595	0.658	0.544	7.55721e-08	NR4A1	3164	Mast cell	up
TYROBP	2.03538e-08	0.844671	0.499	0.362	0.00085714	TYROBP	7305	Mast cell	up
ARL4C	5.5671e-09	0.826829	0.573	0.45	0.000234442	ARL4C	10123	Mast cell	up
OST4	3.69484e-09	0.804909	0.498	0.36	0.000155597	OST4	100128731	Mast cell	up
MCL1	1.1171e-13	0.794697	0.597	0.413	4.70433e-09	MCL1	4170	Mast cell	up
SLC2A3	3.86634e-10	0.793498	0.646	0.53	1.62819e-05	SLC2A3	6515	Mast cell	up
S100A10	9.90004e-08	0.751333	0.7	0.632	0.00416911	S100A10	6281	Mast cell	up
HPGDS	1.68252e-07	0.749794	0.57	0.458	0.00708541	HPGDS	27306	Mast cell	up
SERF2	7.78538e-15	0.712827	0.826	0.757	3.27858e-10	SERF2	10169	Mast cell	up
EMP3	1.3085e-07	0.697283	0.625	0.536	0.00551034	EMP3	2014	Mast cell	up
BEST1	2.55957e-17	0.676964	0.988	0.975	1.07789e-12	BEST1	7439	Mast cell	up
S100A6	6.9817e-11	0.646017	0.928	0.885	2.94013e-06	S100A6	6277	Mast cell	up
SGK1	4.78241e-09	0.6417	0.697	0.587	0.000201397	SGK1	6446	Mast cell	up
CSTB	1.09822e-06	0.633934	0.558	0.45	0.0462482	CSTB	1476	Mast cell	up
NR4A2	3.57333e-07	0.580907	0.697	0.609	0.015048	NR4A2	4929	Mast cell	up
ITM2B	2.55816e-08	0.5469	0.768	0.734	0.00107729	ITM2B	9445	Mast cell	up
ACTB	3.37362e-09	0.530346	0.925	0.92	0.00014207	ACTB	60	Mast cell	up
SRGN	3.14939e-12	0.493227	0.775	0.607	1.32627e-07	SRGN	5552	Mast cell	up
PTMA	4.20955e-12	0.405661	0.972	0.973	1.77273e-07	PTMA	5757	Mast cell	up
MALAT1	1.07872e-12	0.369801	0.99	0.996	4.54272e-08	MALAT1	378938	Mast cell	up
H3F3B	1.2268e-08	0.306775	0.921	0.914	0.00051663	H3-3B	3021	Mast cell	up
NFKBIA	2.43968e-07	0.288607	0.873	0.82	0.010274	NFKBIA	4792	Mast cell	up
DCT	2.64409e-22	-2.61157	0.103	0.323	1.11348e-17	DCT	1638	Mast cell	down
KRT5	2.1689e-25	-2.44624	0.13	0.38	9.13368e-21	KRT5	3852	Mast cell	down
TYRP1	3.79846e-15	-1.95431	0.118	0.297	1.59961e-10	TYRP1	7306	Mast cell	down
MTATP6P1	4.40968e-74	-1.81328	0.249	0.8	1.857e-69	MTATP6P1	106480796	Mast cell	down
KRT14	2.45649e-17	-1.67402	0.249	0.46	1.03448e-12	KRT14	3861	Mast cell	down
MTCO1P12	2.41134e-72	-1.47896	0.328	0.883	1.01546e-67	MTCO1P12	107075141	Mast cell	down
KRT10	6.5081e-08	-1.44224	0.502	0.599	0.00274069	KRT10	3858	Mast cell	down
LRRC75A	1.52287e-32	-1.42941	0.325	0.667	6.41309e-28	LRRC75A	388341	Mast cell	down
SNORD68	2.28236e-18	-1.4198	0.148	0.372	9.61148e-14	SNORD68	606500	Mast cell	down
SNHG5	7.75968e-18	-1.40627	0.169	0.389	3.26776e-13	SNHG5	387066	Mast cell	down
KRT1	3.33947e-15	-1.40184	0.247	0.446	1.40632e-10	KRT1	3848	Mast cell	down
TENT5A	3.85668e-07	-1.35666	0.169	0.288	0.0162412	TENT5A	55603	Mast cell	down
MTND1P23	5.01577e-23	-1.30717	0.136	0.403	2.11224e-18	MTND1P23	100887749	Mast cell	down
TSC22D3	5.51885e-20	-1.2464	0.24	0.497	2.3241e-15	TSC22D3	1831	Mast cell	down
SNORD33	3.28483e-13	-1.20657	0.171	0.356	1.38331e-08	SNORD33	26818	Mast cell	down
PERP	6.76309e-14	-1.15363	0.181	0.37	2.84807e-09	PERP	64065	Mast cell	down
SH3D19	1.32705e-23	-1.01429	0.493	0.751	5.58848e-19	SH3D19	152503	Mast cell	down
EPB41L4A-AS1	7.31098e-07	-0.986158	0.126	0.237	0.030788	EPB41L4A-AS1	114915	Mast cell	down
CD59	4.0005e-11	-0.966882	0.139	0.303	1.68469e-06	CD59	966	Mast cell	down
RBM3	7.75507e-17	-0.939646	0.337	0.581	3.26581e-12	RBM3	5935	Mast cell	down
ZFP36L2	4.04785e-10	-0.919557	0.283	0.456	1.70463e-05	ZFP36L2	678	Mast cell	down
LY6D	5.71671e-10	-0.832692	0.12	0.268	2.40742e-05	LY6D	8581	Mast cell	down
GAS5	1.86269e-08	-0.822115	0.247	0.397	0.000784414	GAS5	60674	Mast cell	down
APOE	3.13685e-10	-0.793239	0.252	0.413	1.32099e-05	APOE	348	Mast cell	down
TOB1	1.04866e-07	-0.773317	0.162	0.299	0.00441612	TOB1	10140	Mast cell	down
SNORA27	2.74576e-08	-0.756291	0.241	0.395	0.00115629	SNORA27	619499	Mast cell	down
SNHG29	3.06335e-11	-0.743983	0.492	0.677	1.29004e-06	SNHG29	125144	Mast cell	down
MER3	2.60171e-12	-0.741899	0.385	0.601	1.09563e-07	HFM1	164045	Mast cell	down
SNORD34	1.06768e-09	-0.649222	0.351	0.536	4.49623e-05	SNORD34	26817	Mast cell	down
XIST	1.35354e-16	-0.599587	0.382	0.671	5.70002e-12	XIST	7503	Mast cell	down
JUN	1.46072e-12	-0.572395	0.697	0.849	6.15139e-08	JUN	3725	Mast cell	down
DDX3X	5.91861e-07	-0.537193	0.319	0.476	0.0249244	DDX3X	1654	Mast cell	down
MMACHC	1.85874e-08	-0.530224	0.366	0.546	0.000782752	MMACHC	25974	Mast cell	down
L2	4.19817e-23	-0.528181	0.849	0.98	1.76793e-18	PPFIBP1 /// ZACN	8496	Mast cell	down
L3	1.29292e-16	-0.514007	0.759	0.92	5.44474e-12	RPL3	6122	Mast cell	down
SRSF3	6.52876e-07	-0.494912	0.352	0.499	0.0274939	SRSF3	6428	Mast cell	down
MER2	7.58568e-11	-0.491459	0.498	0.71	3.19448e-06		977	Mast cell	down
ACTG1	1.55684e-08	-0.477363	0.538	0.697	0.000655618	ACTG1	71	Mast cell	down
DMKN	1.14294e-08	-0.446139	0.234	0.374	0.000481316	DMKN	93099	Mast cell	down
MIR	1.24634e-25	-0.435654	0.96	0.99	5.24859e-21	MARCHF8 /// MLXIP /// MYLIP	22877	Mast cell	down
CXCL14	2.53772e-07	-0.433969	0.169	0.294	0.0106869	CXCL14	9547	Mast cell	down
TSIX	1.18512e-06	-0.427803	0.252	0.399	0.0499078	TSIX	9383	Mast cell	down
MT1X	4.16367e-10	-0.297676	0.187	0.358	1.7534e-05	MT1X	4501	Mast cell	down
MIR6850	1.87749e-68	6.89291	0.258	0.008	7.90649e-64	MIR6850	102465978	Mononuclear phagocytes	up
JSRP1	4.01353e-100	6.68553	0.369	0.024	1.69018e-95	JSRP1	126306	Mononuclear phagocytes	up
MIR7847	2.58887e-39	6.55356	0.156	0.004	1.09023e-34	MIR7847	102465993	Mononuclear phagocytes	up
SNORA64	6.4141e-46	6.29379	0.181	0.005	2.7011e-41	SNORA64	26784	Mononuclear phagocytes	up
ETV3L	2.91881e-31	6.08669	0.127	0.004	1.22917e-26	ETV3L	440695	Mononuclear phagocytes	up
SNORA48	4.44558e-35	5.7511	0.142	0.005	1.87212e-30	SNORA48	652965	Mononuclear phagocytes	up
DCD	4.83166e-24	5.67307	0.104	0.006	2.03471e-19	DCD	117159	Mononuclear phagocytes	up
MIR3620	5.22049e-31	5.22325	0.13	0.006	2.19845e-26	MIR3620	100500810	Mononuclear phagocytes	up
UVRAG-DT	2.51462e-27	4.99006	0.116	0.006	1.05896e-22	UVRAG-DT	100506113	Mononuclear phagocytes	up
SNX32	5.58911e-67	4.83426	0.297	0.038	2.35369e-62	SNX32	254122	Mononuclear phagocytes	up
SLC25A5-AS1	1.05501e-55	4.8065	0.24	0.021	4.44287e-51	SLC25A5-AS1	100303728	Mononuclear phagocytes	up
VIM-AS1	2.70614e-117	4.7528	0.693	0.404	1.13961e-112	VIM-AS1	100507347	Mononuclear phagocytes	up
HLA-H	5.60579e-46	4.70958	0.202	0.017	2.36071e-41	HLA-H	3136	Mononuclear phagocytes	up
TMSB4XP8	2.04132e-41	4.58644	0.186	0.016	8.59641e-37	TMSB4XP8	7117	Mononuclear phagocytes	up
PYCARD-AS1	2.8283e-51	4.58476	0.243	0.033	1.19105e-46	PYCARD-AS1	100652740	Mononuclear phagocytes	up
HLA-G	1.53049e-29	4.49037	0.132	0.01	6.44521e-25	HLA-G	3135	Mononuclear phagocytes	up
RNASE1	3.90337e-29	4.24969	0.255	0.099	1.64379e-24	RNASE1	6035	Mononuclear phagocytes	up
MTRNR2L12	4.38355e-36	4.16726	0.209	0.042	1.846e-31	MTRNR2L12	100463498	Mononuclear phagocytes	up
KCP	2.71623e-36	4.11663	0.17	0.017	1.14386e-31	KCP	375616	Mononuclear phagocytes	up
KLF3-AS1	5.31459e-23	3.94903	0.118	0.015	2.23808e-18	KLF3-AS1	79667	Mononuclear phagocytes	up
SERPING1	2.41256e-33	3.80143	0.177	0.028	1.01598e-28	SERPING1	710	Mononuclear phagocytes	up
MIR6891	2.64636e-27	3.71346	0.146	0.022	1.11443e-22	MIR6891	102465537	Mononuclear phagocytes	up
CATSPER2P1	1.01838e-48	3.62965	0.287	0.074	4.28861e-44	CATSPER2P1	440278	Mononuclear phagocytes	up
MYL6B	4.52081e-76	3.61296	0.403	0.104	1.9038e-71	MYL6B	140465	Mononuclear phagocytes	up
SELENOP	1.65867e-32	3.53535	0.306	0.137	6.98497e-28	SELENOP	6414	Mononuclear phagocytes	up
ENO3	4.36927e-57	3.45227	0.286	0.048	1.83999e-52	ENO3	2027	Mononuclear phagocytes	up
SNORD16	3.97245e-23	3.38631	0.12	0.016	1.67288e-18	SNORD16	595097	Mononuclear phagocytes	up
IFITM1	5.39678e-57	3.38227	0.354	0.105	2.27269e-52	IFITM1	8519	Mononuclear phagocytes	up
HIF1A-AS1	3.1281e-17	3.2158	0.104	0.02	1.3173e-12	HIF1A-AS1	100750246	Mononuclear phagocytes	up
NOP16	3.56518e-55	3.19214	0.337	0.096	1.50137e-50	NOP16	51491	Mononuclear phagocytes	up
HIST1H1E	4.01994e-34	3.07295	0.264	0.09	1.69288e-29	H1-4	3008	Mononuclear phagocytes	up
FOLR2	5.10396e-29	2.89727	0.233	0.078	2.14938e-24	FOLR2	2350	Mononuclear phagocytes	up
AHRR	3.67475e-22	2.88262	0.152	0.038	1.54751e-17	AHRR	57491	Mononuclear phagocytes	up
COLEC12	6.87121e-12	2.85977	0.124	0.051	2.8936e-07	COLEC12	81035	Mononuclear phagocytes	up
H1FX-AS1	2.61558e-16	2.84316	0.137	0.045	1.10147e-11	H1-10-AS1	339942	Mononuclear phagocytes	up
GPX1P1	2.78312e-22	2.83719	0.174	0.053	1.17203e-17	GPX1P1	441481	Mononuclear phagocytes	up
CFD	2.12002e-34	2.53052	0.314	0.127	8.92785e-30	CFD	1675	Mononuclear phagocytes	up
ABCB9	8.62847e-31	2.46076	0.258	0.093	3.63362e-26	ABCB9	23457	Mononuclear phagocytes	up
NDUFC2-KCTD14	1.10706e-25	2.42085	0.288	0.141	4.66207e-21	NDUFC2-KCTD14	100532726	Mononuclear phagocytes	up
PLTP	1.99273e-18	2.36995	0.241	0.122	8.39177e-14	PLTP	5360	Mononuclear phagocytes	up
TMEM176A	5.47899e-10	2.35468	0.135	0.067	2.30731e-05	TMEM176A	55365	Mononuclear phagocytes	up
CCDC152	5.08166e-20	2.34647	0.24	0.115	2.13999e-15	CCDC152	100129792	Mononuclear phagocytes	up
LILRB5	7.04923e-15	2.33485	0.142	0.053	2.96857e-10	LILRB5	10990	Mononuclear phagocytes	up
SIGLEC1	3.06946e-13	2.31821	0.112	0.036	1.29261e-08	SIGLEC1	6614	Mononuclear phagocytes	up
TMEM176B	3.01197e-16	2.31626	0.202	0.097	1.2684e-11	TMEM176B	28959	Mononuclear phagocytes	up
SHLD2	5.65278e-21	2.31087	0.253	0.119	2.3805e-16	SHLD2	54537	Mononuclear phagocytes	up
PPIAP22	1.223e-23	2.25535	0.196	0.064	5.15029e-19	PPIAP22	653214	Mononuclear phagocytes	up
SLC40A1	4.5657e-14	2.19913	0.196	0.1	1.92271e-09	SLC40A1	30061	Mononuclear phagocytes	up
MS4A14	3.65447e-08	2.17047	0.135	0.074	0.00153897	MS4A14	84689	Mononuclear phagocytes	up
MIR3652	2.09484e-24	2.14961	0.242	0.098	8.8218e-20	MIR3652	100500842	Mononuclear phagocytes	up
HIST1H1D	4.06276e-16	2.14492	0.15	0.053	1.71091e-11	H1-3	3007	Mononuclear phagocytes	up
ME1	4.52652e-16	2.12339	0.159	0.06	1.90621e-11	ME1	4199	Mononuclear phagocytes	up
STAB1	1.75289e-15	2.11597	0.245	0.14	7.38178e-11	STAB1	23166	Mononuclear phagocytes	up
RN7SK	7.56299e-10	2.0925	0.237	0.154	3.18493e-05	RN7SK	125050	Mononuclear phagocytes	up
SNORD32A	3.25091e-32	2.0863	0.26	0.088	1.36902e-27	SNORD32A	26819	Mononuclear phagocytes	up
ARHGAP6	7.19096e-10	2.07868	0.112	0.048	3.02826e-05	ARHGAP6	395	Mononuclear phagocytes	up
WWP1	2.7801e-10	2.07499	0.26	0.18	1.17076e-05	WWP1	11059	Mononuclear phagocytes	up
RARRES3	1.43276e-12	2.06713	0.109	0.035	6.03363e-08	PLAAT4	5920	Mononuclear phagocytes	up
LGMN	2.73106e-07	2.06215	0.282	0.223	0.0115011	LGMN	5641	Mononuclear phagocytes	up
H3F3C	8.66631e-19	2.05199	0.139	0.037	3.64956e-14	H3-5	440093	Mononuclear phagocytes	up
GSN-AS1	4.63666e-14	2.04908	0.186	0.093	1.95259e-09	GSN-AS1	57000	Mononuclear phagocytes	up
TSPOAP1-AS1	1.1655e-11	2.00832	0.135	0.058	4.90815e-07	TSPOAP1-AS1	100506779	Mononuclear phagocytes	up
GPANK1	8.96772e-16	1.98388	0.149	0.054	3.77648e-11	GPANK1	7918	Mononuclear phagocytes	up
CCL2	2.02628e-07	1.9283	0.115	0.059	0.00853306	CCL2	6347	Mononuclear phagocytes	up
CD163	2.05745e-13	1.92128	0.221	0.125	8.66431e-09	CD163	9332	Mononuclear phagocytes	up
KCTD2	1.44056e-14	1.89415	0.189	0.09	6.06648e-10	KCTD2	23510	Mononuclear phagocytes	up
ARHGAP4	3.85734e-24	1.84597	0.259	0.111	1.6244e-19	ARHGAP4	393	Mononuclear phagocytes	up
GPR34	5.58948e-08	1.84348	0.109	0.053	0.00235384	GPR34	2857	Mononuclear phagocytes	up
C1QA	3.1971e-25	1.84006	0.473	0.342	1.34636e-20	C1QA	712	Mononuclear phagocytes	up
RGL1	2.70272e-12	1.83042	0.229	0.137	1.13817e-07	RGL1	23179	Mononuclear phagocytes	up
NCF1	1.37679e-11	1.82748	0.153	0.072	5.79793e-07	NCF1	653361	Mononuclear phagocytes	up
TRMT1	2.33336e-13	1.82383	0.224	0.123	9.82624e-09	TRMT1	55621	Mononuclear phagocytes	up
VSIG4	7.20361e-22	1.81972	0.245	0.107	3.03359e-17	VSIG4	11326	Mononuclear phagocytes	up
LRP1	3.11454e-08	1.81524	0.158	0.093	0.00131159	LRP1	4035	Mononuclear phagocytes	up
UBAP1	1.65484e-07	1.80455	0.123	0.065	0.00696888	UBAP1	51271	Mononuclear phagocytes	up
F13A1	7.21343e-17	1.80094	0.52	0.432	3.03772e-12	F13A1	2162	Mononuclear phagocytes	up
NEDD8-MDP1	6.03768e-19	1.78618	0.278	0.151	2.54259e-14	NEDD8-MDP1	100528064	Mononuclear phagocytes	up
STAT1	1.2874e-14	1.74383	0.27	0.162	5.42149e-10	STAT1	6772	Mononuclear phagocytes	up
PLD3	8.36542e-10	1.71956	0.243	0.162	3.52285e-05	PLD3	23646	Mononuclear phagocytes	up
LIX1L-AS1	1.99331e-15	1.71429	0.225	0.116	8.39424e-11	LIX1L-AS1	105371260	Mononuclear phagocytes	up
ARPC4-TTLL3	4.71481e-15	1.71017	0.234	0.129	1.9855e-10	ARPC4-TTLL3	100526693	Mononuclear phagocytes	up
CKS2	5.71937e-19	1.70385	0.312	0.182	2.40854e-14	CKS2	1164	Mononuclear phagocytes	up
CD74	4.57304e-139	1.69444	0.993	0.986	1.9258e-134	CD74	972	Mononuclear phagocytes	up
LACC1	3.52659e-07	1.67151	0.11	0.056	0.0148512	LACC1	144811	Mononuclear phagocytes	up
MAN1A1	5.56909e-07	1.6559	0.248	0.185	0.0234525	MAN1A1	4121	Mononuclear phagocytes	up
CST3	2.34181e-108	1.6487	0.954	0.933	9.86185e-104	CST3	1471	Mononuclear phagocytes	up
IFITM3	1.46996e-40	1.64551	0.642	0.517	6.19031e-36	IFITM3	10410	Mononuclear phagocytes	up
HOOK2	3.45916e-16	1.63521	0.263	0.145	1.45672e-11	HOOK2	29911	Mononuclear phagocytes	up
VMO1	9.75761e-14	1.63138	0.162	0.07	4.10913e-09	VMO1	284013	Mononuclear phagocytes	up
CSTA	3.18206e-13	1.6058	0.25	0.143	1.34003e-08	CSTA	1475	Mononuclear phagocytes	up
TLR4	7.38668e-08	1.60054	0.12	0.061	0.00311068	TLR4	7099	Mononuclear phagocytes	up
PPDPF	9.91478e-60	1.59628	0.598	0.391	4.17531e-55	PPDPF	79144	Mononuclear phagocytes	up
LY75-CD302	3.11636e-36	1.59309	0.547	0.389	1.31236e-31	LY75-CD302	100526664	Mononuclear phagocytes	up
IFITM2	7.20802e-33	1.59105	0.526	0.376	3.03544e-28	IFITM2	10581	Mononuclear phagocytes	up
HCFC1R1	5.55108e-14	1.56812	0.235	0.131	2.33767e-09	HCFC1R1	54985	Mononuclear phagocytes	up
CRIP1	3.43826e-99	1.56548	0.85	0.735	1.44792e-94	CRIP1	1396	Mononuclear phagocytes	up
IQGAP2	1.43522e-15	1.55702	0.338	0.222	6.04398e-11	IQGAP2	10788	Mononuclear phagocytes	up
MFSD11	7.35284e-13	1.49288	0.236	0.137	3.09643e-08	MFSD11	79157	Mononuclear phagocytes	up
ARL2-SNX15	9.82432e-11	1.48787	0.139	0.064	4.13722e-06	ARL2-SNX15	100528018	Mononuclear phagocytes	up
BCL2A1	1.57873e-08	1.48199	0.43	0.382	0.000664834	BCL2A1	597	Mononuclear phagocytes	up
MTND1P23	1.57929e-54	-1.97612	0.137	0.376	6.65071e-50	MTND1P23	100887749	Mononuclear phagocytes	down
KRT15	5.85373e-22	-1.91158	0.149	0.279	2.46512e-17	KRT15	3866	Mononuclear phagocytes	down
SNORA10	1.94825e-103	-1.66114	0.267	0.621	8.20448e-99	SNORA10	574042	Mononuclear phagocytes	down
CCL3L1	3.49652e-37	-1.61037	0.177	0.374	1.47245e-32	CCL3L1	6349	Mononuclear phagocytes	down
SLC2A1	1.07823e-37	-1.54113	0.106	0.278	4.54063e-33	SLC2A1	6513	Mononuclear phagocytes	down
S100A2	5.43027e-23	-1.49877	0.138	0.271	2.2868e-18	S100A2	6273	Mononuclear phagocytes	down
OGG1	6.14774e-34	-1.43689	0.178	0.358	2.58894e-29	OGG1	4968	Mononuclear phagocytes	down
KRT5	1.6183e-15	-1.35708	0.289	0.413	6.81499e-11	KRT5	3852	Mononuclear phagocytes	down
SNORA67	2.01426e-34	-1.34511	0.175	0.354	8.48244e-30	SNORA67	26781	Mononuclear phagocytes	down
HLA-DQA2	5.59828e-84	-1.33368	0.475	0.762	2.35755e-79	HLA-DQA2	3118	Mononuclear phagocytes	down
CAMK1	6.71485e-28	-1.32813	0.183	0.345	2.82776e-23	CAMK1	8536	Mononuclear phagocytes	down
MTCO1P12	3.51852e-127	-1.30197	0.337	0.768	1.48172e-122	MTCO1P12	107075141	Mononuclear phagocytes	down
MMACHC	3.07668e-101	-1.29367	0.392	0.769	1.29565e-96	MMACHC	25974	Mononuclear phagocytes	down
LRRC75A	2.88522e-104	-1.26737	0.41	0.847	1.21502e-99	LRRC75A	388341	Mononuclear phagocytes	down
CLDN1	8.95084e-59	-1.24633	0.278	0.559	3.76938e-54	CLDN1	9076	Mononuclear phagocytes	down
NEAT1	1.75073e-119	-1.24297	0.73	0.961	7.37267e-115	NEAT1	283131	Mononuclear phagocytes	down
PRDM1	2.35362e-46	-1.20875	0.256	0.501	9.91158e-42	PRDM1	639	Mononuclear phagocytes	down
CFLAR-AS1	5.31399e-27	-1.20512	0.149	0.303	2.23783e-22	CFLAR-AS1	65072	Mononuclear phagocytes	down
LY6D	9.57414e-21	-1.18985	0.162	0.298	4.03186e-16	LY6D	8581	Mononuclear phagocytes	down
SNHG5	4.45193e-78	-1.18683	0.375	0.688	1.8748e-73	SNHG5	387066	Mononuclear phagocytes	down
NDRG1	1.38042e-20	-1.17428	0.117	0.241	5.81322e-16	NDRG1	10397	Mononuclear phagocytes	down
FBP1	7.69449e-26	-1.16593	0.187	0.343	3.2403e-21	FBP1	2203	Mononuclear phagocytes	down
RASAL2	3.85812e-40	-1.15274	0.177	0.387	1.62473e-35	RASAL2	9462	Mononuclear phagocytes	down
BCL11A	9.04133e-28	-1.15253	0.193	0.361	3.80749e-23	BCL11A	53335	Mononuclear phagocytes	down
PERP	1.43097e-10	-1.13891	0.25	0.347	6.02611e-06	PERP	64065	Mononuclear phagocytes	down
AXL	5.00312e-39	-1.137	0.215	0.43	2.10691e-34	AXL	558	Mononuclear phagocytes	down
PLK3	5.19861e-26	-1.13241	0.137	0.289	2.18924e-21	PLK3	1263	Mononuclear phagocytes	down
INTS6	2.17427e-22	-1.13066	0.196	0.346	9.15627e-18	INTS6	26512	Mononuclear phagocytes	down
CCL4L2	1.28544e-36	-1.12981	0.313	0.53	5.41326e-32	CCL4L2	9560	Mononuclear phagocytes	down
USP3-AS1	1.19601e-25	-1.12746	0.121	0.261	5.03665e-21	USP3-AS1	100130855	Mononuclear phagocytes	down
MIR147B	1.43655e-56	-1.12058	0.265	0.539	6.04962e-52	MIR147B	100126311	Mononuclear phagocytes	down
LIPA	5.62358e-21	-1.11658	0.19	0.329	2.3682e-16	LIPA	3988	Mononuclear phagocytes	down
DEGS2	1.54901e-35	-1.10352	0.149	0.336	6.5232e-31	DEGS2	123099	Mononuclear phagocytes	down
MOB3B	6.83666e-30	-1.09906	0.122	0.281	2.87905e-25	MOB3B	79817	Mononuclear phagocytes	down
FABP5	1.45935e-33	-1.07698	0.375	0.59	6.14563e-29	FABP5	2171	Mononuclear phagocytes	down
MIR1244-1	5.97661e-104	-1.05974	0.538	0.884	2.51687e-99	MIR1244-1	100302285	Mononuclear phagocytes	down
OLR1	2.04066e-21	-1.05922	0.145	0.283	8.59363e-17	OLR1	4973	Mononuclear phagocytes	down
FAM	8.69682e-88	-1.04927	0.421	0.774	3.6624e-83		8239	Mononuclear phagocytes	down
NHLRC3	8.09707e-17	-1.02968	0.13	0.243	3.40984e-12	NHLRC3	387921	Mononuclear phagocytes	down
ABL2	4.53314e-30	-1.02763	0.219	0.4	1.909e-25	ABL2	27	Mononuclear phagocytes	down
MIR4709	1.97864e-48	-1.02749	0.325	0.581	8.33245e-44	MIR4709	100616211	Mononuclear phagocytes	down
CBWD3	7.85732e-22	-1.02291	0.119	0.247	3.30887e-17	ZNG1C	220869	Mononuclear phagocytes	down
KRTDAP	7.1825e-12	-1.02281	0.202	0.299	3.0247e-07	KRTDAP	388533	Mononuclear phagocytes	down
ANKRD28	2.44848e-16	-1.01525	0.151	0.267	1.0311e-11	ANKRD28	23243	Mononuclear phagocytes	down
LYSMD4	6.93771e-19	-1.01227	0.107	0.223	2.92161e-14	LYSMD4	145748	Mononuclear phagocytes	down
NPRL3	3.51788e-23	-1.00615	0.167	0.312	1.48145e-18	NPRL3	8131	Mononuclear phagocytes	down
RAD9A	1.88786e-43	-0.999709	0.264	0.505	7.95015e-39	RAD9A	5883	Mononuclear phagocytes	down
SRSF7	8.12813e-39	-0.998837	0.527	0.732	3.42292e-34	SRSF7	6432	Mononuclear phagocytes	down
ALOX15	3.81016e-28	-0.989835	0.226	0.405	1.60454e-23	ALOX15	246	Mononuclear phagocytes	down
MER3	1.64176e-93	-0.981111	0.479	0.829	6.91378e-89	HFM1	164045	Mononuclear phagocytes	down
MER6	1.45207e-26	-0.97934	0.133	0.287	6.11496e-22	CD47	961	Mononuclear phagocytes	down
RCC2-AS1	1.38867e-28	-0.978253	0.177	0.353	5.84799e-24	RCC2-AS1	114515514	Mononuclear phagocytes	down
LAMA5	1.18503e-21	-0.975833	0.17	0.308	4.99038e-17	LAMA5	3911	Mononuclear phagocytes	down
GADD45G	1.58503e-26	-0.974139	0.14	0.295	6.67489e-22	GADD45G	10912	Mononuclear phagocytes	down
CCL3	3.33227e-17	-0.970042	0.162	0.287	1.40329e-12	CCL3	6348	Mononuclear phagocytes	down
RN7SL368P	2.33059e-22	-0.967549	0.104	0.234	9.81457e-18	RN7SL368P	106479357	Mononuclear phagocytes	down
VMP1	1.0169e-34	-0.965162	0.347	0.567	4.28235e-30	VMP1	81671	Mononuclear phagocytes	down
ADAM19	1.33542e-20	-0.96311	0.149	0.287	5.62373e-16	ADAM19	8728	Mononuclear phagocytes	down
CDH1	3.22303e-19	-0.961817	0.123	0.245	1.35728e-14	CDH1	999	Mononuclear phagocytes	down
ST14	4.27653e-26	-0.960568	0.139	0.293	1.80093e-21	ST14	6768	Mononuclear phagocytes	down
SLA2	5.8795e-12	-0.956779	0.117	0.203	2.47598e-07	SLA2	84174	Mononuclear phagocytes	down
GATC	9.40058e-47	-0.954998	0.339	0.604	3.95877e-42	GATC	283459	Mononuclear phagocytes	down
FSCN3	1.88145e-67	-0.954928	0.347	0.692	7.92317e-63	FSCN3	29999	Mononuclear phagocytes	down
TGIF2-RAB5IF	1.32834e-20	-0.952588	0.188	0.329	5.59389e-16	TGIF2-RAB5IF	100527943	Mononuclear phagocytes	down
KDM5B	9.9762e-12	-0.945499	0.106	0.193	4.20118e-07	KDM5B	10765	Mononuclear phagocytes	down
BCL2	5.82095e-23	-0.937456	0.184	0.334	2.45132e-18	BCL2	596	Mononuclear phagocytes	down
RNF19B	3.49504e-26	-0.930943	0.188	0.349	1.47183e-21	RNF19B	127544	Mononuclear phagocytes	down
ATP6V1C2	1.41231e-29	-0.929	0.254	0.443	5.94751e-25	ATP6V1C2	245973	Mononuclear phagocytes	down
RUSC1-AS1	1.15022e-12	-0.928408	0.111	0.201	4.84381e-08	RUSC1-AS1	284618	Mononuclear phagocytes	down
AQP3	5.92857e-22	-0.928167	0.17	0.317	2.49664e-17	AQP3	360	Mononuclear phagocytes	down
SMAD7	2.27407e-31	-0.924656	0.185	0.373	9.57656e-27	SMAD7	4092	Mononuclear phagocytes	down
SPINT2	1.24707e-40	-0.92447	0.41	0.627	5.25167e-36	SPINT2	10653	Mononuclear phagocytes	down
SFN	5.10241e-07	-0.923493	0.222	0.29	0.0214873	SFN	2810	Mononuclear phagocytes	down
NRDE2	1.1644e-24	-0.911003	0.208	0.372	4.90354e-20	NRDE2	55051	Mononuclear phagocytes	down
L3	3.24404e-115	-0.906886	0.836	0.974	1.36613e-110	RPL3	6122	Mononuclear phagocytes	down
ANKRD36BP1	4.21578e-14	-0.891169	0.149	0.256	1.77535e-09	ANKRD36BP1	84832	Mononuclear phagocytes	down
MXD3	2.61127e-46	-0.889262	0.319	0.582	1.09966e-41	MXD3	83463	Mononuclear phagocytes	down
LINC-PINT	4.08232e-38	-0.883496	0.315	0.543	1.71915e-33	LINC-PINT	378805	Mononuclear phagocytes	down
CD1A	3.14285e-38	-0.881974	0.326	0.553	1.32352e-33	CD1A	909	Mononuclear phagocytes	down
DIPK1B	4.25839e-09	-0.873154	0.108	0.181	0.000179329	DIPK1B	138311	Mononuclear phagocytes	down
ARID1B	6.35929e-25	-0.861442	0.255	0.426	2.67802e-20	ARID1B	57492	Mononuclear phagocytes	down
NFAT5	1.64049e-20	-0.856302	0.244	0.398	6.90841e-16	NFAT5	10725	Mononuclear phagocytes	down
C1orf56	4.43883e-25	-0.855316	0.222	0.39	1.86928e-20	C1orf56	54964	Mononuclear phagocytes	down
ASB6	9.02146e-12	-0.850837	0.112	0.198	3.79912e-07	ASB6	140459	Mononuclear phagocytes	down
GOLGA8A	4.21742e-16	-0.842022	0.169	0.292	1.77604e-11	GOLGA8A	23015	Mononuclear phagocytes	down
PALD1	1.36884e-26	-0.84112	0.127	0.283	5.76446e-22	PALD1	27143	Mononuclear phagocytes	down
IL1RAP	4.40598e-18	-0.837524	0.118	0.235	1.85545e-13	IL1RAP	3556	Mononuclear phagocytes	down
RICTOR	2.93637e-23	-0.833631	0.119	0.255	1.23657e-18	RICTOR	253260	Mononuclear phagocytes	down
DPM1	2.6259e-08	-0.833433	0.125	0.194	0.00110582	DPM1	8813	Mononuclear phagocytes	down
MSTD	2.97568e-55	-0.827964	0.33	0.63	1.25312e-50	MAPT	4137	Mononuclear phagocytes	down
PTCD1	5.75204e-14	-0.826179	0.158	0.267	2.4223e-09	PTCD1	26024	Mononuclear phagocytes	down
YWHAH	9.5807e-34	-0.820666	0.498	0.679	4.03462e-29	YWHAH	7533	Mononuclear phagocytes	down
ACTN1	1.88583e-23	-0.819274	0.236	0.399	7.94161e-19	ACTN1	87	Mononuclear phagocytes	down
GCC1	1.19314e-40	-0.818402	0.312	0.569	5.02453e-36	GCC1	79571	Mononuclear phagocytes	down
MER2	3.11102e-79	-0.816495	0.573	0.866	1.31011e-74		977	Mononuclear phagocytes	down
CTNNB1	1.34794e-32	-0.809982	0.448	0.653	5.67643e-28	CTNNB1	1499	Mononuclear phagocytes	down
GDF9	9.76089e-11	-0.809844	0.113	0.194	4.11051e-06	GDF9	2661	Mononuclear phagocytes	down
SNORD36B	4.50135e-12	-0.808473	0.136	0.233	1.89561e-07	SNORD36B	26814	Mononuclear phagocytes	down
TACSTD2	8.60364e-26	-0.807542	0.255	0.432	3.62316e-21	TACSTD2	4070	Mononuclear phagocytes	down
L2	2.34064e-97	-0.80686	0.873	0.987	9.85691e-93	PPFIBP1 /// ZACN	8496	Mononuclear phagocytes	down
MTRNR2L8	1.40068e-51	3.8026	0.165	0.014	5.89854e-47	MTRNR2L8	100463486	Smooth muscle cell	up
DCD	9.99021e-43	3.27398	0.157	0.022	4.20708e-38	DCD	117159	Smooth muscle cell	up
CCL21	4.72027e-16	2.40995	0.112	0.041	1.9878e-11	CCL21	6366	Smooth muscle cell	up
CFD	1.21072e-19	2.04679	0.125	0.041	5.0986e-15	CFD	1675	Smooth muscle cell	up
MTRNR2L12	4.86569e-51	1.85442	0.289	0.089	2.04904e-46	MTRNR2L12	100463498	Smooth muscle cell	up
CXCL12	3.99046e-43	1.7146	0.349	0.163	1.68046e-38	CXCL12	6387	Smooth muscle cell	up
GBP1	7.60428e-15	1.52196	0.13	0.056	3.20231e-10	GBP1	2633	Smooth muscle cell	up
CCL8	1.05786e-18	1.47935	0.264	0.154	4.45484e-14	CCL8	6355	Smooth muscle cell	up
RN7SK	7.7208e-10	1.41808	0.177	0.114	3.25138e-05	RN7SK	125050	Smooth muscle cell	up
HAS2-AS1	5.24638e-29	1.41615	0.271	0.128	2.20935e-24	HAS2-AS1	594842	Smooth muscle cell	up
TMEM176B	2.54485e-15	1.36381	0.131	0.055	1.07169e-10	TMEM176B	28959	Smooth muscle cell	up
CLEC3B	2.39871e-41	1.32748	0.355	0.164	1.01014e-36	CLEC3B	7123	Smooth muscle cell	up
TMSB4XP4	7.14509e-11	1.32205	0.206	0.136	3.00894e-06	TMSB4XP4	7118	Smooth muscle cell	up
CCL19	1.46442e-21	1.29924	0.219	0.104	6.16695e-17	CCL19	6363	Smooth muscle cell	up
IL32	1.97551e-18	1.2802	0.154	0.063	8.31927e-14	IL32	9235	Smooth muscle cell	up
MGP	6.41145e-53	1.20098	0.749	0.594	2.69999e-48	MGP	4256	Smooth muscle cell	up
LTBP4	3.39563e-15	1.20027	0.143	0.063	1.42997e-10	LTBP4	8425	Smooth muscle cell	up
SH3BP2	8.43381e-09	1.17991	0.108	0.056	0.000355165	SH3BP2	6452	Smooth muscle cell	up
IFIT3	2.26076e-09	1.17078	0.144	0.084	9.52051e-05	IFIT3	3437	Smooth muscle cell	up
TMEM176A	6.94794e-14	1.15003	0.131	0.058	2.92592e-09	TMEM176A	55365	Smooth muscle cell	up
TNC	1.74638e-16	1.14015	0.267	0.165	7.35436e-12	TNC	3371	Smooth muscle cell	up
FBXL13	8.56711e-07	1.12863	0.118	0.073	0.0360778	FBXL13	222235	Smooth muscle cell	up
CCL2	1.11913e-31	1.12793	0.685	0.572	4.71288e-27	CCL2	6347	Smooth muscle cell	up
NCOA7	3.19101e-13	1.12556	0.187	0.106	1.3438e-08	NCOA7	135112	Smooth muscle cell	up
SNHG25	6.49761e-09	1.10966	0.11	0.058	0.000273628	SNHG25	105376843	Smooth muscle cell	up
FGF7	1.37711e-17	1.104	0.235	0.13	5.79927e-13	FGF7	2252	Smooth muscle cell	up
MT1F	5.67424e-09	1.05647	0.171	0.108	0.000238954	MT1F	4494	Smooth muscle cell	up
SLCO1C1	2.08262e-09	1.04216	0.124	0.067	8.77034e-05	SLCO1C1	53919	Smooth muscle cell	up
C1S	9.95453e-19	1.03725	0.254	0.141	4.19205e-14	C1S	716	Smooth muscle cell	up
IGFBP5	1.13887e-26	1.03167	0.542	0.415	4.79602e-22	IGFBP5	3488	Smooth muscle cell	up
XAF1	2.00969e-10	1.01766	0.122	0.061	8.46322e-06	XAF1	54739	Smooth muscle cell	up
PRAL	2.62568e-08	1.01692	0.106	0.056	0.00110573	PRAL	109245082	Smooth muscle cell	up
FAM13C	1.8468e-07	1.01512	0.106	0.059	0.00777723	FAM13C	220965	Smooth muscle cell	up
EXOSC7	1.68508e-28	1.00953	0.394	0.237	7.09622e-24	EXOSC7	23016	Smooth muscle cell	up
CARMN	5.52521e-15	1.00503	0.41	0.317	2.32678e-10	CARMN	728264	Smooth muscle cell	up
CCDC84	1.67631e-13	1.00316	0.553	0.529	7.05929e-09	CENATAC	338657	Smooth muscle cell	up
C5orf56	1.55285e-22	0.987541	0.399	0.269	6.53935e-18	CARINH	441108	Smooth muscle cell	up
SEC61G	6.9569e-22	0.980367	0.423	0.298	2.92969e-17	SEC61G	23480	Smooth muscle cell	up
APOL6	3.97304e-13	0.955879	0.188	0.106	1.67313e-08	APOL6	80830	Smooth muscle cell	up
PSMB9	2.48314e-11	0.952631	0.217	0.136	1.0457e-06	PSMB9	5698	Smooth muscle cell	up
PIN4	1.53346e-07	0.922602	0.172	0.116	0.0064577	PIN4	5303	Smooth muscle cell	up
C1R	3.87759e-18	0.915419	0.349	0.234	1.63293e-13	C1R	715	Smooth muscle cell	up
TAP1	2.88852e-09	0.903989	0.137	0.077	0.000121641	TAP1	6890	Smooth muscle cell	up
HAS2	1.891e-25	0.900444	0.334	0.186	7.96337e-21	HAS2	3037	Smooth muscle cell	up
CTSC	8.60036e-13	0.894041	0.336	0.245	3.62178e-08	CTSC	1075	Smooth muscle cell	up
FXYD1	8.77784e-28	0.88845	0.521	0.382	3.69652e-23	FXYD1	5348	Smooth muscle cell	up
IRF1	9.09382e-23	0.874222	0.514	0.402	3.82959e-18	IRF1	3659	Smooth muscle cell	up
ABCA1	2.41229e-08	0.863008	0.144	0.086	0.00101587	ABCA1	19	Smooth muscle cell	up
ARHGAP15	6.22582e-08	0.855546	0.103	0.055	0.00262182	ARHGAP15	55843	Smooth muscle cell	up
ATP5MD	2.23194e-25	0.838193	0.491	0.353	9.39916e-21	ATP5MK	84833	Smooth muscle cell	up
DPM3	8.65236e-08	0.835059	0.231	0.169	0.00364368	DPM3	54344	Smooth muscle cell	up
GGT5	3.26629e-09	0.834204	0.159	0.095	0.00013755	GGT5	2687	Smooth muscle cell	up
RALGPS2	4.52069e-11	0.824882	0.146	0.077	1.90375e-06	RALGPS2	55103	Smooth muscle cell	up
AGBL5	1.05996e-07	0.819252	0.388	0.332	0.00446372	AGBL5	60509	Smooth muscle cell	up
PARP14	1.16288e-09	0.804158	0.198	0.128	4.89711e-05	PARP14	54625	Smooth muscle cell	up
DNAJB4	1.8833e-09	0.792487	0.257	0.184	7.93095e-05	DNAJB4	11080	Smooth muscle cell	up
PDCD5	8.07825e-13	0.788826	0.352	0.26	3.40191e-08	PDCD5	9141	Smooth muscle cell	up
BASP1	1.16746e-07	0.787053	0.208	0.146	0.00491642	BASP1	10409	Smooth muscle cell	up
CCDC102B	3.46604e-21	0.783483	0.361	0.23	1.45962e-16	CCDC102B	79839	Smooth muscle cell	up
SNORA7A	3.05778e-14	0.781407	0.176	0.088	1.28769e-09	SNORA7A	619563	Smooth muscle cell	up
DTWD1	5.10421e-10	0.774333	0.281	0.206	2.14949e-05	DTWD1	56986	Smooth muscle cell	up
STAT1	6.6318e-09	0.773801	0.16	0.097	0.000279278	STAT1	6772	Smooth muscle cell	up
VCAM1	1.28718e-10	0.767373	0.166	0.095	5.42057e-06	VCAM1	7412	Smooth muscle cell	up
CD74	3.75481e-10	0.765207	0.18	0.109	1.58123e-05	CD74	972	Smooth muscle cell	up
NFATC4	2.66755e-08	0.764822	0.168	0.106	0.00112336	NFATC4	4776	Smooth muscle cell	up
SNRPG	6.39692e-09	0.753129	0.29	0.217	0.000269387	SNRPG	6637	Smooth muscle cell	up
TMEM256	5.52525e-11	0.75245	0.294	0.212	2.32679e-06	TMEM256	254863	Smooth muscle cell	up
CRIP1	6.13443e-53	0.743942	0.839	0.74	2.58333e-48	CRIP1	1396	Smooth muscle cell	up
TGFBI	1.94179e-14	0.738843	0.328	0.223	8.17727e-10	TGFBI	7045	Smooth muscle cell	up
SEM1	2.81115e-20	0.7377	0.571	0.449	1.18383e-15	SEM1	7979	Smooth muscle cell	up
UQCRB	2.7126e-34	0.736973	0.664	0.504	1.14233e-29	UQCRB	7381	Smooth muscle cell	up
HRH2	3.09073e-08	0.732364	0.238	0.17	0.00130157	HRH2	3274	Smooth muscle cell	up
UQCR10	2.35277e-11	0.730882	0.38	0.294	9.90798e-07	UQCR10	29796	Smooth muscle cell	up
PPDPF	7.26255e-23	0.722787	0.579	0.454	3.05841e-18	PPDPF	79144	Smooth muscle cell	up
ZEB2-AS1	2.31942e-07	0.719842	0.133	0.081	0.00976753	ZEB2-AS1	100303491	Smooth muscle cell	up
HIC1	4.7727e-07	0.719202	0.147	0.094	0.0200988	HIC1	3090	Smooth muscle cell	up
CCL27	2.78721e-12	0.711186	0.148	0.073	1.17375e-07	CCL27	10850	Smooth muscle cell	up
S100A6	1.12935e-47	0.707631	0.95	0.925	4.75593e-43	S100A6	6277	Smooth muscle cell	up
SAMHD1	3.33856e-07	0.703621	0.154	0.099	0.0140593	SAMHD1	25939	Smooth muscle cell	up
TMA7	2.33363e-25	0.701171	0.628	0.498	9.82738e-21	TMA7	51372	Smooth muscle cell	up
OST4	1.77461e-13	0.697156	0.517	0.421	7.47325e-09	OST4	100128731	Smooth muscle cell	up
HLA-DPB1	2.11589e-07	0.696955	0.135	0.082	0.00891042	HLA-DPB1	3115	Smooth muscle cell	up
CHN1	4.66329e-07	0.688861	0.206	0.147	0.019638	CHN1	1123	Smooth muscle cell	up
NDUFA1	2.15017e-13	0.686917	0.431	0.336	9.05481e-09	NDUFA1	4694	Smooth muscle cell	up
TPM1-AS	3.11844e-07	0.686361	0.142	0.089	0.0131324	TPM1-AS	111064646	Smooth muscle cell	up
ATP5MF	9.27747e-12	0.680526	0.374	0.283	3.90693e-07	ATP5MF	9551	Smooth muscle cell	up
COL3A1	8.50866e-17	0.68047	0.588	0.48	3.58317e-12	COL3A1	1281	Smooth muscle cell	up
E2F5	4.67614e-08	0.678237	0.242	0.174	0.00196922	E2F5	1875	Smooth muscle cell	up
COX7A1	3.37817e-12	0.677826	0.384	0.293	1.42262e-07	COX7A1	1346	Smooth muscle cell	up
NDUFA3	4.56858e-08	0.6758	0.209	0.145	0.00192392	NDUFA3	4696	Smooth muscle cell	up
S100A10	1.44839e-20	0.673153	0.6	0.471	6.09945e-16	S100A10	6281	Smooth muscle cell	up
LGI4	2.81414e-14	0.669921	0.406	0.298	1.18509e-09	LGI4	163175	Smooth muscle cell	up
PCOLCE	7.92972e-17	0.669371	0.394	0.273	3.33936e-12	PCOLCE	5118	Smooth muscle cell	up
KCNJ8	7.29302e-09	0.663619	0.248	0.175	0.000307124	KCNJ8	3764	Smooth muscle cell	up
PET100	5.92668e-08	0.656167	0.245	0.179	0.00249584	PET100	100131801	Smooth muscle cell	up
TYMP	4.78025e-10	0.649368	0.242	0.162	2.01306e-05	TYMP	1890	Smooth muscle cell	up
SERPING1	4.61817e-16	0.647009	0.458	0.345	1.94481e-11	SERPING1	710	Smooth muscle cell	up
HSPE1	9.27514e-12	0.637541	0.488	0.411	3.90595e-07	HSPE1	3336	Smooth muscle cell	up
COX7B	1.0459e-16	0.634159	0.482	0.364	4.40449e-12	COX7B	1349	Smooth muscle cell	up
MEOX2	4.34394e-07	0.634036	0.233	0.171	0.0182932	MEOX2	4223	Smooth muscle cell	up
MTND1P23	3.75389e-102	-2.04285	0.279	0.589	1.58084e-97	MTND1P23	100887749	Smooth muscle cell	down
CPM	1.20979e-98	-1.92925	0.14	0.41	5.09465e-94	CPM	1368	Smooth muscle cell	down
DCT	1.26143e-16	-1.55287	0.154	0.245	5.31213e-12	DCT	1638	Smooth muscle cell	down
MITF	3.54741e-12	-1.12815	0.101	0.17	1.49389e-07	MITF	4286	Smooth muscle cell	down
PMEL	1.71902e-19	-1.08903	0.184	0.292	7.23914e-15	PMEL	6490	Smooth muscle cell	down
MLANA	1.71956e-13	-0.965775	0.128	0.21	7.24139e-09	MLANA	2315	Smooth muscle cell	down
MDM2	1.63157e-14	-0.876557	0.155	0.245	6.87087e-10	MDM2	4193	Smooth muscle cell	down
SNORA10	1.32572e-24	-0.862646	0.336	0.467	5.58288e-20	SNORA10	574042	Smooth muscle cell	down
ID1	8.81065e-31	-0.859293	0.247	0.401	3.71034e-26	ID1	3397	Smooth muscle cell	down
MYO10	7.52546e-10	-0.830652	0.132	0.198	3.16912e-05	MYO10	4651	Smooth muscle cell	down
EZR	1.0804e-12	-0.791316	0.179	0.264	4.54977e-08	EZR	7430	Smooth muscle cell	down
KAZN	1.3824e-12	-0.749032	0.104	0.178	5.82156e-08	KAZN	23254	Smooth muscle cell	down
KRT10	1.09241e-19	-0.739987	0.776	0.676	4.60037e-15	KRT10	3858	Smooth muscle cell	down
SNORD33	2.17476e-26	-0.71799	0.384	0.527	9.15834e-22	SNORD33	26818	Smooth muscle cell	down
NRARP	9.90264e-26	-0.717228	0.277	0.428	4.1702e-21	NRARP	441478	Smooth muscle cell	down
SNHG5	2.6745e-17	-0.690825	0.343	0.453	1.12629e-12	SNHG5	387066	Smooth muscle cell	down
SNORD36B	9.46319e-13	-0.681995	0.231	0.32	3.98514e-08	SNORD36B	26814	Smooth muscle cell	down
NES	2.33111e-11	-0.66318	0.152	0.23	9.81675e-07	NES	10763	Smooth muscle cell	down
SDCBP	6.2734e-14	-0.653665	0.284	0.39	2.64185e-09	SDCBP	6386	Smooth muscle cell	down
ZNF704	2.75198e-12	-0.652216	0.155	0.239	1.15891e-07	ZNF704	619279	Smooth muscle cell	down
ARHGEF7	3.7604e-13	-0.641619	0.229	0.325	1.58358e-08	ARHGEF7	8874	Smooth muscle cell	down
PIP4K2A	5.09066e-09	-0.636547	0.16	0.228	0.000214378	PIP4K2A	5305	Smooth muscle cell	down
UBE2M	7.59992e-18	-0.62313	0.142	0.247	3.20048e-13	UBE2M	9040	Smooth muscle cell	down
SNORD34	2.1091e-36	-0.616105	0.538	0.694	8.88185e-32	SNORD34	26817	Smooth muscle cell	down
SNORD68	1.68436e-14	-0.604795	0.426	0.513	7.09318e-10	SNORD68	606500	Smooth muscle cell	down
KRT14	2.08638e-15	-0.604428	0.624	0.489	8.78616e-11	KRT14	3861	Smooth muscle cell	down
CTDSPL	3.34106e-16	-0.601674	0.209	0.318	1.40699e-11	CTDSPL	10217	Smooth muscle cell	down
KLF2	3.51524e-14	-0.599117	0.497	0.586	1.48034e-09	KLF2	10365	Smooth muscle cell	down
EDNRB	4.5044e-07	-0.590132	0.162	0.222	0.0189689	EDNRB	1910	Smooth muscle cell	down
CHP1	4.82043e-07	-0.589929	0.14	0.198	0.0202998	CHP1	11261	Smooth muscle cell	down
TSC22D3	1.73788e-08	-0.587963	0.177	0.243	0.000731856	TSC22D3	1831	Smooth muscle cell	down
MBD2	3.89429e-13	-0.584056	0.134	0.221	1.63996e-08	MBD2	8932	Smooth muscle cell	down
LRRFIP1	1.1202e-13	-0.574413	0.263	0.368	4.71737e-09	LRRFIP1	9208	Smooth muscle cell	down
UQCRFS1	2.74788e-09	-0.572045	0.155	0.226	0.000115719	UQCRFS1	7386	Smooth muscle cell	down
MYH11	2.33116e-23	-0.569522	0.325	0.482	9.81696e-19	MYH11	4629	Smooth muscle cell	down
LIMS1	8.62007e-10	-0.56526	0.22	0.3	3.63008e-05	LIMS1	3987	Smooth muscle cell	down
ASXL1	1.56886e-10	-0.563869	0.257	0.343	6.60678e-06	ASXL1	171023	Smooth muscle cell	down
URI1	1.15982e-14	-0.563626	0.181	0.284	4.88422e-10	URI1	8725	Smooth muscle cell	down
PHB2	2.63265e-16	-0.562118	0.263	0.377	1.10866e-11	PHB2	11331	Smooth muscle cell	down
POSTN	5.7934e-07	-0.560499	0.248	0.311	0.0243972	POSTN	10631	Smooth muscle cell	down
INPP5A	1.31159e-07	-0.556487	0.101	0.155	0.00552337	INPP5A	3632	Smooth muscle cell	down
MXI1	6.26254e-09	-0.552091	0.164	0.235	0.000263728	MXI1	4601	Smooth muscle cell	down
GGCX	9.01178e-09	-0.551112	0.346	0.422	0.000379504	GGCX	2677	Smooth muscle cell	down
ID2	4.85163e-10	-0.549959	0.196	0.275	2.04312e-05	ID2	3398	Smooth muscle cell	down
CCDC3	5.47792e-18	-0.547692	0.303	0.421	2.30686e-13	CCDC3	83643	Smooth muscle cell	down
MTCO1P12	2.94634e-40	-0.546797	0.617	0.767	1.24076e-35	MTCO1P12	107075141	Smooth muscle cell	down
BCL6	2.99636e-14	-0.546711	0.266	0.373	1.26183e-09	BCL6	604	Smooth muscle cell	down
DOCK8	1.2642e-08	-0.544748	0.166	0.235	0.000532382	DOCK8	81704	Smooth muscle cell	down
LGALSL	1.53519e-12	-0.537644	0.21	0.306	6.46499e-08	LGALSL	29094	Smooth muscle cell	down
JUN	1.8161e-27	-0.537452	0.801	0.879	7.64797e-23	JUN	3725	Smooth muscle cell	down
CCND1	1.78424e-15	-0.536589	0.42	0.524	7.5138e-11	CCND1	595	Smooth muscle cell	down
DUSP1	1.0686e-11	-0.529062	0.484	0.558	4.5001e-07	DUSP1	1843	Smooth muscle cell	down
FARP1	1.82097e-09	-0.526014	0.234	0.314	7.66848e-05	FARP1	10160	Smooth muscle cell	down
ENAH	3.20971e-10	-0.522515	0.247	0.33	1.35168e-05	ENAH	55740	Smooth muscle cell	down
ETS2	1.31188e-13	-0.520393	0.2	0.301	5.5246e-09	ETS2	2114	Smooth muscle cell	down
CHSY1	6.54496e-09	-0.517185	0.139	0.207	0.000275622	CHSY1	22856	Smooth muscle cell	down
MAP3K7CL	1.66866e-11	-0.51641	0.149	0.23	7.02707e-07	MAP3K7CL	56911	Smooth muscle cell	down
KLF9	4.81439e-19	-0.513413	0.48	0.596	2.02744e-14	KLF9	687	Smooth muscle cell	down
CDV3	1.35203e-09	-0.512711	0.225	0.305	5.69365e-05	CDV3	55573	Smooth muscle cell	down
CPEB4	5.95226e-09	-0.505595	0.164	0.236	0.000250662	CPEB4	80315	Smooth muscle cell	down
KLF6	7.67123e-16	-0.503581	0.567	0.67	3.23051e-11	KLF6	1316	Smooth muscle cell	down
EIF3B	1.66275e-07	-0.503221	0.14	0.2	0.00700215	EIF3B	8662	Smooth muscle cell	down
ARID1B	6.40674e-11	-0.502738	0.256	0.345	2.69801e-06	ARID1B	57492	Smooth muscle cell	down
SWAP70	1.97518e-07	-0.49795	0.145	0.206	0.00831786	SWAP70	23075	Smooth muscle cell	down
NEAT1	2.17347e-25	-0.494024	0.736	0.853	9.15293e-21	NEAT1	283131	Smooth muscle cell	down
SLC25A4	1.07341e-06	-0.490023	0.129	0.183	0.0452035	SLC25A4	291	Smooth muscle cell	down
CENPB	7.5036e-09	-0.479667	0.117	0.181	0.000315991	CENPB	1059	Smooth muscle cell	down
HSDL2	2.70768e-09	-0.479509	0.166	0.239	0.000114026	HSDL2	84263	Smooth muscle cell	down
RAMP1	6.77716e-07	-0.473329	0.103	0.155	0.02854	RAMP1	10267	Smooth muscle cell	down
FRZB	3.41131e-13	-0.472267	0.264	0.368	1.43657e-08	FRZB	2487	Smooth muscle cell	down
PURB	2.18262e-07	-0.470073	0.175	0.239	0.00919144	PURB	5814	Smooth muscle cell	down
UTRN	9.94885e-11	-0.463692	0.414	0.5	4.18966e-06	UTRN	7402	Smooth muscle cell	down
WFDC1	5.90426e-07	-0.462702	0.158	0.218	0.024864	WFDC1	58189	Smooth muscle cell	down
IER2	3.35349e-11	-0.456617	0.742	0.793	1.41222e-06	IER2	9592	Smooth muscle cell	down
PDCL3	1.76232e-07	-0.456274	0.109	0.165	0.00742149	PDCL3	79031	Smooth muscle cell	down
STK24	3.87375e-08	-0.455419	0.169	0.237	0.00163131	STK24	8428	Smooth muscle cell	down
TBC1D1	7.71906e-10	-0.454324	0.255	0.34	3.25065e-05	TBC1D1	23216	Smooth muscle cell	down
PPP2CB	1.08e-06	-0.449311	0.222	0.286	0.0454808	PPP2CB	5516	Smooth muscle cell	down
TACC1	3.10612e-10	-0.445114	0.411	0.497	1.30805e-05	TACC1	6867	Smooth muscle cell	down
CXCL14	1.06789e-06	-0.443233	0.269	0.19	0.0449708	CXCL14	9547	Smooth muscle cell	down
SH3D19	9.05792e-30	-0.441929	0.838	0.89	3.81447e-25	SH3D19	152503	Smooth muscle cell	down
FOSB	3.34274e-16	-0.441162	0.56	0.649	1.40769e-11	FOSB	2354	Smooth muscle cell	down
ARPC1B	7.17956e-09	-0.439134	0.195	0.267	0.000302345	ARPC1B	10095	Smooth muscle cell	down
ACKR3	2.60655e-08	-0.436162	0.109	0.169	0.00109767	ACKR3	57007	Smooth muscle cell	down
DYNLT3	8.40111e-07	-0.41965	0.129	0.184	0.0353788	DYNLT3	6990	Smooth muscle cell	down
SYNE1	9.74675e-08	-0.419251	0.303	0.375	0.00410455	SYNE1	23345	Smooth muscle cell	down
ARPC2	2.02132e-15	-0.417603	0.487	0.588	8.51217e-11	ARPC2	10109	Smooth muscle cell	down
BGN	3.80647e-12	-0.414912	0.323	0.421	1.60298e-07	BGN	633	Smooth muscle cell	down
VCL	1.65139e-07	-0.407054	0.365	0.43	0.00695432	VCL	7414	Smooth muscle cell	down
PPP1R14B	1.96805e-12	-0.404234	0.244	0.347	8.28787e-08	PPP1R14B	26472	Smooth muscle cell	down
FAM	1.25172e-09	-0.399567	0.494	0.581	5.27123e-05		8239	Smooth muscle cell	down
DKK3	4.60395e-07	-0.398587	0.142	0.203	0.0193881	DKK3	27122	Smooth muscle cell	down
KRT1	3.19195e-19	-0.396554	0.575	0.429	1.34419e-14	KRT1	3848	Smooth muscle cell	down
CCDC85B	2.47133e-10	-0.395116	0.283	0.377	1.04072e-05	CCDC85B	11007	Smooth muscle cell	down
MXD3	5.92939e-08	-0.388457	0.292	0.369	0.00249698	MXD3	83463	Smooth muscle cell	down
CDKN1C	3.94818e-07	-0.383897	0.149	0.211	0.0166266	CDKN1C	1028	Smooth muscle cell	down
VIM	4.0992e-25	-0.38081	0.968	0.978	1.72625e-20	VIM	7431	Smooth muscle cell	down
DDX6	3.35952e-08	-0.380428	0.336	0.415	0.00141476	DDX6	1656	Smooth muscle cell	down
RBM3	1.86186e-16	-0.378219	0.627	0.711	7.84068e-12	RBM3	5935	Smooth muscle cell	down
ZFAND5	1.47569e-08	-0.37172	0.33	0.408	0.000621443	ZFAND5	7763	Smooth muscle cell	down
